# Supplementary material for: Network analysis of aging acceleration reveals systematic properties of 11 types of cancers
Source: FEBS Open Bio. 2019 Jun 24;9(7):1292–304. doi: 10.1002/2211-5463.12679 (PMC6609580; doi:10.1002/2211-5463.12679)
Supplement: Supplementary file 2 — Table S2. 537 aging marker candidates. [file FEB4-9-1292-s002.xlsx]

## Sheet: Sheet1
genesymbol	p	fdr	idx
NELL2	2.08e-11	5.41e-07	8102
GRPEL1	8.59e-11	1.12e-06	3839
SLC9A7	3.44e-10	2.98e-06	10645
GPR45	5.21e-10	3.39e-06	9034
C9orf72	8.8e-10	4.57e-06	16973
CPNE3	1.38e-09	5.4e-06	11026
CARD4	1.45e-09	5.4e-06	17415
FOSL2	5.69e-09	1.85e-05	14675
NRP2	9.3e-09	2.69e-05	21963
TSC2	1.63e-08	4.25e-05	13936
MAGEH1	2.23e-08	4.83e-05	9841
C16orf63	2.06e-08	4.83e-05	17040
UNQ9433	2.74e-08	5.47e-05	19982
PHB2	3.45e-08	6.4e-05	25104
JAKMIP2	5.64e-08	9.77e-05	2686
MAGEA11	9.51e-08	0.000154339	8205
C5orf4	1.01e-07	0.000154486	13700
F13A1	1.14e-07	0.000164964	21230
ADH1C	1.57e-07	0.000214566	8062
MIPOL1	2.54e-07	0.000321705	8958
TOB2	2.6e-07	0.000321705	12352
TLE2	3.38e-07	0.000398723	17006
NKIRAS2	3.84e-07	0.000434208	10706
GSTA2	4.83e-07	0.000496989	14131
HDAC4	4.95e-07	0.000496989	18994
LSM4	4.97e-07	0.000496989	21606
SYAP1	6.06e-07	0.000581855	5193
S100A6	6.5e-07	0.000581855	7316
ACLY	6.5e-07	0.000581855	21950
BAK1	7.81e-07	0.000676171	7836
C19orf18	8.08e-07	0.000677251	5945
PLSCR1	9.81e-07	0.000796579	21194
ZNF230	1.12e-06	0.000868815	12361
PAX2	1.14e-06	0.000868815	15033
CXorf40A	1.36e-06	0.00101079	23285
OKL38	1.65e-06	0.00118259	264
HTN1	1.68e-06	0.00118259	2198
CD86	1.9e-06	0.00124302	2340
OLFML1	1.84e-06	0.00124302	14529
TMPRSS11B	1.91e-06	0.00124302	22870
MEST	2.51e-06	0.00158538	1068
SLC5A8	2.56e-06	0.00158538	25065
FLJ90166	3.12e-06	0.00188467	12856
EXPH5	3.79e-06	0.00223817	12153
ANKRD13B	4.55e-06	0.00262694	15923
SPRY2	5.14e-06	0.00290546	4822
WFDC13	7.03e-06	0.00388484	9458
KIAA0265	7.97e-06	0.00431347	9492
NUP54	8.85e-06	0.00438103	16964
HIC2	8.85e-06	0.00438103	17086
ZNF691	8.66e-06	0.00438103	20840
ADAMTS7	8.85e-06	0.00438103	24958
TAS2R60	8.94e-06	0.00438103	25323
TBC1D3	9.32e-06	0.00448228	20423
NSDHL	1.07e-05	0.00503421	20411
TTLL6	1.19e-05	0.00530931	2416
PARP4	1.17e-05	0.00530931	11692
RAP1A	1.18e-05	0.00530931	16988
FLJ42957	1.21e-05	0.00530931	17650
GML	1.26e-05	0.00543923	23863
TAF6	1.41e-05	0.00598595	16916
SGK2	1.49e-05	0.0062201	1901
TMEM88	1.52e-05	0.0062201	10280
GLRA3	1.53e-05	0.0062201	18350
CPSF3	1.57e-05	0.00628162	155
C2orf10	1.65e-05	0.0063161	3400
CARD9	1.62e-05	0.0063161	5433
MGC24665	1.64e-05	0.0063161	15447
RUNX1	1.72e-05	0.0064811	18257
DKK2	1.79e-05	0.00665131	10248
TNS1	1.87e-05	0.00682685	13039
METTL7A	1.98e-05	0.00714982	401
MAP2K5	2.02e-05	0.00719456	4191
NET1	2.1e-05	0.00728852	9585
IGFBP3	2.1e-05	0.00728852	18090
ODC1	2.17e-05	0.00731503	3951
SERAC1	2.15e-05	0.00731503	21029
UNQ3045	2.32e-05	0.00774275	17873
DDIT4	2.42e-05	0.00783559	2229
WNT1	2.42e-05	0.00783559	3357
ZNF354C	2.44e-05	0.00783559	22182
HIST1H3E	2.54e-05	0.007956	2343
ASCL1	2.52e-05	0.007956	9058
CDH2	3.05e-05	0.0094337	12070
LMTK2	3.13e-05	0.00944306	13981
ATP9A	3.1e-05	0.00944306	21038
CATSPER3	3.28e-05	0.00978652	10282
TPTE2	3.32e-05	0.00978652	23726
CIB3	3.48e-05	0.0101605	9735
BCDO2	3.57e-05	0.0102952	7537
FLJ10786	3.62e-05	0.0103319	18777
C12orf50	3.76e-05	0.0106247	2399
EIF4E	3.91e-05	0.0109263	2063
NOLC1	4.11e-05	0.011346	16894
KCNJ3	4.23e-05	0.0114363	6221
PDZK1	4.19e-05	0.0114363	22818
C16orf24	4.43e-05	0.0117561	3474
JMJD2D	4.39e-05	0.0117561	15185
PANK4	4.52e-05	0.0118635	1401
C7orf25	4.74e-05	0.0123228	24938
C20orf114	4.88e-05	0.0125568	7860
HAK	5.07e-05	0.0127935	13232
CD300LG	5.07e-05	0.0127935	22030
RPL32	5.17e-05	0.012915	19625
LSM16	5.47e-05	0.0135454	9067
KHDRBS1	5.58e-05	0.0136755	24073
FSTL5	5.8e-05	0.0140726	11996
RASSF5	5.85e-05	0.0140753	17346
STAT2	5.91e-05	0.0140791	12578
AMICA1	6.08e-05	0.0143535	6515
SLC13A4	6.25e-05	0.0146337	10812
EIF4B	6.43e-05	0.0147974	11833
ABCB4	6.49e-05	0.0147974	16880
MSL3L1	6.49e-05	0.0147974	18591
MAGEH1	7.2e-05	0.0160045	4488
MRPS30	7.27e-05	0.0160045	6434
C20orf100	7.27e-05	0.0160045	15371
C9orf52	7.27e-05	0.0160045	15769
ASB8	7.62e-05	0.0166311	19806
SRCAP	7.69e-05	0.0166475	11506
DSCR1	8.21e-05	0.0176248	16275
COX6B1	8.44e-05	0.0178293	11575
CCDC59	8.44e-05	0.0178293	15906
TWSG1	8.6e-05	0.0180175	11295
PLA2G5	8.68e-05	0.0180403	9706
GABRA6	8.76e-05	0.0180641	15249
SLC40A1	9.09e-05	0.0183109	3128
FAM112A	9.09e-05	0.0183109	10851
MEST	9.09e-05	0.0183109	23727
GNB1	9.26e-05	0.0185097	21044
CYP3A5	9.39e-05	0.0186251	6294
KLK5	9.52e-05	0.0187422	12742
KIAA0738	9.88e-05	0.0193011	5237
CCL2	9.97e-05	0.0193345	16940
SEC14L2	0.000100655	0.0193689	11323
DHX40	0.000104429	0.0199476	14001
C7orf28B	0.000107347	0.0200624	11882
NT5DC2	0.000106367	0.0200624	18511
SSR2	0.000107348	0.0200624	19910
JMJD4	0.000111359	0.0206634	19169
CELSR1	0.000113417	0.020896	21868
ITGB1BP3	0.00011872	0.0216657	741
NDST1	0.000119263	0.0216657	3144
MGC13024	0.000122013	0.0220116	23900
ABL1	0.00012313	0.0220598	20597
SCD	0.000124257	0.0221092	12060
ZMYND10	0.000126539	0.022115	6891
SFN	0.000127694	0.022115	8723
MSH2	0.000127694	0.022115	18335
MPZ	0.000125393	0.022115	21613
FLJ10847	0.000132418	0.0227811	5404
ZNF146	0.000133624	0.0228374	15458
ST6GALNAC5	0.000134841	0.0228947	11790
AQP8	0.000141081	0.0237988	12409
SERPINB2	0.000143654	0.0240764	17695
UNC5C	0.000154389	0.0257097	19403
MAP3K6	0.000160036	0.0261275	17113
MUC15	0.000162931	0.0261275	17451
DENND2C	0.000162933	0.0261275	17619
PLCB3	0.000161479	0.0261275	18318
RASSF6	0.000162203	0.0261275	20570
PTCRA	0.000160037	0.0261275	25215
MGAT2	0.000168873	0.026914	18210
VDAC3	0.000170388	0.02699	15160
ARNT2	0.000175016	0.027555	18478
SOCS6	0.000181369	0.0282132	4800
SPR	0.000181369	0.0282132	15181
SLC31A2	0.000185449	0.0286336	6475
DCDC1	0.000186276	0.0286336	20562
ZNF583	0.000191307	0.029063	11678
HYMAI	0.000191307	0.029063	17065
D4ST1	0.000194731	0.0290732	776
CRAT	0.000194731	0.0290732	7624
TESSP1	0.000194731	0.0290732	21862
AMPD2	0.000198214	0.029424	13907
UNQ5810	0.000201754	0.0297794	2272
SLC5A7	0.000220367	0.0323428	7929
GPC2	0.000222312	0.0324451	19960
ITSN2	0.000224276	0.0325489	449
HRASLS3	0.000240582	0.0345295	19456
C1orf77	0.000240582	0.0345295	23608
CYB5R3	0.000242695	0.0346414	12799
LOC348174	0.000250234	0.0355223	24561
PSMA2	0.000255754	0.0357203	4994
K6IRS2	0.000255754	0.0357203	8403
FAM19A2	0.000255754	0.0357203	24997
MRPS31	0.000257993	0.0358404	13898
GABRA3	0.000264822	0.0365933	25813
DSCR2	0.000278991	0.0383472	17626
C9orf7	0.00028142	0.0384776	3434
IVNS1ABP	0.000288828	0.0392143	17915
STAM2	0.000291338	0.0392143	20894
ASS	0.000291338	0.0392143	23548
RASGRF2	0.000304195	0.0407339	11097
MAP4K1	0.000306829	0.0408112	7555
CD2BP2	0.000309485	0.0408112	8170
PRKAG2	0.000309485	0.0408112	19861
PCDHB3	0.000312161	0.0409561	23423
C17orf79	0.000317581	0.0414578	14833
LOC342897	0.000320325	0.041607	10046
LGP2	0.00032309	0.0417573	16652
GCS1	0.000325877	0.0419091	18261
TGM1	0.000340154	0.0435296	9964
GAL	0.000343079	0.0436887	14653
FLJ90652	0.000346027	0.0438492	17064
GSTA3	0.000361127	0.0455405	5266
TIAM2	0.00036422	0.0456831	18097
GRIN3A	0.000365774	0.0456831	20142
TTC1	0.000376841	0.0468401	17070
GNL2	0.000386574	0.0478211	10570
FUT10	0.000410206	0.050504	10774
DNTTIP2	0.000420741	0.0515567	16794
VPS25	0.000424309	0.0517497	8523
INMT	0.000431529	0.0523844	9489
SYN1	0.000438863	0.0525382	9991
DKFZP686A10121	0.000438863	0.0525382	20939
STX10	0.000438863	0.0525382	23778
GCHFR	0.000442572	0.0527392	7982
KDELR2	0.000446314	0.0529422	8341
SF3A1	0.000451978	0.0533704	25846
TMTC4	0.000455792	0.0535299	675
CD36	0.000457712	0.0535299	13470
ALKBH3	0.000461571	0.0535299	20132
HSA9761	0.000461571	0.0535299	21957
ESPL1	0.000465461	0.0537411	2534
SERPINF1	0.000469381	0.0539539	10074
TUBB2B	0.000477314	0.0546241	8929
FLJ21749	0.000485372	0.0548217	2879
ADAM33	0.000485372	0.0548217	14558
DZIP1	0.000481327	0.0548217	21972
CIB2	0.000493556	0.0552655	18871
GNLY	0.000493556	0.0552655	24586
TRIM14	0.000510313	0.0566534	14308
E2F7	0.000510313	0.0566534	19729
FOXC1	0.000540919	0.0597957	11044
SPHAR	0.00055455	0.0610428	19219
RGS10	0.000568503	0.0623146	14313
MRPS18A	0.000592489	0.064132	2318
C9orf23	0.000592489	0.064132	15911
AR	0.000587618	0.064132	23134
COL6A1	0.000607327	0.0654654	17136
GNPDA1	0.00061235	0.065734	3140
SNAPC5	0.000617411	0.0660046	2367
DGKI	0.000622511	0.0662771	19895
NHLH1	0.00063283	0.0671006	25893
C19orf33	0.000638048	0.0671061	10799
POP5	0.000638048	0.0671061	25561
HIST1H2BH	0.000648605	0.0676685	7175
RTEL1	0.000648605	0.0676685	13432
KIF18A	0.000653945	0.0679527	2265
GLB1L	0.000664744	0.0687997	21343
SAT	0.000670209	0.06909	6011
LOC58486	0.000675711	0.0693819	3781
CPA6	0.000686849	0.0699724	7535
BPIL3	0.000686849	0.0699724	16278
GBP6	0.000698154	0.0702971	838
FLJ11000	0.000698154	0.0702971	24175
HOMER3	0.000698154	0.0702971	24189
CLCN5	0.000701005	0.0703116	19566
RPIB9	0.000703872	0.0703276	21193
TMC4	0.000721284	0.0717912	4030
SUSD1	0.000745129	0.0738815	11976
TBL2	0.000751203	0.0742005	15733
MRPL39	0.000782268	0.0769763	14499
DDX48	0.000795024	0.0779364	24870
ZNF555	0.000801475	0.0779802	7179
C9orf45	0.000801475	0.0779802	14288
SLC36A3	0.000807974	0.0783192	6270
LIMD2	0.000821116	0.0790038	2128
PPP3CC	0.000821119	0.0790038	18033
	0.000848006	0.0812897	786
MGC4399	0.000861754	0.0820023	12614
SENP6	0.000861754	0.0820023	22642
MAN2C1	0.000889871	0.0843689	8078
VAMP4	0.000918837	0.0860079	3836
TMEM9	0.000933645	0.0860079	8671
CALCA	0.000918837	0.0860079	17760
PRRX1	0.000933645	0.0860079	17777
CDON	0.000926214	0.0860079	18151
MGC26856	0.000911515	0.0860079	23581
CGI-69	0.000933645	0.0860079	24155
IL8	0.000933645	0.0860079	24338
ABRA	0.000963928	0.0866467	3558
GATA4	0.000963928	0.0866467	5540
C8orf41	0.000956269	0.0866467	7131
ZNF142	0.000963928	0.0866467	10158
SPATA5L1	0.000956273	0.0866467	15760
HIST2H2AC	0.000948675	0.0866467	16815
NEK9	0.000963928	0.0866467	19596
MIF4GD	0.000979407	0.0877346	25895
ATP8A1	0.000987233	0.0881318	19969
FGF20	0.00103542	0.0918024	8178
HIST1H2AL	0.00103542	0.0918024	21361
TTLL6	0.00104366	0.0922181	1506
FZD1	0.00105196	0.0923235	3865
C6orf125	0.00105196	0.0923235	10769
FOXH1	0.00106874	0.0934806	3978
NINJ1	0.00109438	0.0954017	16168
FLJ11331	0.00112059	0.09736	5473
KSP37	0.00112945	0.097803	9233
ZNF426	0.00113838	0.0982487	19366
CLK3	0.00114737	0.0983713	18625
PHACTR3	0.00114737	0.0983713	20708
MRPL11	0.00117475	0.100387	4626
PLD3	0.00117937	0.100451	9961
PGBD5	0.00119802	0.101707	24965
RAB5C	0.0012122	0.102242	10331
HNRPA3	0.0012122	0.102242	15302
TTC16	0.001241	0.102671	1189
ZNF517	0.001241	0.102671	4774
MRPL18	0.001241	0.102671	7682
CRYGC	0.00122173	0.102671	10013
PPP1R3A	0.00123133	0.102671	11102
CHRM2	0.00123133	0.102671	19027
TBL2	0.00126055	0.103957	22396
KRT24	0.00127043	0.104441	22884
TEX2	0.00128038	0.104921	7802
IGSF4	0.00129041	0.104921	10389
CDKN2B	0.00129041	0.104921	11452
ZNF193	0.00130051	0.104921	13487
ZNF688	0.00130051	0.104921	14420
GNG5	0.00130051	0.104921	23999
BMP1	0.00131068	0.105414	20502
WDR63	0.00132092	0.10591	23552
PSMA4	0.00133124	0.106409	21005
WASF3	0.00134163	0.106911	24138
UNQ2541	0.00137326	0.109096	5393
WDSUB1	0.00139472	0.110464	12044
OR10H1	0.0014165	0.111847	11839
SLC2A6	0.0014275	0.112375	16350
ZNF230	0.00144975	0.112423	2927
RPL13	0.00143859	0.112423	9086
EIF3S9	0.00144975	0.112423	13280
VAMP8	0.00144975	0.112423	15783
BBS7	0.00143859	0.112423	24194
H1T2	0.00146663	0.113393	7887
UGCGL2	0.00147231	0.113495	9004
DNMT3A	0.0014952	0.114242	4813
SUPV3L1	0.0014952	0.114242	6390
ATPBD4	0.00149519	0.114242	10298
HS3ST3A1	0.00150677	0.114788	13082
S100A11	0.00154196	0.116785	6508
TMED1	0.00154196	0.116785	11313
LTBR	0.00155386	0.117344	15089
BHLHB9	0.00156584	0.117906	3821
ZNF342	0.00157791	0.11813	7834
CYP2S1	0.00157791	0.11813	24844
RNF6	0.00158397	0.118243	18988
RNF122	0.00160231	0.118589	12122
TXK	0.00160231	0.118589	16728
FCHSD2	0.00160231	0.118589	17832
PPP2R3A	0.00161463	0.119162	9444
STRA13	0.00163955	0.120658	2937
CMTM2	0.00165214	0.121241	466
C9orf127	0.00166482	0.121827	18712
TNK1	0.00169045	0.123355	20029
PDE4C	0.00172957	0.125505	10648
RNF34	0.00172957	0.125505	22229
DCTN2	0.00179663	0.125803	1040
BTF3	0.00175611	0.125803	2084
RET	0.00178303	0.125803	3506
H2AFX	0.00178302	0.125803	6040
MON1B	0.00179663	0.125803	6807
LGR8	0.00176952	0.125803	6953
TRIM17	0.00176952	0.125803	9330
EFNB1	0.00179663	0.125803	9363
DPH2	0.00178303	0.125803	15075
ZBTB9	0.0017428	0.125803	16197
CD47	0.00175611	0.125803	16887
PPP2CB	0.00176952	0.125803	21463
KNS2	0.00175611	0.125803	23520
ITLN1	0.00182412	0.127384	3592
ITGA8	0.001838	0.12801	9222
C16orf57	0.00186607	0.129271	11664
SLC20A1	0.00186607	0.129271	14926
FHL5	0.00188025	0.129907	230
hCAP-D3	0.00188737	0.130053	18700
TSKS	0.00189453	0.130201	16370
TSRC1	0.00190891	0.130843	19011
SOCS1	0.00192339	0.131144	1235
RGS17	0.00192339	0.131144	20313
CHST4	0.00193796	0.131792	11089
TTF2	0.00196743	0.133446	17175
NALP2	0.00199731	0.133727	5498
ACVRL1	0.00198232	0.133727	9498
OVCA2	0.00199731	0.133727	11765
HPR	0.00198232	0.133727	23557
SQRDL	0.00199731	0.133727	24521
SLC25A20	0.0020124	0.134391	14376
CDYL	0.0020429	0.136078	13160
ALX4	0.00207383	0.136736	441
ZNF313	0.00205831	0.136736	1680
ANKRD35	0.00207383	0.136736	8185
EPO	0.00207383	0.136736	19763
ZNF415	0.00208945	0.137417	5860
C1orf109	0.00210518	0.138102	11736
BOP1	0.00212102	0.138791	16169
MAEA	0.00215303	0.140531	1509
ZADH2	0.0021692	0.141232	5867
SFTPD	0.00219365	0.142467	13205
LOXL2	0.00221837	0.143356	2052
SFT2D3	0.00221837	0.143356	14274
COPB	0.00223499	0.143714	11485
IRGC	0.00223499	0.143714	18787
RNF170	0.00226857	0.145514	11314
PLEKHA8	0.00228553	0.14624	10382
CYP27B1	0.00230261	0.146253	5434
SNRPB	0.00230261	0.146253	6231
ALX3	0.00230261	0.146253	19810
RDH10	0.00231981	0.146985	25666
EZH2	0.00233711	0.147007	15647
CCR7	0.00233712	0.147007	16026
SIAHBP1	0.00233712	0.147007	20281
KCNJ9	0.0023721	0.148131	3035
CRISPLD1	0.0023721	0.148131	5553
NINJ2	0.0023721	0.148131	17089
AATK	0.00238977	0.14852	1025
ABCA2	0.00238977	0.14852	3966
EI24	0.00239865	0.14856	1613
C14orf105	0.00240756	0.14856	9141
COX17	0.00240756	0.14856	25511
NT5C3L	0.00241649	0.148758	2196
DNAJB2	0.00242547	0.148957	17955
MRE11A	0.00246166	0.150823	23953
EIF2B2	0.00249834	0.151287	3604
PGK2	0.00249834	0.151287	16090
CHI3L1	0.00247994	0.151287	20025
ZNF264	0.00249834	0.151287	23569
C14orf138	0.00249834	0.151287	24169
GNAS	0.00253552	0.153181	1279
CSPG3	0.00254489	0.15339	9798
ZNF287	0.00255431	0.153601	4638
KIAA0802	0.00257321	0.154381	13532
S100A7	0.00259225	0.155165	535
RHBDD3	0.00261141	0.155952	22893
GSDML	0.00263071	0.156386	396
CNOT4	0.00263071	0.156386	10768
PSCD1	0.00265013	0.156466	9
EML1	0.00265013	0.156466	5709
XYLT2	0.00265013	0.156466	21685
MPPE1	0.00266968	0.157263	12509
PVRL3	0.00268937	0.157352	11017
RAB14	0.00268936	0.157352	16144
IPPK	0.00268937	0.157352	24335
SH3TC2	0.00269925	0.157576	25825
FGF2	0.00270918	0.157801	140
SLC25A24	0.00272914	0.158608	61
FLJ20245	0.00274922	0.159063	8636
PDIA6	0.00274923	0.159063	24020
SIGLEC10	0.00276945	0.159523	15929
PCNP	0.00276945	0.159523	24464
KIAA1199	0.0028103	0.160453	857
RBAF600	0.0028103	0.160453	10827
RDH14	0.0028103	0.160453	15954
ZNF524	0.0028103	0.160453	22535
TEKT4	0.00283093	0.161276	10494
DNAJB8	0.00287261	0.163292	21577
RCC1	0.00291484	0.1639	5785
HSP90AA1	0.00289366	0.1639	7403
UBE1L	0.00291484	0.1639	19442
TMPO	0.00291484	0.1639	20408
FLJ32447	0.00291484	0.1639	21584
DNAJC15	0.00295765	0.165234	4466
HIBADH	0.00295765	0.165234	8583
ORC5L	0.00295764	0.165234	21738
LTBP4	0.00297926	0.166084	5639
MGC27121	0.00302293	0.168158	6940
CXCL10	0.00306718	0.16917	4919
TCEAL7	0.00306718	0.16917	14301
SUFU	0.00306718	0.16917	14783
LTB4R2	0.00306718	0.16917	25076
ANKRD47	0.00307832	0.169425	6492
ALOXE3	0.00308952	0.169682	6393
HINT3	0.00311201	0.170557	9804
B4GALT1	0.00313465	0.171435	9703
IFI27	0.00315744	0.171599	1662
ST3GAL5	0.00315745	0.171599	15879
RAB2	0.00315745	0.171599	21325
B3GALT2	0.00318039	0.172485	12214
WDR7	0.00320348	0.173015	9543
PFAAP5	0.00320348	0.173015	24480
ATG10	0.00322672	0.17319	6978
POLA	0.00322673	0.17319	11884
MBP	0.00322673	0.17319	15811
FKBP4	0.00325013	0.173728	2614
Kua	0.00325013	0.173728	11877
WDR58	0.0032974	0.175893	19692
RECQL5	0.00334528	0.176994	4375
FGFR4	0.00334529	0.176994	5717
MS4A5	0.00334529	0.176994	21911
BLOC1S3	0.00334529	0.176994	25451
SCO2	0.00336948	0.177191	5703
NEDD8	0.00336947	0.177191	14174
LOC349136	0.00336948	0.177191	14294
HOXB7	0.00339382	0.177751	3167
MICAL1	0.00339382	0.177751	23307
ACAA1	0.00341832	0.178674	24339
SGK3	0.00344298	0.179242	943
SACM1L	0.00344298	0.179242	13674
CYP2A13	0.0034678	0.179456	1888
SDF2L1	0.00346781	0.179456	9279
EBPL	0.00346781	0.179456	22664
ENG	0.0034928	0.179675	7957
PPT2	0.0034928	0.179675	13248
AQP7	0.00349279	0.179675	21298
HS3ST2	0.00354325	0.181552	3707
ACVR2A	0.00354326	0.181552	15880
FNDC5	0.00356874	0.182497	24136
KIAA0513	0.00359439	0.183089	8840
SNRPB	0.00359439	0.183089	22691
NDUFS8	0.00362021	0.184043	5228
TSGA14	0.0036462	0.184282	1264
DULLARD	0.00363317	0.184282	1785
DVL1	0.0036462	0.184282	25014
AGL	0.00367235	0.184527	14552
SLC15A1	0.00367235	0.184527	22860
VPS18	0.00367234	0.184527	25843
PPGB	0.00369867	0.185491	8623
POLDIP3	0.00377868	0.188774	659
AOF2	0.00377867	0.188774	8244
RPL13A	0.0038057	0.189759	6211
MIP	0.00386026	0.192111	20156
KCNV2	0.0038878	0.192743	1337
GZMM	0.0038878	0.192743	21148
UBL4B	0.00394343	0.19402	591
CXCR4	0.00394343	0.19402	1687
IL17E	0.00394343	0.19402	8223
SRPR	0.00394343	0.19402	15305
TRIB3	0.00397151	0.194664	2663
EIF5	0.0039715	0.194664	5137
NRN1	0.00399978	0.194946	87
MRPS2	0.00399978	0.194946	8736
ALPK1	0.00399978	0.194946	13012
SMOC2	0.00402822	0.195965	8899
HRB	0.00405686	0.196989	22391
GMFG	0.00408567	0.198018	15208
BICD1	0.00411467	0.199052	5909
