# Supplementary material for: Network analysis of aging acceleration reveals systematic properties of 11 types of cancers
Source: FEBS Open Bio. 2019 Jun 24;9(7):1292–304. doi: 10.1002/2211-5463.12679 (PMC6609580; doi:10.1002/2211-5463.12679)
Supplement: Supplementary file 3 — Table S3. DNAm age of cancers and adjacent normal tissues and aging acceleration. [file FEB4-9-1292-s003.xlsx]

## Sheet: Sheet1
agefit_tum	agefit	aging acceleration
2.59996	0.680524	1.91944
1.01549	0.789036	0.22645
1.4316	0.685222	0.746379
0.527137	0.930398	-0.403261
1.81233	0.799927	1.0124
1.42838	0.330787	1.09759
2.45119	0.858861	1.59233
1.19884	0.880417	0.318425
1.08239	0.678476	0.403917
3.22321	0.201048	3.02217
0.875372	1.20828	-0.332906
0.923253	0.838132	0.0851211
4.20671	0.745056	3.46165
2.64213	0.134431	2.5077
3.25739	0.211486	3.0459
0.166843	0.916966	-0.750123
0.243812	-0.141317	0.385129
2.30854	1.24375	1.06479
1.16363	0.205324	0.958303
-1.05502	0.201581	-1.2566
0.548783	0.591548	-0.0427649
0.694172	0.652285	0.0418867
2.09007	0.638184	1.45189
-0.893663	0.668626	-1.56229
0.137481	0.837404	-0.699923
0.28336	0.0721258	0.211234
0.270016	0.749037	-0.479021
-0.0374635	0.0352958	-0.0727592
0.0972884	0.246214	-0.148926
0.36766	1.0618	-0.694143
1.05825	1.25326	-0.195006
1.46997	0.837916	0.632055
-0.0954931	0.604589	-0.700082
1.49788	1.26902	0.228864
0.893621	1.40578	-0.512158
0.303174	-0.069865	0.373039
-0.534507	0.901525	-1.43603
1.13057	0.369862	0.760709
1.25715	0.215543	1.04161
0.451546	0.481788	-0.030242
0.974327	0.692029	0.282298
3.29652	0.400221	2.8963
0.266142	0.678012	-0.41187
0.626835	0.762488	-0.135653
-0.0553846	0.0681682	-0.123553
0.74324	0.552751	0.190489
-1.02534	0.776382	-1.80173
-1.25274	0.846281	-2.09902
6.15001	0.223724	5.92628
0.110478	0.90491	-0.794432
1.60678	0.599245	1.00754
1.87963	0.735301	1.14433
1.11982	0.616499	0.503323
0.81016	0.171184	0.638976
0.0447225	0.769772	-0.725049
3.83624	0.273934	3.5623
-0.412772	0.371709	-0.784481
0.119104	1.03705	-0.91795
-0.0409207	0.925906	-0.966827
1.78631	0.846205	0.94011
2.89537	0.890341	2.00503
-0.184803	0.454346	-0.639149
1.99847	0.945259	1.05321
-0.570344	-0.234464	-0.33588
1.09072	0.772556	0.318167
-0.978396	0.570912	-1.54931
1.12858	0.507929	0.620652
3.33507	0.619177	2.7159
0.755406	0.787578	-0.0321722
2.2316	0.559652	1.67195
0.80855	0.209058	0.599492
1.1014	0.923711	0.177685
2.02567	0.706087	1.31958
2.83761	0.886051	1.95156
0.264333	0.278319	-0.0139859
0.774094	0.815622	-0.0415274
1.42915	0.213099	1.21605
1.19683	0.465397	0.731429
0.494113	0.927953	-0.433841
0.219867	0.750672	-0.530805
2.12806	0.925313	1.20274
1.85558	1.44954	0.406035
3.05728	0.660761	2.39652
1.82108	0.437186	1.38389
0.875359	0.697173	0.178186
0.681979	0.0693085	0.61267
2.49776	0.96262	1.53514
-0.0242197	0.721878	-0.746098
0.104589	0.708276	-0.603687
-0.287774	0.363041	-0.650815
0.98169	0.667607	0.314083
-0.576423	0.920153	-1.49658
0.557932	0.916402	-0.35847
2.70797	0.784316	1.92366
0.843114	0.495056	0.348058
1.33883	0.838297	0.500534
0.847568	0.500651	0.346917
0.666133	0.81237	-0.146238
1.76956	0.26487	1.50469
0.38162	0.488257	-0.106637
-0.188968	0.480128	-0.669096
0.476034	0.784619	-0.308585
0.873876	0.512949	0.360928
-0.219242	0.727068	-0.94631
1.06318	0.764683	0.298498
-0.0837513	1.07518	-1.15894
-0.464564	0.531288	-0.995852
0.840327	1.52409	-0.683759
1.10366	0.969947	0.133713
-0.320706	0.456783	-0.77749
1.24536	0.18916	1.0562
4.20985	0.519586	3.69026
0.486976	0.926751	-0.439774
2.21506	1.08027	1.13478
-0.294372	0.354288	-0.648659
1.07948	0.899428	0.18005
-0.123271	1.07551	-1.19878
0.179989	0.696521	-0.516532
0.659142	-0.114679	0.773821
0.513353	0.904382	-0.391029
0.528154	0.841819	-0.313665
2.02689	0.89257	1.13432
0.686459	0.576701	0.109758
0.694201	0.088935	0.605266
0.983523	0.305036	0.678488
1.44129	0.247178	1.19411
1.25379	0.564016	0.689779
0.610933	0.618473	-0.00753965
1.6659	0.951643	0.714256
1.84253	0.546767	1.29576
1.01982	0.178184	0.841639
1.69778	1.19191	0.505875
0.689159	0.654563	0.0345963
0.433398	0.295449	0.137948
0.937993	0.920687	0.0173064
0.421715	0.574499	-0.152783
0.333144	0.251466	0.0816789
1.07819	0.301059	0.777131
0.460202	0.560951	-0.100749
0.641294	0.722845	-0.0815511
2.28499	0.499438	1.78555
0.120371	0.385787	-0.265416
0.580252	0.385756	0.194496
0.815704	0.654649	0.161055
0.650511	0.587976	0.0625344
0.0831594	0.812166	-0.729007
2.50775	1.21777	1.28997
2.38361	0.806142	1.57747
1.14908	0.287472	0.861613
0.44823	0.185014	0.263216
0.717321	0.684791	0.0325301
0.852908	0.0317504	0.821157
2.92749	1.27664	1.65086
2.15466	0.620066	1.5346
2.06754	1.28945	0.778089
0.93689	0.275372	0.661518
0.511415	0.456032	0.0553829
0.678348	0.0637676	0.61458
0.726641	0.771761	-0.0451202
0.867902	0.886571	-0.0186687
0.315097	0.784512	-0.469415
0.304277	0.0553814	0.248896
4.39805	1.06499	3.33306
0.762907	0.159804	0.603103
0.707117	0.95191	-0.244793
2.92862	0.726597	2.20203
-0.635248	0.709086	-1.34433
1.62222	0.781554	0.840664
0.190958	1.23376	-1.0428
-0.811834	0.651327	-1.46316
0.326327	0.6385	-0.312173
0.182026	1.12072	-0.938691
-0.701397	0.635517	-1.33691
1.18551	0.750879	0.434631
0.0745633	0.39672	-0.322156
1.23291	0.479494	0.753414
-0.843939	0.816935	-1.66087
1.14485	1.22943	-0.0845876
-0.384342	0.582074	-0.966416
1.41392	-0.18133	1.59525
2.32661	0.753634	1.57297
3.41304	1.28144	2.1316
1.50425	0.485135	1.01911
3.66911	0.667339	3.00177
1.4379	0.896583	0.541312
2.26566	0.600679	1.66499
0.813785	0.877486	-0.0637011
0.725332	0.591278	0.134053
0.347019	0.553028	-0.20601
0.258489	0.758969	-0.50048
1.86523	0.386124	1.4791
0.379099	0.748507	-0.369408
1.17078	1.06812	0.102653
-0.116086	0.473877	-0.589963
0.151091	0.237158	-0.086067
1.64186	0.398285	1.24357
0.800384	1.06166	-0.261274
2.98243	-0.480258	3.46269
4.2575	1.22356	3.03394
0.897037	0.514891	0.382146
1.317	0.0418361	1.27516
1.04951	0.291514	0.757994
1.00767	0.775452	0.232218
-0.527924	0.794948	-1.32287
0.692133	0.965669	-0.273536
2.60614	0.891092	1.71505
0.552445	0.877766	-0.325321
1.19576	0.651228	0.544535
0.635715	0.246952	0.388763
1.91069	0.908371	1.00232
1.11767	1.10337	0.0143093
1.44891	0.221328	1.22758
0.942318	0.783507	0.158811
-0.0670459	1.49234	-1.55938
0.688715	0.689517	-0.000801693
2.92354	1.07193	1.85161
2.148	0.41537	1.73263
0.57628	0.113978	0.462301
1.86508	1.06397	0.801106
0.433758	0.545393	-0.111635
2.83969	0.830289	2.0094
3.06495	0.236571	2.82838
0.106906	0.0795037	0.0274027
0.482366	0.833769	-0.351402
0.758392	-0.0722223	0.830614
1.28452	0.780064	0.504452
1.38207	0.313882	1.06818
-0.212816	0.0485372	-0.261353
1.10278	0.55375	0.549028
0.909252	0.452566	0.456686
0.571388	0.36348	0.207908
2.86226	0.816694	2.04556
1.37537	0.956766	0.418607
1.99071	0.574949	1.41576
0.798254	0.657613	0.140641
1.69531	0.752648	0.94266
-0.361924	0.151013	-0.512937
2.20929	0.597744	1.61154
2.08744	0.801199	1.28624
1.80843	0.312465	1.49597
0.612241	0.683065	-0.0708241
1.46351	0.172067	1.29144
0.399285	1.19099	-0.791701
1.89522	1.15603	0.739189
1.19651	0.711016	0.485497
-0.95601	0.149031	-1.10504
1.48326	1.2221	0.26116
0.785629	0.728832	0.0567964
0.698933	0.694177	0.00475672
0.734164	0.333581	0.400583
0.712762	0.829072	-0.11631
1.45787	1.1152	0.342669
1.00235	0.460086	0.542263
3.71326	1.28651	2.42675
3.99442	0.71856	3.27586
0.335091	0.524234	-0.189143
0.84117	1.11205	-0.270881
1.09593	0.550063	0.545869
1.06717	1.20747	-0.140308
0.78955	0.0775441	0.712006
0.465074	0.228266	0.236808
1.61321	0.883669	0.729544
1.14707	0.491141	0.655929
2.20666	1.00094	1.20573
-0.604968	0.398846	-1.00381
0.0964425	-0.00591666	0.102359
0.72273	0.236465	0.486265
0.457387	0.805775	-0.348388
0.696505	0.564091	0.132414
1.35512	0.927763	0.427357
0.650963	0.527469	0.123494
0.569913	0.514526	0.0553872
0.275671	0.382024	-0.106353
0.929571	1.14928	-0.219706
0.664717	0.921174	-0.256457
1.7969	0.477122	1.31977
2.85341	0.0313234	2.82209
1.32048	0.621794	0.698691
1.82939	0.249607	1.57979
1.16661	0.648751	0.517855
1.21703	0.773856	0.443172
0.611813	0.220447	0.391367
0.694204	0.920517	-0.226313
0.147912	0.277504	-0.129592
1.75153	1.1366	0.614929
1.6926	0.806243	0.886361
0.28475	0.567089	-0.282338
0.7189	0.928441	-0.209541
1.79754	1.13594	0.661603
1.40404	0.642729	0.761306
0.621063	0.235929	0.385134
1.38307	0.753821	0.629246
1.12068	0.872371	0.248304
0.899194	0.980511	-0.0813167
0.205677	0.242366	-0.0366894
0.646367	0.890485	-0.244118
0.813808	1.08265	-0.268844
0.77312	0.0428068	0.730313
1.97617	1.36171	0.614459
0.528228	0.787173	-0.258945
-0.102596	0.311783	-0.414379
1.89008	1.07915	0.810931
0.593045	0.668161	-0.0751162
0.598312	0.479757	0.118555
0.43582	0.761209	-0.325389
0.682131	0.784575	-0.102444
0.610218	0.711242	-0.101024
0.279435	0.890422	-0.610987
0.720963	0.0221913	0.698772
0.813674	0.314623	0.499051
0.892743	0.507963	0.38478
0.467392	1.07545	-0.608057
0.727985	1.07454	-0.346553
0.677754	0.659406	0.0183479
-0.0963405	-0.0636328	-0.0327077
0.879657	0.460015	0.419643
0.661671	0.432973	0.228698
-0.297065	0.336577	-0.633642
0.375553	1.31656	-0.941009
-0.0949377	-0.0749398	-0.0199979
0.975013	1.05921	-0.084197
0.735669	0.660697	0.0749721
0.721942	0.831443	-0.1095
0.99572	0.677604	0.318116
0.471521	0.48539	-0.0138696
0.632392	0.918298	-0.285906
0.824843	0.632547	0.192297
0.717173	0.759173	-0.0419997
0.734897	0.774462	-0.0395649
0.34848	0.336355	0.0121255
0.787099	0.901244	-0.114145
0.540144	0.0681682	0.471976
0.710382	0.863317	-0.152935
