# Supplementary material for: Network analysis of aging acceleration reveals systematic properties of 11 types of cancers
Source: FEBS Open Bio. 2019 Jun 24;9(7):1292–304. doi: 10.1002/2211-5463.12679 (PMC6609580; doi:10.1002/2211-5463.12679)
Supplement: Supplementary file 5 — Table S5. Aging acceleration associated expression modules across cancers. [file FEB4-9-1292-s005.xlsx]

## Sheet: Sheet1
BLCA	BRCA	COAD	ESCA	HNSC	KICH	KIRP	LIHC	LUAD	PRAD	PRAD
'RXFP3'	'PITPNA'	'AQP3'	'CPA6'	'LRP4'	'UNC5D'	'LCN1'	'GATAD1'	'IGFBP2'	'ZNF491'	'SLC18A2'
'CATSPER1'		'SNX7'	'C12orf42'	'CERK'	'ME1'	'NSUN7'	'NTN1'		'ACOT2'	'NPBWR1'
		'LDHB'	'GLRA1'	'KRTCAP3'			'PVRL1'			'DDX10'
				'PCYT1B'			'C14orf132'			'NMUR1'
				'MLC1'			'PODXL2'			'SLC20A1'
				'ALS2CR11'			'KCNK13'
				'MAGED1'			'ZNF235'
				'TTLL1'			'AIFM3'
				'P2RY6'			'SCARB1'
				'CACNA1B'			'PDIA6'
				'PAX2'			'CLDN9'
				'FAM131A'			'ZAN'
				'SOX12'
				'NXPH4'
				'THAP11'
				'ABCC5'
				'PTTG2'
				'SH3TC1'
