# Supplementary material for: Network analysis of aging acceleration reveals systematic properties of 11 types of cancers
Source: FEBS Open Bio. 2019 Jun 24;9(7):1292–304. doi: 10.1002/2211-5463.12679 (PMC6609580; doi:10.1002/2211-5463.12679)
Supplement: Supplementary file 6 — Table S6. The significant KEGG pathways. [file FEB4-9-1292-s006.xlsx]

## Sheet: kegg
	11	23	30	46	60	67	68	69	92	179
	steroid hormone biosynthesis	tyrosine metabolism	starch and sucrose metabolism	alpha linolenic acid metabolism	retinol metabolism	metabolism of xenobiotics by cytochrome P450	drug metabolism cytochrome P450	drug metabolism other enzymes	neuroactive ligand receptor interaction	systemic lupus erythematosus
HNSC	0.967787	0.242713	0.990853	0	0.982697	0.975564	0.975564	0.876773	0.188961	0
KIRP	0	0	0	0	0	0	0	0	0.945828	0
LIHC	0	0	0	0	0	0	0	0	0.917756	0
LUAD	0	0	0	0	0	0	0	0	0	0.895233
PRAD	0.756355	0.264946	0.264946	0	0.938497	0.713471	0.916475	0.95442	0	0
THCA	0	0.974984	0	0.824044	0.788503	0.87485	0.71875	0	0.991721	0
