# Supplementary material for: Network analysis of aging acceleration reveals systematic properties of 11 types of cancers
Source: FEBS Open Bio. 2019 Jun 24;9(7):1292–304. doi: 10.1002/2211-5463.12679 (PMC6609580; doi:10.1002/2211-5463.12679)
Supplement: Supplementary file 7 — Table S7. The significant GO BP terms. [file FEB4-9-1292-s007.xlsx]

## Sheet: Sheet1
	37	38	43	46	67	71	76	105	109	214	223	237	253	261	276	302	424	448	455	458	462	478	485	493	541	558	565	622	623	656	689	697	700	714	723	784	816	843	846	853	893	905	908	912	960	969	973	1001	1052
	memory	neuron development	multicellular organism aging	ion transport	dentate gyrus development	neurological system process	positive regulation of synaptic transmission glutamatergic	response to nitrogen compound	response to ethanol	cognition	response to organophospharus	single organism behavior	muscle organ development	regulation of blood pressure	synapse organization	circulatory system process	regulation of synaptic transmission glutamatergic	sodium ion transmembrane transport	skeletal muscle adaptation	hindlimb morphogenesis	keratinocyte proliferation	embryonic skeletal system development	actin myosin filament sliding	adult behavior	metal ion transport	regulation of receptor activity	peptide cross linking	negative regulation of glial cell differentiation	positive regulation of synapse assembly	synaptic transmission cholinergic	regulation of alpha amino 3 hydroxy 5 methyl 4 isoxazole propiona selective glutamate receptor activity	regulation of smooth muscle contraction	cell cell signaling	regulation of muscle contraction	regulation of hormone levels	neurotransmitter transport	developmental induction	skeletal system development	regulation of heart contraction	monovalent inorganic cation transport	regulation of nervous system development	neural retina development	forelimb morphogenesis	neuron projection development	amino acid transmembrane transport	actin filament based movement	ovulation cycle	negative regulation of NOTCH signaling pathway	insemination
BLCA	0.930712	0.948556	0	0.806417	0	0.997859	0.99211	0.828998	0.91318	0.993881	0.91318	0.99705	0.837343	0.926331	0.968136	0.984274	0.999152	0.851441	0	0	0	0.268257	0.914051	0.812421	0.801197	0.860256	0	0	0.962398	0	0.912196	0.932281	0.98972	0.955971	0.855057	0.0619146	0	0.383043	0.804913	0.844892	0.846959	0	0.132805	0.926331	0	0.807824	0	0	0
HNSC	0.0612589	0	0	0.457653	0	0	0	0	0	0.248975	0.582077	0.0478839	0	0	0	0	0	0	0.457653	0	0	0.182524	0	0	0	0	0	0	0	0	0	0	0.936417	0	0.947676	0	0.843043	0.988371	0	0.331555	0	0.803652	0.710036	0	0	0	0.277113	0.0700292	0.843043
KIRP	0	0	0	0	0	0	0	0	0	0	0	0	0	0	0	0	0	0	0	0	0	0	0	0	0	0	0	0	0	0	0	0	0.926957	0	0	0	0	0	0	0	0	0	0	0	0	0	0	0	0
LIHC	0	0.607786	0	0	0	0	0	0	0	0	0	0	0	0	0	0	0	0	0	0.995722	0	0.848217	0	0	0	0	0	0	0.939877	0	0	0	0	0	0	0.734101	0.033105	0.980786	0	0	0.424609	0	0.968708	0.334201	0	0	0	0	0
LUAD	0	0	0	0.191604	0	0	0	0	0	0	0	0	0	0	0	0	0	0	0	0	0	0	0	0	0	0	0	0	0	0.862322	0	0	0.307729	0	0	0	0	0	0	0	0	0	0	0	0	0	0	0	0
PRAD	0	0	0.80446	0	0.955402	0	0	0	0	0	0	0	0	0	0	0	0	0	0	0	0	0	0	0	0	0	0	0.817372	0	0	0	0	0	0	0	0	0	0	0	0	0	0	0	0	0	0	0	0.829876	0
THCA	0.733906	0	0	0.581942	0.330816	0.945259	0.687216	0.309058	0.170934	0.815351	0	0.514	0	0.347297	0.152521	0.713145	0.137813	0	0.818632	0.324805	0.845234	0	0.274342	0	0.358602	0.330816	0.991759	0	0.358602	0.324805	0.893609	0	0.999663	0.925624	0.818632	0.972353	0	0.274342	0.295982	0.0946244	0.517808	0	0.274342	0.0037973	0.912994	0	0.893256	0	0
[truncated: 128 more columns]
