# Supplementary material for: Network analysis of aging acceleration reveals systematic properties of 11 types of cancers
Source: FEBS Open Bio. 2019 Jun 24;9(7):1292–304. doi: 10.1002/2211-5463.12679 (PMC6609580; doi:10.1002/2211-5463.12679)
Supplement: Supplementary file 8 — Data S1. The programs of this work (summarized in Table S1). [file FEB4-9-1292-s008.zip]

Archive with 23 entries (22 files):
- Script/
- Script/ex_bp.m
- Script/ex_kegg.m
- Script/geneexressionname.txt
- Script/loginformation1.m
- Script/log_hypergeometric.m
- Script/methylationid.txt
- Script/mrmr3.m
- Script/pairmeexclinical2d.txt
- Script/roc1.m
- Script/step1_aging_acc_model.mat
- Script/step1_data_normalization.m
- Script/step1_modeling_age_predictor.m
- Script/step1_roc.mat
- Script/step2_bipartite_networks.m
- Script/step2_ex_module_lasso5.mat
- Script/step2_identity_ex_set__lasso_5.m
- Script/step2_identity_mutation_set_lasso_5.m
- Script/step2_mu_module_lasso5.mat
- Script/step3_associate_mutation_expression.m
- Script/step3_eqtl_mu_associated_ex_module.mat
- Script/step4_enrichment_analysis.m
- Script/step5_ks_aging_similarity.m
