# Supplementary material for: Network analysis of aging acceleration reveals systematic properties of 11 types of cancers
Source: FEBS Open Bio. 2019 Jun 24;9(7):1292–304. doi: 10.1002/2211-5463.12679 (PMC6609580; doi:10.1002/2211-5463.12679)
Supplement: Supplementary file 8 — Data S1. The programs of this work (summarized in Table S1). [file FEB4-9-1292-s008.zip › Script/ex_bp.m]

function P =ex_bp( T )
A{1}=[12150,12156,8365,1892,12151,12146,12147,12148,12149,10089,7499,13878,12288,5094,12541,12463,12154,3854,1375,2884,792,9030,1807,12152,12153,13448,10111,970,12225,12055,8483,7293,3853,705,];
A{2}=[2923,14057,1638,3965,14357,681,13112,1982,9990,1694,14056,742,443,12566,3050,6516,12567,8121,7164,9827,7484,7165,9235,13830,3654,1099,2649,383,9436,3653,4308,14040,7981,793,4363,3048,12454,9825,9680,14062,9928,2142,7856,10495,13676,8225,7660,7745,3123,4720,1441,11981,6632,11745,6247,10741,6139,6422,12169,4202,10515,13087,3124,1753,11610,12621,2103,6889,8313,469,603,6028,10883,13479,11089,8305,2958,651,5148,792,2892,359,2236,1166,14136,8057,14166,7075,7701,13413,1967,3834,5015,3651,2009,3306,13432,6520,1808,811,4350,6986,14167,10301,12265,9930,10804,9031,11856,6792,12570,1736,9812,912,10708,9400,9447,8596,7282,13677,12834,10516,14142,4441,13431,6283,8791,11831,6873,13653,7904,8595,2651,4721,];
A{3}=[11712,11349,6051,7936,2087,1206,7140,12829,391,10288,10907,2442,4411,9646,3718,12899,12288,6830,];
A{4}=[1899,14440,3409,10674,3464,8050,10998,3880,8140,748,12284,8163,11426,11467,2736,11133,1990,3463,8336,11560,9004,1998,8162,14400,9523,1999,11789,4238,8894,11159,3210,2451,5120,6621,12991,3031,2731,4629,13830,10526,8337,12992,9666,6637,9384,4424,8570,10254,8980,14495,6815,2449,12557,8180,8781,9030,4315,11634,9821,7987,13506,10157,4125,7592,11418,9305,12833,8190,8130,86,10225,10050,4425,14242,9134,2598,12834,5094,8753,12583,13525,1017,8335,8459,13675,3462,12835,8508,3418,1623,13204,9532,2452,6180,10604,8458,11633,4423,10230,8912,14410,2170,13073,8654,10527,1147,11777,12990,11131,1600,10150,4342,6382,4884,11132,546,6620,482,4644,12654,5149,7822,186,12836,6724,10285,5289,1237,];
A{5}=[586,4354,588,5943,4352,587,347,4353,585,5930,1454,];
A{6}=[2237,9827,9491,5342,9828,8043,7578,12840,6363,1472,3851,12201,4816,9307,4350,13830,7387,3817,3561,8264,6591,8308,9436,854,5983,11679,11888,53,9041,186,7111,11607,10801,9197,1009,792,12736,1809,2647,2236,6181,2614,3223,1128,9148,9455,1898,11719,5833,2370,3647,1127,802,6855,8851,11168,7888,11374,1343,7904,853,7770,14099,9306,3816,10804,1450,7981,10649,384,12839,9644,4673,1126,9910,13651,9757,3887,90,3686,13434,7242,9908,7696,6282,7350,13020,9196,12445,];
A{7}=[10788,6857,5407,2986,12405,3586,11693,7468,7438,5387,6319,8184,4631,11076,5409,6875,13319,1339,7879,115,801,1427,4636,3750,4630,4965,11418,5406,5534,3604,7432,2517,2721,];
A{8}=[171,9475,5313,2671,9479,180,10648,12339,1656,6438,10839,1654,];
A{9}=[8893,12393,2699,6438,11098,11851,12391,14431,];
A{10}=[5025,11216,9562,10531,12297,1693,6499,9713,10522,7595,90,1694,9400,9310,792,281,13643,7598,11881,13650,8166,9464,13732,471,1148,10102,6289,89,2220,13275,7310,569,13159,4030,7248,7484,9503,6855,8968,9307,608,10050,1337,10329,10291,11790,184,7482,854,7829,10063,3691,10797,];
A{11}=[2721,1759,6169,8805,4830,11622,8799,1341,12265,5534,6275,9887,10617,13792,2893,7225,4267,3167,4778,9704,5391,7137,1580,5704,6692,3494,4441,7373,1898,6564,1954,7221,7,4723,7663,13545,3239,11864,4544,2799,12281,6274,3571,1810,12339,13728,8153,666,3107,12396,1840,100,14465,6028,8937,3231,10200,13479,13656,2285,4402,542,11216,548,13635,5406,3750,14148,2892,549,6542,7494,5167,4714,3295,14118,5589,4375,11295,76,13297,7825,7486,13321,4789,13499,5812,6155,12541,9548,3873,9809,6696,9811,6804,8343,10301,10291,11405,10303,5407,8745,6562,3817,7755,1188,4275,3860,8912,14410,9271,9910,6798,8894,5587,12126,1999,3041,6981,77,7021,10324,5663,13217,6499,1372,12637,5524,1666,1749,550,8483,9089,3764,10593,12542,14044,4489,1998,2139,6698,545,6567,6682,8314,1719,11860,8239,2370,10655,2495,9693,14279,2098,828,8567,13438,9703,1027,13552,6969,6353,6284,1983,8598,5355,7659,7067,1721,6971,378,1287,1342,12807,5252,2898,7987,5492,544,4724,3820,2789,4252,4577,3994,9312,3555,11296,826,6815,6695,2449,3819,801,2897,12280,9736,5171,13256,1339,3821,284,6680,13437,5409,13607,667,8208,5390,8107,11956,12909,10685,5867,14047,2986,7222,522,9757,13810,13936,11896,12408,6691,8742,5010,10845,12019,13015,3816,5159,10587,12391,12389,13521,5591,10832,11215,2341,12698,1101,8484,10546,10484,7573,14297,6426,6566,5168,11686,547,14456,5927,3383,1933,13653,5213,6697,5236,10050,1315,3500,10733,6283,5840,13440,11256,10268,11403,5153,9441,12245,3565,4630,12729,1655,9511,12976,5930,3038,5594,546,8267,10568,1843,8827,11300,12302,12041,11131,1811,12009,12349,8804,13188,6588,1919,3334,8507,5448,14042,5907,6036,8637,4859,4716,706,5447,13436,668,12065,4717,9479,7378,6857,13914,13783,3040,833,4893,4250,6708,8315,11243,2451,11298,2207,11255,7335,2701,101,11133,12880,6901,1577,4860,7826,115,5599,1720,9957,14046,13397,9093,6693,12285,8935,13319,1987,5411,7945,6690,12393,3763,8803,10748,285,5987,11957,1038,4157,11954,10063,5023,3694,5152,4665,9244,10584,11959,13503,13654,3564,7111,5708,5354,13501,4270,427,9429,7223,13279,5737,2891,10756,10736,8528,2286,1812,7691,939,12018,11873,8597,6936,127,3391,9692,6468,2746,9085,12777,8131,12519,9418,7224,8312,7484,10064,5548,6985,4631,925,8485,8184,6662,11098,11242,12851,13271,12300,10939,3912,2187,543,13375,9202,7757,2188,9436,983,5313,13830,2810,12020,4265,11734,10486,5214,9001,1195,7141,11641,];
A{12}=[4350,8574,1059,3817,1596,2218,12439,6166,1321,2963,3648,3198,10571,6112,1323,9804,925,12638,6985,1010,5822,12955,6603,5149,1322,12954,2288,8259,11171,3816,2500,8928,9644,11091,6438,8779,];
A{13}=[4796,12703,1729,14097,7328,8221,2260,13962,9337,8156,3318,12191,5439,3835,14373,2259,13473,9335,12766,12705,7327,8222,11991,12575,9339,5180,4340,13522,10851,5293,5900,3035,9341,343,572,5440,3828,5897,8885,2261,8989,6459,5896,2762,12700,12702,9338,9333,5072,9340,571,8987,8157,14096,342,1662,4338,7856,5181,5441,3833,3410,13482,3834,7825,3830,12249,4794,12162,8158,12283,12192,12190,8884,4339,13296,8888,12554,13483,5437,3831,12189,12699,9334,5225,6531,14094,9785,9784,5436,5183,13524,12701,8653,5899,12573,4487,7325,573,4341,2884,5184,12326,12644,8224,14095,13295,575,5438,3317,570,8886,12023,5898,10850,12024,8223,6508,6458,5179,1718,574,576,12706,12022,5435,2272,12324,5442,12025,8988,3816,6506,4797,12372,14093,13525,11323,7326,12325,2258,2363,5178,12642,3316,3829,];
A{14}=[10908,7046,1780,10222,4548,3832,14049,12421,5536,9279,12777,5875,6755,13927,14428,2258,9216,3312,7575,3018,3555,5533,11699,11693,4060,7446,];
A{15}=[14056,1039,13431,2812,9235,11335,278,3466,3970,5759,];
A{16}=[6699,7936,8111,6127,5978,4544,11691,7904,8595,6353,8803,7824,4083,3763,9455,1255,11016,6931,741,3554,3228,6640,3540,3925,5411,13159,3260,4832,4545,9957,6188,7242,9447,8175,13162,90,10019,8123,8596,13020,7332,12753,894,10159,4204,7564,7250,2917,9667,8315,10458,4854,9644,10049,1337,12209,9307,6355,3031,10797,537,11692,12548,4603,8463,8804,6654,11964,8107,9491,471,13607,7825,2009,8312,7484,4201,902,3202,14447,9235,6128,12286,9466,3391,1437,3982,1234,6608,12563,3885,1494,7598,2884,11681,7095,9487,11418,5767,9562,5025,14233,6028,10253,8313,4079,7987,10798,10401,];
A{17}=[10811,5734,5314,13789,8072,3162,5271,8136,10154,1246,1544,6103,13231,9671,263,10013,8814,10760,5366,10832,4204,8922,11,1238,1660,5318,9797,1487,9672,3792,10014,2743,9772,7634,8138,1659,12155,5269,7943,1655,3875,2631,176,12008,6998,1030,3189,12534,12225,8494,7959,1654,3231,616,7095,14003,4203,27,1657,14382,1608,6260,11869,171,2275,11522,6062,5313,4265,1435,12041,12825,4201,1239,4436,11786,9709,2161,8,4761,];
A{18}=[2982,10782,4892,11822,2089,10449,6283,3791,3434,2843,5537,6314,9660,1243,10294,3149,2724,9148,11861,3900,4666,8881,8179,9468,11481,9850,7302,4545,7237,8898,9925,4072,13067,3386,7376,5324,14345,4303,7097,5748,11480,7146,10046,13796,4348,3570,13741,7882,2810,2507,4332,9682,2079,8486,13147,196,1319,695,6763,5087,5325,13306,8312,2181,9710,4675,9898,3193,4526,12214,2790,5148,5743,6668,8180,14110,10485,25,4724,4601,603,6021,2259,12514,];
A{19}=[11975,7039,10301,12189,5499,11852,13678,11989,5634,9922,7811,];
A{20}=[926,903,3595,6542,7234,9451,2892,5552,9067,11360,9511,927,194,5153,3439,905,4724,10173,5499,2891,5497,13440,9041,5553,12749,7874,199,4722,195,6028,1188,196,7378,9453,10073,6872,7632,198,10301,9452,9202,13165,924,9450,3435,925,11964,11921,4725,11588,12752,3437,3441,2369,923,201,902,2009,3440,197,3985,4821,5556,5551,3436,2142,8722,1123,12708,12750,6238,384,5547,5396,5555,2721,4726,5550,12751,7942,5554,970,10172,5498,3438,5152,4721,202,5558,4429,3434,12748,7941,13653,200,10709,3724,8605,4723,6812,9454,7660,13538,4430,4720,7681,11981,3725,];
A{21}=[5515,6364,6362,6363,7698,7377,13282,417,3125,7378,8598,4298,8458,4259,7216,2451,1011,10401,3846,11504,1129,10801,2453,3194,6028,4819,6792,14464,1427,8596,12620,];
A{22}=[7177,13282,14170,9430,7944,6964,12972,2884,6813,12798,11892,1897,8110,1382,12975,2897,3064,];
A{23}=[479,12303,5349,12408,2071,8577,8415,6890,7410,13828,5341,1757,1841,2064,7771,11912,8417,11132,7249,9128,11295,7404,9783,8021,8416,10955,9052,12748,7642,8443,4665,8418,10959,];
A{24}=[12417,1223,6890,10840,4025,12077,4588,4000,2484,685,2686,9163,7971,3692,7967,14023,8427,5456,14398,10560,1003,9001,265,12454,6542,11946,7939,8724,];
A{25}=[12802,4,10130,5926,5534,2315,9902,7119,11195,11327,3189,336,8531,1366,2508,10509,3667,11860,11861,6112,10076,7118,7099,13547,1847,12412,6834,11326,2711,7098,];
A{26}=[7486,13538,157,13159,13158,7803,7484,3651,12446,5094,8804,8803,9283,7482,7485,3652,3656,10815,4429,10814,2197,9284,1059,11363,6396,4980,14063,652,8805,3068,11148,10906,7487,8275,13160,3658,6030,13157,10816,7598,2412,7236,14062,2922,12445,3649,13161,12444,13162,7483,11774,12028,3657,10817,8274,];
A{27}=[5307,13802,2903,9244,5839,11321,11543,9858,9245,9243,5303,3033,5343,5691,13799,12328,8753,14376,1940,4734,11544,12605,5689,8456,5688,12095,5934,5686,7116,2904,8447,2902,8450,1028,13795,2947,14378,];
A{28}=[7072,7785,8667,6308,12458,1947,13567,2899,8135,11248,3313,1951,13089,1440,11160,8134,11712,2225,2616,10624,9801,6789,4012,11409,4876,12373,8656,6788,3815,11158,7786,9800,9274,8799,12465,7729,13109,11437,7971,13247,7936,7490,1206,10907,9016,5113,6547,11438,];
A{29}=[13176,5407,8156,12806,9479,6883,2987,706,6986,12851,2070,4074,8132,12173,9526,9120,2014,12519,7484,2072,11824,9476,7179,1497,5875,12771,10267,5930,3338,4630,8957,8108,2825,9902,5767,6889,1764,4668,12527,4270,2453,100,10083,10268,11091,9688,10584,8989,13728,8416,11168,9277,13654,9755,12555,4665,7848,2220,10847,4951,11281,14138,6112,12183,5658,802,3228,12186,8590,9259,14236,6586,7994,101,9685,7446,11215,2968,3393,13689,5174,8591,8604,13217,5547,9475,14254,4204,8157,10832,11169,2071,3816,4250,2721,9687,1765,2073,4854,];
A{30}=[4411,9134,6830,13268,8896,2087,4829,3512,13088,7140,9354,10535,11794,1947,7764,4769,7975,12961,2831,10323,4263,6687,5585,1875,4011,3276,3428,912,6312,1154,];
A{31}=[10535,9744,5923,4276,7490,2597,7141,2962,13486,7489,3060,8799,5609,2226,3222,11248,1544,];
A{32}=[7472,12297,4358,1315,4735,9216,1780,5536,9108,1642,];
A{33}=[11912,13792,12876,10511,13368,1054,101,6347,4190,1050,13897,6340,6371,4267,5085,3057,5858,3591,12559,11159,13394,342,3584,2451,1912,13712,3058,2452,6964,5547,10224,1493,3669,10730,13395,8882,9797,3564,8279,10733,669,4699,6904,7067,2030,14526,3341,3339,13793,11246,2342,6346,1056,5144,5992,12227,11247,3588,10881,10687,7640,5148,8430,1911,6468,12375,13295,12447,8476,3242,12807,10883,1654,4988,11245,11941,100,9872,12340,1051,3340,8496,10222,5234,10736,5559,3586,1052,2333,12065,3370,706,6903,8497,9479,1055,9142,4372,3343,2415,13282,4201,12519,284,1053,11913,1435,4816,1477,3342,3590,4371,10150,1116,12972,3587,5548,10732,14475,];
A{34}=[1649,2374,1011,11418,1654,9886,5635,7111,14201,11946,13244,4622,7771,1427,3024,12620,5390,2126,6974,11916,3164,9237,11989,7378,1867,1059,12699,12020,13812,12060,12019,12553,1265,2118,4959,1757,4817,12285,7228,6976,11202,6975,12261,3350,12583,5100,3503,3947,6001,1898,6802,11719,14500,2370,1771,7045,12015,11880,4967,4605,1018,12713,378,3464,5498,4298,6353,1768,235,7099,12292,436,362,12748,];
A{35}=[8507,7378,13155,11662,9912,4083,9547,7376,8978,8372,3994,];
A{36}=[2451,2452,5547,1116,4267,5548,1493,10224,8476,10881,10883,3341,12065,];
A{37}=[345,6379,8526,5258,6550,11089,8269,11132,6587,546,2449,9301,549,9030,12858,2909,7465,11418,1934,10536,7111,2453,2280,4265,12017,7686,7464,3586,2787,2879,5320,7080,2212,14495,5321,7973,6670,7557,4416,12302,4796,1600,3834,279,3829,8175,11202,5,10952,7326,10940,1017,2451,2819,1029,11,2207,10604,10462,6169,2776,416,7985,12559,7209,662,254,1840,4952,10950,8007,9,5753,12786,3627,436,1933,11099,9052,3694,7643,1898,3491,49,5168,13032,5900,1914,9026,];
A{38}=[1649,12527,14417,7961,12681,9291,2224,5967,6653,9091,13579,13625,5875,6941,11132,947,546,8058,12304,8430,9511,2237,6271,8804,4268,6363,6825,7698,12349,4962,1600,3164,279,2934,7378,6857,3502,8458,12387,3414,12019,1019,6423,9139,6238,11513,12408,9205,10025,12520,4733,12839,13831,13828,1989,7209,4817,5872,6976,12158,446,6975,2998,3503,364,9581,5362,7627,13963,5992,10510,1914,3515,3548,7045,3647,8431,8325,10147,1315,2290,12133,683,7731,1446,2374,11418,13456,6756,1982,4533,4578,11603,8069,2453,1581,9959,14074,8913,6406,3391,4622,11609,14110,1309,12018,1178,368,7680,244,10402,6362,4682,1332,10775,3999,11989,10006,4259,13125,13375,10212,3997,1099,37,1608,2451,1130,3547,14364,610,2953,10530,1129,1015,11202,2519,11219,54,6788,4182,5987,4157,366,11719,6865,3260,4605,6855,14273,3125,5873,4191,3464,7408,6267,12786,682,12292,10063,14065,436,12296,8741,9006,4960,12621,2285,7246,11378,10713,5635,603,10801,3928,10280,11089,9409,3709,9918,2236,12620,4406,7075,5296,414,6974,14298,10532,11916,7071,13282,5015,3109,9307,1059,7176,5363,12189,12699,7092,13765,12537,10301,12898,477,2333,9939,707,12060,12553,12260,7992,812,387,6180,6169,9791,13817,3675,7228,367,4819,10731,3350,13362,1017,5100,6931,6334,6667,1898,1954,12273,2669,14308,14142,4124,12015,7377,5020,4961,6338,363,12713,7888,3207,7099,591,3890,10492,7909,8381,7306,479,6614,9886,681,7874,9599,14201,14070,3194,183,4897,9659,11946,176,13400,6815,14464,3692,2522,6364,8107,6860,382,4405,9235,10126,1435,10170,2062,372,7387,9406,3561,2986,1413,14022,3998,507,7235,6862,403,9089,384,5663,12358,6324,2118,5943,9082,12454,13764,9310,13912,434,13286,11983,8370,304,900,1771,9590,14383,11514,12626,608,9018,10577,378,8598,7659,7067,6969,4300,1628,8593,1011,1773,7595,14458,6361,1009,7771,6606,281,792,3486,1494,1396,2126,9128,11606,4342,2568,11131,12302,1591,4925,9237,1847,6268,9974,11605,5366,7421,9793,4959,6144,12386,422,4041,8596,11016,12834,1255,5908,9815,14526,7573,14500,12186,1127,1018,14023,1768,1219,7351,11691,7217,9919,7218,14024,1236,1654,4079,6890,7111,11683,11784,9684,10104,1969,14419,13896,5518,11026,2286,8233,6289,4424,8043,7379,4581,14418,3381,12806,1072,983,11689,12020,6177,13812,13271,11298,342,19,5386,4193,10224,7601,9362,1265,416,4113,11504,11273,2061,9093,9077,12285,4948,115,6282,12261,8301,1577,10748,6802,9610,5833,10627,11773,291,7582,13319,7346,12252,10584,5152,3385,9660,11099,14382,1693,6441,7095,10883,3231,7359,3846,9090,4722,7344,6864,7915,6028,1003,5149,4680,6550,5341,6181,13284,3016,4165,12592,4000,10595,1166,12840,1472,11295,3651,1579,7588,2150,1867,4957,10073,8308,11692,11688,6804,1020,11782,13535,4200,6942,10799,2721,783,6305,1891,9447,13113,5085,6792,4398,12550,2893,6003,10326,12583,5094,4078,13425,6001,7824,7,11880,5391,8789,1580,13748,12396,7916,9156,13642,4298,1943,4721,9560,8223,12748,362,13554,5497,10401,841,408,1457,1125,12667,3380,13244,3377,1427,11144,3955,1428,3024,10332,7184,5515,9253,5390,1412,6652,8980,12548,2160,8788,417,7349,11165,10528,7895,1793,7216,1737,1512,6850,3546,8773,1578,2848,4958,5379,1333,1123,7250,9853,13660,10324,9092,2658,9414,9910,1126,2344,1757,10333,13434,6381,13650,7350,3947,2370,1425,4967,8891,12622,8213,5498,9881,14455,6353,235,3874,11604,2518,];
A{39}=[2285,14425,13995,7222,10023,2286,10883,7223,250,];
A{40}=[9394,6260,12291,3199,2827,4291,3556,11852,8969,8323,790,5978,995,2190,8968,802,800,9924,9823,3708,6654,3873,9393,2375,11585,14453,12155,13000,848,9222,801,7994,3872,9527,8321,6700,9144,11679,3975,2374,12836,];
A{41}=[10134,1010,6865,2144,4388,7745,2137,10025,8939,3878,8604,3882,12355,3879,5886,4202,1736,12444,608,1808,3795,2553,4714,9036,10024,2742,12360,];
A{42}=[5533,12798,5368,4060,2218,9829,587,13503,6690,7634,12393,4057,5411,12367,8803,11288,3807,7826,3596,1990,9108,10940,7376,8935,5175,2303,1340,115,7132,416,3748,8779,12361,2744,10154,7448,4893,4250,2207,11851,6749,8814,13375,9202,12772,2827,9436,1099,12300,11684,7257,13610,10898,12007,1195,8940,5313,7098,12020,10064,6394,11518,12519,7484,52,13010,9827,4631,8184,1750,5431,12018,9520,742,8528,4537,5013,12777,10834,8476,4622,1982,1934,11248,1794,4079,12362,13501,5358,4510,14003,2137,12355,5471,12133,11699,1370,1760,7829,10836,5158,1933,5315,10246,1315,2221,14297,5388,10654,9468,7202,2743,8848,4666,1221,11686,12298,12834,5207,6566,12359,2621,6452,6642,2341,10702,6613,10266,448,12737,4503,532,5314,6627,14236,5155,12839,565,3088,7209,5536,1988,5271,9757,6451,12019,8809,6450,12275,4204,10832,7134,9475,943,263,7599,13682,6166,1847,8939,2901,5641,668,10848,8813,6038,5387,418,5447,9479,2577,7378,9433,12360,9000,1486,10381,11832,11824,12009,7291,13070,7635,12041,12302,6010,4063,644,8537,7472,11803,180,4761,7444,6528,8861,12870,13390,3312,8267,1494,5920,12304,5886,8229,2004,5875,2140,8827,1795,657,13110,1066,12014,13500,5656,12089,588,5491,2104,8822,3698,5318,10814,608,7560,606,10329,449,14530,4967,12871,14383,6473,4538,11807,536,899,9176,4311,10186,2216,1381,2301,2922,11823,8314,3485,13376,3048,5943,9910,3210,10652,1666,8998,1225,3247,13217,5663,12358,6499,879,11956,9976,11869,2987,9751,9399,2986,1596,9235,9906,7404,9120,8968,4216,2618,9388,13607,667,2879,882,6860,1780,7791,4915,3555,6815,13544,11728,502,10687,3804,2625,4252,1359,5171,12008,8568,222,121,2897,4548,8494,9782,5252,8159,12421,9200,6866,12858,10960,10222,5250,7099,6748,12339,14442,3430,10123,10225,12281,6431,9822,6755,12872,8153,7888,1943,10833,4425,9704,10570,2144,12899,14049,13545,4221,3491,2220,8810,13792,13007,7446,5235,12583,13927,5757,9447,912,14125,6942,3254,12984,2135,3726,1060,1341,12060,7911,9915,10013,6323,2125,4331,7438,5781,707,12422,3860,11540,9365,12879,2572,9271,10547,5407,123,2129,9216,6562,8083,1859,5317,13481,4809,12840,14375,11295,4651,2571,4223,4736,8978,7798,2963,6696,11964,8933,10701,9186,6905,13499,2888,8690,4170,5950,3795,603,14465,12534,6028,14382,11216,10182,9573,5406,7375,4203,9831,9177,4513,12119,7095,];
A{43}=[3036,12825,13107,13911,9772,1331,1600,11248,12493,10800,2613,9610,11345,1707,6288,6724,13381,6051,1708,14155,14440,13110,10464,5757,3564,];
A{44}=[11254,7664,11537,1676,6899,2735,9813,1855,1863,6896,10111,12749,1158,14357,1121,12055,6895,13017,7507,11712,1892,6892,7882,12369,3314,8679,6910,3714,2756,2318,2757,11752,3268,6909,7502,110,2755,3462,2382,2758,1122,6898,2864,4381,5026,12053,4244,11534,3464,10907,7765,7503,3720,8191,2759,6893,12056,10446,1858,9148,12376,11753,];
A{45}=[12409,6127,12365,5978,1672,13493,8851,7829,11831,13653,3592,7295,10839,12133,7364,3656,6566,2671,694,12298,10516,388,3647,6426,607,7045,3462,6976,14236,6975,13881,6594,7786,3268,4186,6238,1106,10025,9139,5536,4528,2367,9150,12839,6530,1989,10315,7656,6520,6868,3842,1808,1337,2934,1214,6857,12685,3984,556,9754,8804,2792,14475,13275,5281,1593,4262,7200,13413,13606,279,11945,11926,2992,6363,12349,12794,2958,5875,14237,1655,5886,3882,12832,11947,13361,5944,7598,10057,11167,5705,9430,11888,14472,10160,2021,5967,5398,10721,14241,3464,271,13,6648,4202,9489,10063,5790,8378,6327,3124,11424,8559,3763,13676,11719,7639,13268,6487,13435,191,1218,6855,4545,10623,10158,9957,10859,6188,90,4399,7804,14062,6427,8037,7856,2613,4050,7024,5942,4039,14355,10530,4250,970,7174,5063,9493,9309,4924,13830,8815,3840,6062,5439,11734,8625,13165,1608,6425,9202,11489,8485,6662,12540,4631,2933,11242,12463,695,9827,14146,7484,7248,6246,4816,9821,6128,4755,2412,6493,1582,742,9030,10613,10921,1309,11609,11793,562,1656,9464,2647,5737,3658,2891,9522,2374,3690,11418,12102,13652,427,14357,5520,6201,10798,11248,7514,7316,7888,8323,11275,363,11866,6873,10709,12344,10569,7904,12339,7031,14050,1898,10408,80,5020,3603,3051,5878,2283,14308,1155,4441,13159,12770,4819,3668,5887,1910,2059,14473,12570,10019,3686,3294,10708,10803,7332,5235,5677,3879,7282,10993,3018,7992,11,12265,1341,10944,9791,8088,6169,12180,10459,6531,9307,9271,1059,8727,12209,1220,4350,3303,9939,6828,10301,4074,477,6974,6116,3011,997,5580,14166,8,2194,8332,9491,11922,5015,2009,3306,4109,426,11713,13432,9220,11089,8305,5167,8268,1163,6794,7120,8259,10958,2236,3344,53,3974,11610,12621,2285,4402,839,12836,8741,5406,13101,7315,11450,13479,7659,8598,11141,425,606,4273,6971,12686,3691,10814,6969,1983,8934,1090,823,2791,2715,7660,6885,4720,14170,6640,1441,900,9590,5,12454,1998,9310,11230,13842,4380,3010,2216,11097,384,10367,6798,1230,12049,3165,4363,12107,3048,12168,5049,9399,8969,2526,1596,9643,13009,7675,10631,372,14072,522,6328,10797,10254,6654,382,13133,4445,509,8107,6983,13158,317,9235,11362,11946,12101,11687,3611,9923,5590,2789,7903,11885,10260,1128,2035,6815,10450,10222,27,6437,1964,3697,14057,2629,3820,2481,8381,1657,1287,14070,3194,1342,3965,9556,11942,5311,7874,689,9606,5765,10172,7217,10997,1343,2651,9,11691,7729,715,5908,9482,9815,11454,13518,1255,5113,802,2366,952,5692,5768,8740,14454,8484,9308,9908,9812,6642,12698,11215,7236,8596,13677,5882,4600,13292,10977,5883,12512,9475,4748,3518,4204,10804,1622,6144,3214,10705,13936,2948,325,4617,4925,9237,5447,14474,1847,11425,2787,1658,3026,7206,348,3648,7803,6490,12860,10680,13459,7788,4630,6858,13457,792,9067,10719,1011,4523,11369,12568,12218,6889,8313,5656,6840,852,9041,11210,8865,10974,11458,5894,6422,11959,12169,10226,12252,3564,4429,5131,6643,10959,135,1583,794,12419,2727,11957,7620,7799,6052,12499,7346,332,10741,115,7242,4228,10,4001,9093,4948,6859,5880,1756,12285,14048,1990,13645,12782,3746,10224,11243,7884,11298,3017,6595,13780,14109,6297,4003,10229,8315,3252,12569,12806,996,790,13271,12851,6254,11442,9436,12567,10320,8463,5783,8036,3765,9047,13970,374,11784,6312,1694,14056,5569,2286,986,2472,12566,12080,1894,11026,10852,4510,14112,6704,7223,10099,1236,1654,6660,13433,13431,7818,9156,4544,4683,12748,10911,4721,2752,6943,1787,9272,4078,3027,9455,5094,8789,703,13748,5064,14045,1091,6245,4425,2113,3708,4301,11211,7373,1498,6792,5050,13927,4284,9400,9447,10796,931,10326,4468,8691,116,10193,12876,4398,4328,11881,11053,8444,10013,5945,13377,10971,6305,6942,11944,10458,5505,10073,9657,7464,8929,10999,3769,6329,6804,2271,3878,8308,7867,12623,10347,1166,11964,6966,6199,1832,4794,9924,7807,7676,9946,3651,12840,4680,5149,9222,3657,4714,651,12375,10822,1144,2614,12455,12796,1234,11601,10988,2892,6047,359,8626,704,6441,5499,1693,7095,6710,9855,276,10023,6978,4722,7344,6028,8084,2540,13688,14082,3556,6904,395,11948,8273,1758,5066,6284,12768,7699,10495,13670,10996,12466,3966,8225,7938,9083,11943,3123,11241,4292,3228,9499,5929,6674,8162,10286,478,8314,13340,14274,7333,3355,14044,14145,4489,11198,13650,1039,9853,7564,1333,14040,1517,7981,8894,8089,9910,12702,14186,2013,1999,6791,6981,4131,6541,8282,7222,9832,11956,9751,9149,9281,3420,12,1737,734,3782,4725,12824,471,13607,7164,2388,9823,12185,3821,417,8968,2854,5994,2897,508,5171,7846,3788,1428,13822,6516,1427,6814,5492,9944,5497,5234,386,1764,4724,12421,1457,1125,4602,3068,10401,4664,9782,];
A{46}=[13909,658,3708,4301,7354,3087,7993,13425,9272,1839,2778,6223,6458,13642,9156,4952,12022,10750,11764,9058,10906,5720,4798,5508,9644,7754,9269,2452,4797,5803,8733,13471,9287,10684,10382,4412,4267,1133,7603,6694,13927,10728,7676,1147,7177,7059,5321,1323,13872,13470,8884,2550,11405,12554,9262,5292,3769,7527,4275,2032,933,11280,3282,100,10602,13417,9688,13277,11101,7149,4117,359,719,13295,12375,12614,9158,9261,11860,13182,10857,4954,11018,1025,2261,3828,8767,2738,687,2809,7452,8989,8905,12702,13690,12808,10724,8446,2808,7722,3733,13184,6168,10341,5216,8157,4907,8263,5426,8765,9761,5364,11261,8735,1467,14097,8255,14485,4253,3510,8221,7357,10583,1630,13382,8673,3546,6850,14067,7737,11259,4504,12807,1842,9054,1764,11991,4780,4594,8457,1713,575,10580,1985,10426,2806,1746,6967,7402,7356,11016,2549,14524,5898,11686,1137,7042,9266,13920,12706,13810,9988,10855,13384,3505,7305,6506,8988,9273,252,12558,10245,2258,14185,12642,11577,3008,3834,10381,7355,3711,13919,2126,180,13041,8264,1614,13573,7056,589,11780,12701,4668,5153,2530,8662,1631,8957,12326,4318,10560,8671,4278,4777,4352,10112,4951,10854,2644,4665,6229,2696,7706,8945,1518,2872,12216,11504,4902,7335,11372,14254,9056,11170,648,10779,14519,5722,10991,9015,4254,13356,12285,2873,2794,8514,11258,12519,9418,3195,5027,8041,12851,13962,9267,1195,1233,11819,8770,12806,9268,13926,9060,13911,11486,36,5582,8222,10576,13194,10852,10252,6505,10267,8588,5650,4862,12273,8297,8886,5350,11444,1613,6334,12339,9658,5517,7382,1231,5179,4326,576,5784,12713,5417,5233,7992,7944,9383,11237,14093,7326,4640,3310,4778,5726,8070,13195,5178,14520,1841,6048,7825,12478,13031,7557,7075,7740,13760,10110,13296,4074,78,12189,3581,8628,5225,1188,14094,10253,5516,3920,10879,5745,9409,9282,6510,8766,8359,9026,5217,8737,9590,10851,10178,7310,5723,9021,343,9094,1235,5440,3889,8723,4300,6032,9783,2762,8731,6798,3165,13741,13674,1510,9386,7839,2202,729,13912,8591,13785,5721,1509,4765,11575,2139,6584,7545,4796,13256,1602,13761,1837,724,5226,1519,5319,8761,3194,4277,4327,7360,11234,9280,3086,5218,7327,4863,7081,4776,9278,9876,1210,13910,2811,6815,1131,4869,34,10177,3317,10500,3548,13357,8730,4912,11222,8520,8295,9010,163,14257,7838,7001,2272,5435,8253,11576,5425,10604,12324,13921,6461,13525,5581,12461,2998,5816,8417,12556,3829,13881,10598,10432,644,6010,2871,10418,9583,12283,8587,9289,7611,706,10893,12116,11766,10620,253,13193,12760,9024,11487,8415,7739,9372,13440,5436,5769,14523,3338,1844,11353,13228,3312,573,8861,5265,14095,8943,11260,12804,5411,3800,7352,13759,7083,1635,9264,13784,8361,7556,11861,8738,7044,12120,5519,12555,9423,6228,13469,9277,11371,13033,4250,2953,7303,7990,3322,8987,8515,1132,2451,243,101,4867,1015,9263,5441,3833,10873,3410,10009,11072,11574,10970,4985,385,2538,3921,5297,6208,14153,3290,1608,2260,4210,3287,3318,9121,8661,6903,5439,4265,9762,5520,9474,2069,10872,12766,3693,5349,7189,2394,12575,11360,9339,4209,8108,10751,12777,9085,2746,10969,2646,8985,13961,12299,14252,7152,4251,8254,9576,13545,10518,12023,9689,256,1209,8223,7060,6755,5383,1482,2807,1765,10502,7085,14017,10430,8296,4284,3316,3830,11818,4794,8158,7063,12192,12114,7396,5746,9534,9053,9763,6221,3817,2183,11520,4953,5625,10175,12980,7359,10883,11257,13849,525,10579,7208,8926,14354,7943,4903,3511,12076,9275,8224,5814,863,14036,9157,3364,4292,8734,720,13032,3707,8942,8885,10340,6904,9591,13729,12700,14186,9687,2886,11817,13959,2073,14522,2392,14096,7061,1662,9685,10379,12486,12704,242,6381,7922,2967,13169,9288,13181,1239,14450,9476,7328,10605,8586,7397,14068,5515,9253,9023,292,583,5291,2259,10866,9302,7401,10176,5767,6997,14320,3875,2449,8953,5509,508,7094,5438,5787,8590,5865,10582,14456,10850,12024,7837,7398,3199,6508,1487,10782,6339,5424,5903,1718,1135,254,3283,9532,7474,2870,7399,255,5442,9987,12025,4204,11215,12325,9875,2989,218,347,3162,6996,9057,11263,7472,8589,4339,3831,3349,7473,5188,13678,4266,6877,241,11763,8732,13186,1636,10140,13355,9784,10429,10578,6889,13276,5983,5930,13846,12573,6587,10606,657,3583,11352,10581,7461,7836,8265,5293,7400,3757,9341,1134,7662,5897,9059,3627,11102,9672,5152,2127,3564,5294,5896,11779,9340,5072,9333,9276,571,7741,14184,4365,1470,342,2071,5982,4338,10811,12805,5181,11503,7229,7304,12703,10607,13812,2070,6227,8289,10422,12191,5352,11445,6225,14373,11762,4079,4916,1149,7471,11636,12557,13136,4330,1232,9265,6338,13278,5649,10723,5282,1521,8543,8298,10179,2739,8443,13183,3713,8416,574,11951,10107,1294,1840,14077,10600,6438,4671,13979,6169,13231,7097,1138,12553,12060,6011,12372,10812,934,8810,10853,251,170,8607,3710,4279,10419,9279,8442,7866,5580,7080,5296,3020,6986,1601,5781,8888,4484,3922,5437,10416,9055,12699,10501,12602,11447,7000,8747,6531,3860,1500,4280,14161,5635,33,5183,2119,10485,8653,8634,6226,3709,5184,12771,482,3925,2539,4314,7231,572,13740,13880,1629,9020,1628,8418,6224,7067,5011,786,6459,193,9690,9018,1838,10781,12118,5943,7041,7559,10423,1956,2377,2968,10603,11262,3281,5298,13924,13472,3961,9120,13622,2966,1729,10254,3286,509,12160,6270,3284,580,6507,5295,9399,8156,1627,4285,1984,1157,3835,3582,9335,13473,10601,5902,10222,27,9562,5056,9198,868,7361,13529,12590,12853,1513,5648,7062,11765,13168,11446,1520,10421,570,7610,13845,10109,11221,8791,257,12882,8194,13507,358,1315,4353,7043,5264,13196,6999,7209,5860,8944,11443,9290,7738,9022,3816,2531,1136,11323,5481,278,7058,11269,14183,8736,2645,2363,5112,2801,1179,11952,12041,12249,169,653,12162,12190,11761,5719,10269,13528,8040,2869,3285,2345,11785,13483,2273,9334,9479,3805,10721,9785,9480,8749,13524,10800,5491,5052,12527,5899,8772,13809,4487,7325,4341,9019,12176,2884,11132,12644,1843,13522,4909,7555,9007,13906,1705,8927,11719,5900,3035,11759,12739,5053,8941,10856,9338,6984,13648,7991,3547,10632,1626,7721,6504,7856,11229,3288,13482,4416,2072,7230,4775,5320,10417,7096,4979,9337,2785,12117,13851,2453,4270,10892,12705,4286,11264,11091,5643,12552,7641,8042,10599,10428,6215,8748,1178,10992,9424,5051,5180,8672,6998,11004,4340,];
A{47}=[10290,11083,14422,10253,4198,8464,10646,11958,2393,5406,9441,10119,4630,3750,5166,6793,12253,4714,3120,5167,6794,4982,11295,12249,3930,2609,6647,13398,6797,6528,6455,9534,14384,1417,10291,8466,11842,5407,1060,4792,9532,9533,8465,5425,4615,2097,5803,12060,4344,7210,12383,9242,8596,12698,11223,5314,5756,6792,1418,4652,11527,5757,11145,3924,6332,5696,10258,4441,7541,13833,4941,8092,14470,7663,7329,14469,5173,11864,789,346,11589,4793,5172,2130,12133,3931,4942,5424,10050,611,6755,6283,13262,11898,3953,5354,10157,10894,6462,11590,11418,10252,5358,824,4780,4965,9403,11144,8597,8953,13399,11296,6454,4964,6815,8568,12381,5171,10645,3765,12248,13622,6453,9348,12247,4631,11950,2177,5759,11956,11747,11965,604,5758,7330,10171,8019,14189,10289,13925,11734,11637,10486,13240,6798,6791,10334,9497,14188,11084,10412,5426,12788,6463,6796,12932,7113,1340,115,2562,913,3832,8316,6286,6795,9402,10647,5357,14187,3763,823,11759,8567,1369,11957,6285,5318,3929,4966,13241,11959,10329,8598,8594,12252,6352,12251,];
A{48}=[12782,11881,7888,10050,9310,5522,1059,12259,9447,7484,8968,652,14447,5737,10996,3697,];
A{49}=[4832,1847,2884,8690,5641,13020,8312,8123,9910,3603,3884,12841,];
A{50}=[6584,6338,8894,11148,4425,5282,1603,6131,11467,10462,8489,12638,8610,2643,2644,9253,6334,9042,10848,9672,5430,5883,1847,5882,2645,6352,];
A{51}=[3383,8528,6737,4854,4747,1492,359,8654,358,1491,10280,8294,3645,11326,];
A{52}=[2116,14364,2367,14272,13959,970,4624,11851,9349,10051,5663,13960,10324,3653,2699,11558,13442,3759,14473,2498,3985,7517,5878,5692,6625,191,11860,2366,4692,3893,10622,13464,11792,13372,4702,973,8215,13806,12798,4191,8473,14023,12000,2114,11852,1028,4533,4784,10616,11203,14472,8529,7361,6686,8119,13228,14056,9085,3380,8641,971,5149,11946,1010,969,14025,6363,10009,12955,9553,12302,9061,12519,4144,6199,4000,2115,8507,6155,12826,14475,8184,9436,9202,3998,3997,10212,5647,1799,10361,707,14474,12300,8893,4829,2190,3999,7176,];
A{53}=[10814,2922,4893,11831,8756,2883,4112,13960,9508,];
A{54}=[8265,9721,5833,9465,887,9661,8165,2984,11251,11860,9185,7202,5768,4251,2895,11173,10448,8768,4249,14326,1897,9689,3889,2308,8273,7893,135,288,1222,7929,10839,8952,10255,7990,12694,2864,7024,4250,3171,12559,12118,13973,13201,8949,4742,11181,8948,5092,12052,13251,3607,7236,9685,9252,5812,8188,12114,247,2863,4445,11233,5868,3651,1648,297,11258,11461,1089,3842,12117,3850,12545,2848,12822,12057,12116,9238,3362,11167,5056,548,14349,9474,5039,13820,442,5771,7910,9688,8947,3193,12008,4252,8951,2811,8950,];
A{55}=[12463,6394,10880,10064,12519,10898,423,7098,8940,2827,1411,7257,10493,13271,12300,12851,14112,5358,10901,14003,9522,11160,13279,3658,13805,6393,11248,1654,427,4270,2124,12362,12777,2746,3014,12286,3391,10834,9714,2647,2634,1656,1750,5237,10267,9030,4537,12103,13326,4206,8803,12393,1663,332,8927,7945,14273,3036,3492,4057,5411,3564,10226,13503,11959,587,2218,11491,11151,1899,5533,11099,5368,4027,7725,11851,2613,13259,8814,4288,9808,7132,7448,14374,4726,13938,4399,12100,5175,10,4228,1340,13280,11288,3807,9108,10940,3334,8507,3793,180,4761,11803,348,7291,12009,5034,10381,3466,279,11131,13070,3333,9479,7050,12360,8813,5641,8939,668,10494,10249,12134,10160,11608,42,11369,1611,12089,1175,10897,11813,13110,657,12533,8861,12392,4801,1991,13781,13001,12834,11686,14289,5419,14290,6566,607,14297,14182,388,4666,6081,14179,3572,28,7202,9772,4211,13107,11700,10246,2221,10900,358,13802,1315,9606,5236,11699,5471,12355,2651,7005,5158,7295,10836,9124,5927,10832,10760,10804,12389,7133,6450,12275,6451,7134,13828,13936,7380,5155,6689,13234,7209,2411,8556,6613,4811,6627,9308,5314,6976,278,12359,12383,11215,6452,2341,2241,1837,7537,882,667,4915,1780,6513,13437,9235,9476,2618,11238,8968,7404,14292,9142,10899,5867,2987,4724,5250,10222,2898,9782,8494,3230,12395,3194,14070,6539,12280,222,7865,6516,6815,3555,8038,899,11807,10186,4311,11068,12382,14170,9669,12532,606,10912,608,830,3641,6032,5318,9753,1415,1225,3468,10324,12358,5663,384,5071,8136,1124,793,10652,7538,8314,13434,7256,957,10792,3485,2216,3204,5483,2301,6743,6905,11552,2219,14375,6410,4809,12840,6742,3717,8978,4223,12135,5782,3860,13373,6531,5472,11522,12390,9657,11855,8343,1507,6260,4423,12164,5781,6631,11839,12487,7389,12574,9177,4203,14340,8402,231,7375,11958,7185,12534,13558,10166,7504,11089,359,8626,3566,6365,1642,4168,10835,13545,5094,5001,2220,12547,3491,11880,12274,4425,2292,5326,2144,10570,12299,4710,5639,6755,8473,4521,7888,7765,6748,12339,9611,7099,7904,12137,450,10123,11864,14442,3025,12060,11510,7985,14291,6942,6169,1060,2135,1318,2721,9447,5340,4821,5150,1031,2633,3465,10305,10430,8810,12583,6626,];
A{56}=[3465,3668,12342,13675,4177,11158,1920,7343,2679,650,2708,8521,2764,2601,1097,3908,8799,12170,3836,8677,12961,937,12906,3740,12440,6898,7805,13686,4390,4244,9979,8687,5454,5026,10651,3738,2606,10408,7004,13871,14083,7663,11266,5137,5020,8299,7499,14195,2759,5976,12203,1155,8191,7504,2414,6896,4482,7505,11349,5991,5139,9831,13393,1440,13939,4689,8409,2909,4836,3454,9882,6739,10801,13089,13597,1093,2428,7989,10547,6789,1921,8083,1188,2079,8618,9271,5781,130,10319,8052,4031,6125,2769,5609,6155,5286,6696,9539,3594,10961,4388,4028,4164,4982,10264,7501,14375,8073,3443,2442,7256,9098,1095,8681,434,2327,6909,10232,14356,1407,12400,2594,5663,313,5524,10367,6964,9568,9274,13468,4838,10448,6492,6702,7490,8693,2536,10642,7937,10343,1027,4737,1119,13486,412,5740,6701,12279,4421,6830,12376,11174,11807,10622,10446,8680,449,9646,6875,10489,13119,4276,12353,10259,13381,9735,4469,7507,2846,8134,14181,8405,10133,4601,8192,2899,4194,4655,1158,5583,303,14194,2986,2443,8685,12830,6892,4829,4685,10797,2616,12399,12205,10838,8683,1118,2522,12564,8271,13293,8682,6584,1922,8337,4839,13108,8898,3462,11085,12356,1949,4506,11323,9542,139,1375,3268,5125,2256,1092,12352,12002,9800,13651,10321,7733,5155,557,2758,10535,10147,12409,1305,4032,6383,12053,7140,9306,7005,10926,7489,2425,7770,4381,1404,10510,12298,5986,3742,9148,9468,8686,12029,5738,12477,7506,2595,13110,1855,2604,2735,129,5127,7500,9708,10630,3630,7664,3882,4011,9538,10712,13017,13546,6030,6895,2798,10145,13440,4820,1951,13567,11183,13073,2602,9551,2087,14060,6753,555,12535,10352,13237,10365,12283,6341,1971,1530,11751,7065,14401,12202,5673,12348,7443,1115,3466,6910,4030,5164,2755,11202,822,625,230,110,10070,13246,8336,3526,10233,1807,6788,8037,7419,4389,3444,11709,3060,7968,2613,14380,2957,2433,12951,661,6708,13378,2382,3464,4991,1420,6313,271,4195,8039,10573,3124,4730,10263,12292,8896,3035,13372,8676,8975,8684,10102,13435,9814,7780,11274,13497,3859,8232,3260,8411,2319,12458,7109,9898,3189,3632,5741,11929,7883,1676,2401,6493,6706,9030,1269,1809,6924,11160,6098,4840,1421,2956,624,3528,11354,10616,1889,6201,14357,8135,11248,12749,13236,10798,1947,11879,7141,821,2691,6425,4920,11712,6703,8467,4841,13819,12463,14146,4588,8312,5675,8535,10148,12373,4010,11409,1970,4885,397,14196,131,13080,1890,13756,7280,2277,7502,559,2597,9447,265,912,6400,9719,2204,6684,3815,955,3747,4021,11782,6671,9656,7997,1122,2293,498,179,8153,10907,11536,7765,1943,11534,3541,7936,9570,13109,3467,11437,7384,7971,450,4076,1924,9611,3736,2424,4981,13374,8006,4009,7522,6001,1831,13071,1223,13075,14365,10840,1367,2378,2777,7503,2113,4013,8388,9552,1923,4456,4835,9813,6311,2614,7488,2337,9541,11537,9650,9880,1117,11254,12574,6724,1087,4843,9652,4837,7882,9540,1290,10231,8613,8406,11134,12965,5834,10595,1116,2318,9946,1365,2756,10237,1674,10236,9473,8818,1147,3741,3631,3463,13389,266,9537,13725,11752,2955,8639,5453,2864,10146,10234,3468,3222,7564,8894,6545,6309,2658,1096,44,14052,10235,10238,13247,6319,12012,12347,2518,12206,632,8285,7935,13670,11438,14471,5353,8895,7782,4051,6547,13137,9833,2379,569,248,6707,14332,12280,1863,6758,4016,5413,6899,3629,6307,3552,8845,11681,2558,10342,11384,9944,8190,11905,6489,8986,12055,2229,5776,12369,4012,2600,3512,264,260,8893,13209,12991,13449,3374,12831,9384,9366,8968,10890,5994,4876,13447,12962,9376,13248,3976,5086,9141,2605,4688,9812,12054,4141,10103,6015,2962,1708,5401,6544,9720,11322,7983,12465,13596,12964,10201,3489,9945,4913,10114,13772,1408,5817,4522,9929,6073,785,11843,5471,2651,6101,7729,8071,11753,7980,2334,13518,3304,13249,14456,5113,13107,9980,14182,3720,6664,9016,8675,6308,6490,10560,12524,6051,5895,13390,9487,5153,6752,11369,6306,1121,6900,5285,6456,10111,3103,2430,9744,1641,3469,13916,10149,4042,8005,1892,2225,8656,3553,7007,12013,1148,1919,10150,4509,8678,13173,5443,13905,3735,3714,13649,10902,4411,8576,6320,7029,4228,13917,12207,6901,1963,4511,4193,14388,4263,355,9318,8897,10574,3040,14374,4901,4687,12829,7518,10226,4159,13354,13873,7931,13654,7933,7781,12171,9895,5152,4842,4946,11252,11151,7662,2328,1948,1858,1406,10675,7724,12056,5093,6893,12672,6935,7278,7939,391,6312,5739,7691,8892,11315,6936,12080,2615,1149,7342,4029,1707,13118,14112,4824,4738,6704,13598,3313,13506,730,12295,510,3737,10594,9801,5662,12300,10624,3751,2403,2757,9803,8570,8463,2226,8233,4686,7932,12989,8031,3202,3314,8679,1405,];
A{57}=[1005,4342,8184,12592,12681,12527,4270,12802,10706,10710,10329,10787,608,13373,8267,13361,7908,];
A{58}=[5149,12458,4930,14043,5389,9686,2288,8341,14148,4059,9810,616,14007,4079,9216,1896,982,1059,14042,12300,11693,3586,14047,11964,1971,11213,1780,12826,9166,8107,7484,2009,13297,9545,1053,310,5622,14046,6371,10484,1054,14048,14044,6003,13015,10152,2207,5534,4204,5536,10652,9644,7405,9547,10050,1315,4559,13354,7802,5537,4202,4060,1972,4525,14050,13298,1895,9772,14045,14049,9544,];
A{59}=[6862,5462,3009,7911,12984,9910,6169,13979,7380,13347,294,957,289,13113,12285,3219,13990,11050,8810,2371,7350,5992,14187,11719,13349,11986,295,7346,8927,2694,9783,7382,296,8325,13350,13642,2131,6995,13352,1446,11589,288,2374,13345,7909,6864,4270,13351,298,10883,1236,7910,12447,5464,6361,12985,4312,8505,43,1505,11192,4693,13346,8926,7381,2077,6860,9186,6421,293,14435,3218,6420,297,12519,3008,8968,969,4313,13348,5461,3579,8929,5463,7320,5460,7110,292,];
A{60}=[4992,12544,9447,9189,10479,12461,7584,6621,2451,1138,1012,2452,2049,9687,6843,652,10315,3117,7585,12470,1686,608,1229,14440,9188,14425,2390,1687,6636,1787,11861,4887,3118,6570,6672,6057,1695,14208,2689,11880,6941,11163,14433,6379,14501,6620,12480,11477,2449,10579,9187,9959,3194,2453,186,11930,13338,3177,12806,9210,10830,752,1166,8804,14495,2212,4416,12519,10598,7583,1600,7557,1602,2396,11777,];
A{61}=[12297,10222,7046,5536,12421,4548,4358,2258,14428,13927,12777,5875,7446,9108,1642,3018,3555,3312,4735,1780,10908,11686,7472,9279,14049,3832,1315,9216,6755,4060,11693,5533,11699,7575,];
A{62}=[5020,12989,3928,1435,3927,498,12376,1773,434,1027,14148,13725,11212,13366,6818,6490,10488,1420,6320,9307,4866,9686,5171,];
A{63}=[3817,9310,7822,10997,3124,11881,13650,10796,4630,10797,12782,9853,3816,7981,5737,388,7484,603,6855,];
A{64}=[4539,12467,5825,6298,12034,8623,14463,6485,456,12633,1240,860,5966,8173,5476,];
A{65}=[607,7946,12851,6051,6085,6697,8121,9369,7936,4191,2617,];
A{66}=[14461,991,5009,9415,9037,9231,7027,6298,5005,2627,3518,9017,5003,6623,1805,101,5156,9034,4054,14492,6476,6817,6479,6744,6619,9005,14217,14216,6682,12124,5130,10917,10384,1803,3497,2698,2656,46,13267,5001,5825,5806,6280,9978,11464,8910,1758,5002,12633,8768,6681,14463,14295,5129,13729,6485,100,12034,8342,13022,2760,2626,12345,5008,3846,10164,11216,8174,5006,11949,5824,322,8821,13680,13265,321,14462,9036,10106,6683,12346,1804,5766,1224,2628,6478,6680,5805,10058,5966,706,323,6380,14293,11939,2657,10378,1240,5807,14156,4333,5365,5823,9035,];
A{67}=[12286,8007,12463,4298,13830,414,4948,11418,7981,183,2453,3015,6268,6269,];
A{68}=[12162,6508,11215,7326,7325,12851,7061,13482,8988,8989,7328,7327,8987,];
A{69}=[1090,12463,2727,8503,7537,2375,1091,5714,2218,12021,2150,9753,5241,7844,6873,12133,383,11602,1149,10224,14057,4724,603,1457,9757,6297,7223,10229,13013,652,13479,9445,5951,10708,14056,9400,10680,8596,3750,2286,11601,9067,9211,6516,];
A{70}=[14242,9030,710,13939,];
A{71}=[1837,1651,3343,9235,4796,4881,2197,12857,8969,5867,1519,11204,5633,3049,7081,5707,3324,7327,5432,11245,14347,12032,7360,3086,6379,8526,9443,5193,5984,13428,11716,343,14437,4421,9590,9026,6640,14295,1197,10950,6492,4300,9670,77,4481,4363,13347,8670,5,12454,9310,13785,8591,10952,13912,9965,1852,12788,3607,8,6824,6322,7557,6670,9553,11207,7825,3109,1220,78,4074,13296,10957,7438,3450,6260,8170,2909,839,4086,6359,6611,3449,11089,549,11225,3920,2525,14148,4723,4873,1613,8886,1898,14425,4124,7377,5020,576,9822,12713,8323,9492,8768,7904,3239,3267,591,9178,7992,5952,4364,2776,9791,8448,4,1841,13195,10731,2679,12230,7326,2450,14093,14435,14436,4246,6208,1332,11209,10486,4265,5439,8815,13375,13125,14434,3340,8150,9427,12031,2069,12601,1309,4209,8116,10650,11524,6487,11861,9700,7556,8102,13718,9277,5753,12786,7408,3638,8378,10152,2451,13712,9493,5981,9595,12559,13938,6934,12544,1015,1172,54,8287,1593,6588,14475,12072,279,10598,13536,11019,11119,8497,6868,12065,13550,3244,8903,7418,5169,9594,12580,10881,3312,1844,6585,11011,9581,7627,13140,3548,2276,5799,8431,2010,10733,3478,11831,1446,9052,5547,12324,5955,339,10604,10315,11882,11918,3829,13881,11010,275,2998,13038,13525,10086,4455,5390,12828,380,14097,2212,2441,284,8788,14010,8728,12560,11978,6591,5121,1737,9751,8230,408,345,14324,3481,1277,4355,12563,11991,103,1056,10967,12301,6632,4954,12073,7616,1008,3556,11790,853,13839,5970,7893,4788,10341,9729,561,2013,8446,1999,12808,9711,3557,987,13317,9969,8146,3915,5321,13893,1010,2396,14391,1398,4409,7569,82,12692,8308,7867,9592,6299,13417,7344,10438,11208,12614,13295,4013,14467,9650,11299,13731,5094,7089,9654,12924,5374,4952,14392,13642,5104,669,8368,11864,12071,7714,2452,9644,11944,7985,5720,4798,11071,4424,1260,2794,8486,8770,12806,2284,11442,13962,10556,13194,11448,1654,1934,7111,14259,10104,12457,2802,11954,989,8946,10854,11227,8914,7582,7346,1518,10584,7212,11099,3584,4902,1265,13391,10001,11206,12216,13287,4948,12285,11460,6586,3233,13689,9928,5448,2126,14053,2056,12302,11131,3008,3834,7056,1284,5641,418,14393,752,4668,11395,13694,4988,10536,6014,12326,5187,1396,7240,13498,8755,5451,1198,5849,7643,5168,5692,1094,3540,1975,7568,1445,12470,2895,9,5445,1933,7713,908,12512,3151,9273,2879,4346,4731,7572,10170,9806,7795,8324,7387,2526,3998,507,5607,5056,10549,7465,9902,479,681,11942,13563,4548,14201,183,4987,11946,506,11664,13400,9301,12591,2833,2539,8370,9011,9871,13232,1441,9018,8598,193,7067,8418,14041,7559,6324,5968,1733,10951,5298,6237,1552,590,11357,9038,7080,6974,5296,7866,6410,9220,13282,9279,10419,9307,2154,10501,12699,8132,8888,7345,2285,10713,12448,9830,5635,11737,647,14102,9805,3295,7504,3236,11247,10472,3709,10311,13332,1521,10734,11508,6685,3491,4347,13879,14308,4887,9344,8711,9343,11275,1840,2253,574,8416,13427,8443,11,12060,7156,1450,5850,7436,13231,6438,6169,9446,4888,662,10600,14125,934,13020,4345,13362,1017,6024,244,5320,10732,12463,12827,4986,7091,4416,6715,4407,11989,543,2785,5985,11418,1348,5643,7514,7705,2453,4270,9444,8269,5180,9424,1178,6215,4537,9030,11719,5900,10998,1705,13906,7555,4075,13098,5053,6267,8461,682,8559,436,3144,8696,2207,3547,9309,10530,11202,178,10940,12043,2850,14123,3234,1179,11945,1600,6520,1808,9926,7961,598,12938,5967,5958,7407,621,8106,11947,2884,11132,546,10540,5224,8058,12480,8430,694,9978,1914,1520,8338,6412,4852,358,10529,683,8791,11221,13521,6130,62,1989,7209,4817,6976,12266,5606,14019,3503,1320,471,6853,6652,8980,9061,3177,2280,6535,7686,7895,10830,14320,6489,13554,12666,12858,8130,2813,13429,5291,12280,4815,1171,8712,2449,5446,1845,7699,13032,10996,11943,11246,9591,13693,8885,12012,2819,10990,12070,10462,2073,7690,11017,14186,8363,9048,13363,11721,11198,12486,1356,568,5470,7090,10989,6199,12114,7871,4794,4957,12017,7464,13481,10358,9428,9763,7711,12199,548,7208,8496,9469,7359,11205,6550,5258,13561,4903,14054,8926,4324,13944,5780,4721,9448,3608,12748,1029,435,11272,7427,3605,6942,7451,11320,2721,6583,5057,1671,13792,6003,2893,1618,597,7973,14495,8043,3381,5352,3055,3586,2070,8729,10736,2416,6890,8807,10995,3235,11163,5876,7640,2286,8265,5833,5293,6052,3564,14390,8007,14099,3627,3694,342,2071,5982,2329,416,5072,11273,6524,8709,8175,12144,7712,4001,3476,5181,8202,3101,4342,13549,11990,13097,2787,8589,7322,5983,12665,2648,6700,9642,12259,6490,11917,6606,13039,7771,3,6236,6587,8880,6287,49,5848,7613,7094,12462,8380,11775,6283,12745,11589,7777,10730,7398,6574,10002,9793,3518,254,1698,6144,5465,2989,4041,9321,4667,];
A{72}=[5168,12463,8598,10805,6289,1012,8955,1775,9910,8596,1425,1512,9918,];
A{73}=[8341,12215,6480,9037,9034,4269,4268,8768,9036,9035,14295,];
A{74}=[1520,3830,10418,5145,13499,3688,5865,3286,2715,6026,11221,3285,3284,8007,12755,9783,12857,11982,1518,3221,1564,3805,7209,3282,9335,2714,5508,5643,11257,7401,4510,14254,12858,3803,3920,5763,9603,3281,5509,3288,1843,3410,];
A{75}=[3284,6850,14240,1310,13834,10797,11472,9253,7184,3538,14097,9096,8238,4296,284,1437,13116,8321,5766,8226,4330,6815,14464,12586,8964,3875,10260,10576,9562,2332,13473,10157,4270,12468,10950,10584,5053,6353,7408,9672,1680,12155,11467,12393,12731,7409,503,3257,894,11236,1088,6205,11927,2913,7954,1733,13240,5225,4275,13836,6520,14156,1935,14037,5281,6358,9289,3806,2835,1414,8962,2396,147,9014,10055,1893,472,8119,5930,3803,1249,11365,3805,12396,11473,2347,4465,13574,12587,13835,6026,10109,10392,11368,10421,5055,2994,9704,9095,11235,2258,5338,13496,6317,2452,6572,9022,13231,7451,6438,5057,2306,];
A{76}=[8526,7464,7067,506,507,11132,1446,13271,4342,1898,7241,3381,174,7346,2453,11131,];
A{77}=[3571,1983,1758,7971,1933,7490,3564,8614,5407,11409,7182,3260,4030,12522,9924,13388,3852,10861,10840,8846,8507,11266,3763,8803,12080,4630,12698,2206,10119,3994,14265,13248,6792,1934,2658,1889,4769,1060,12867,13387,2207,2452,3565,11418,9487,8639,1448,4193,];
A{78}=[75,3365,12563,8964,1128,3649,2647,6936,1149,2374,11679,10157,3194,2772,1654,1236,7223,681,4664,7874,13830,13009,12806,3999,6883,12841,14072,10830,1737,6652,12463,5515,8963,14146,9384,8968,417,6304,52,6513,11202,1172,4302,12454,115,54,8471,1756,12285,13434,5470,2736,384,7981,6595,1871,12107,1022,8976,9493,8007,608,6971,3627,6969,6267,6486,12292,11719,1845,7346,6855,2370,13284,6181,12832,1693,53,6653,603,3846,13656,10999,2271,8458,6268,4339,6593,414,5342,6155,8962,2992,3851,2396,9220,3525,1147,13881,3686,3350,13020,6594,3503,6180,1622,2721,12839,4830,1989,7888,9822,8791,3239,7454,7217,1219,715,3656,9815,4723,1787,1255,2440,4425,3647,];
A{79}=[13509,4445,6017,8422,3935,12215,9035,3937,14156,3536,2491,3524,14293,6380,9472,14338,14337,8481,7794,4294,12938,14334,13926,12936,12937,5059,9036,143,6727,12933,3523,3460,9978,11464,2830,6726,14335,2698,14295,5129,7923,8768,12935,3535,12934,1190,14130,9471,9037,9470,5009,5070,14336,5130,5004,6728,9034,14128,2829,8482,14129,9943,];
A{80}=[3464,7973,13542,10882,9093,11418,5133,1446,4079,507,];
A{81}=[11155,6438,9906,8978,11809,7525,1251,13253,10131,5641,3383,4537,10021,9549,2218,];
A{82}=[13649,6910,5412,5443,7443,12348,13905,8656,6341,10352,2225,13237,8005,3469,1641,14014,1951,5285,4820,13567,2798,6900,6895,9487,7664,129,12524,3630,9708,10560,6308,10444,9016,5287,5113,3304,6101,7729,1206,1305,6073,4522,5817,9800,12002,2256,12465,5401,3268,11322,11323,7786,1949,13260,11409,131,8312,5675,12989,12373,5221,4588,7932,8467,2226,3586,11712,2691,10624,9801,510,11248,3313,13236,8135,1947,4738,1889,10616,1421,11160,6098,12080,8667,12458,7939,6893,3260,11274,1948,13372,4946,4195,7933,4161,7931,13873,1420,6708,13783,2433,14388,8037,13261,6788,1963,11212,6901,13246,6320,8576,4164,5286,6155,4165,5222,5834,130,8406,9271,6789,8083,1885,10200,9882,13089,13393,1440,7072,2614,2337,4013,6896,2414,1223,5020,5137,2378,8299,10840,14083,8006,7971,11437,13109,7936,10907,6898,498,13686,3836,11782,8521,650,8799,9656,3815,3747,2679,5913,11158,13675,265,13080,1890,4876,5994,2616,12991,264,260,2443,6892,4012,12369,6158,1158,4194,841,4167,2899,14194,7959,11905,10133,8134,7785,6307,13762,6899,5413,4016,10878,2379,11174,12376,13669,6547,4051,13670,11438,7935,6701,6319,4737,7490,7937,13247,6309,2658,9274,8639,8611,6909,13725,434,266,8581,];
A{83}=[13112,705,13150,11369,11418,6608,9126,3692,8037,12080,8690,7826,9127,11195,13388,9468,8200,8036,7825,8848,3202,5924,9181,7971,5925,9751,11214,4103,8614,];
A{84}=[5280,10138,6036,4664,889,1604,11637,883,1465,];
A{85}=[12417,13341,557,11459,13376,6169,6144,10520,1346,5536,10804,6623,7645,5562,4595,14388,67,11549,7708,4584,6594,1742,9447,115,7945,4124,9772,3361,13435,11686,7299,8803,9063,3035,12419,2651,12171,7295,9124,10814,11864,8851,10226,608,6132,5135,7888,8865,14202,458,8877,14112,722,12574,6814,562,10687,6598,9030,7362,2614,10113,12101,311,12286,12326,7619,11089,9466,7501,7484,11922,5320,2219,11964,10701,9009,3987,3158,5867,12494,522,4275,14014,6789,3579,7479,];
A{86}=[6089,14248,3493,9808,11804,10557,1060,12421,9692,12360,2217,2216,3312,11801,4537,443,9703,];
A{87}=[12984,6864,6862,3218,4588,6186,6420,6860,6421,5992,9186,2479,8043,13375,3219,3827,6883,6185,1003,8258,12985,];
A{88}=[13501,3179,9667,2721,8234,12423,4888,9691,9435,12520,11418,4204,5534,6964,14048,4062,14148,281,8819,6164,801,14428,5522,9686,5411,14049,6837,5622,7373,6198,12393,9700,8977,5548,5115,3938,3027,8107,2963,8776,5533,3586,4300,14047,11680,1315,10050,11069,8970,];
A{89}=[4780,3507,4564,2874,7211,2875,13908,9212,13186,1182,186,2564,12442,12527,10227,9624,2177,8173,10110,8343,9638,5041,8132,11405,3958,1932,4135,12602,9214,1111,8979,1181,13622,3406,11777,4775,12847,13441,2556,7858,9122,13444,9253,1936,13065,6358,13442,1848,10746,10747,7388,11527,2559,13907,10780,12792,3705,2562,2561,10781,6843,14139,8536,2563,3401,11927,13753,7554,10224,6288,10152,14200,5640,1113,155,4457,4343,4310,13574,3929,5420,9672,13693,10782,3404,2560,12021,9213,6672,1461,11435,6338,388,7310,12582,11854,3650,3743,9272,7662,185,4290,6334,4570,7663,10828,];
A{90}=[11467,2001,586,6279,6280,8139,2806,2000,4352,587,4353,1454,2047,2809,588,4354,2807,2808,5943,4778,6619,347,14216,585,12211,5930,3804,13024,];
A{91}=[1956,11101,3322,7059,1746,10866,11264,3733,10750,589,5625,6694,7527,8607,11262,13382,12461,11102,5226,];
A{92}=[12802,427,1759,9910,12423,6169,13674,2891,8280,6499,5737,4204,5534,13635,13521,12019,4068,8998,11298,1749,7605,2701,12698,5905,7771,13007,11296,3295,9330,13008,8827,284,9772,8312,12041,7661,3763,1898,1038,9393,11954,9166,285,10745,9394,5907,7099,3571,1983,6353,5533,945,5407,983,522,6283,9479,4275,];
A{93}=[4288,9177,5663,2837,12389,6563,12395,12388,2839,9808,14210,6734,7423,13815,5931,12392,11801,12954,13372,8744,2842,11803,7123,4057,6865,2841,11806,11804,5878,9906,12393,2838,12396,5662,4582,5368,2843,13553,1899,668,1187,];
A{94}=[10431,5591,3853,7564,8439,13468,3668,625,12152,4506,1807,11156,5744,4508,3854,1375,12542,12619,4511,1884,12279,12154,124,13460,1038,13518,3666,897,12148,12149,12409,12147,12151,7215,9570,12146,12150,12156,13461,1119,8365,6579,12926,12900,2615,13867,624,8047,11157,13102,6578,6704,13448,12153,3664,5964,12927,5963,13446,2614,6581,6610,5594,1117,13449,1116,1118,4509,13103,13945,12541,3190,1115,13878,12288,6580,6609,6577,9160,4505,3103,13059,12928,4507,11490,9159,];
A{95}=[9472,3523,9471,14130,1190,6017,5009,6726,9470,7923,5070,6727,6728,3535,14128,2491,3536,9943,14129,3524,];
A{96}=[7044,5320,7944,7043,13384,5297,3312,7041,7042,12807,644,12555,1984,1601,];
A{97}=[6967,9476,7579,7118,7834,9198,11228,6986,2409,2488,642,7117,8108,399,8531,358,4048,886,1382,12412,3162,];
A{98}=[2649,5447,6643,1027,6571,5204,1560,9801,538,1897,1059,9817,2710,7484,1331,13107,8846,3821,7825,4251,388,4603,741,9401,14048,3885,12782,4252,281,12853,3391,9957,2007,9737,11181,8175,4250,6028,1934,3068,4752,10222,1448,8230,1440,11270,3820,10364,];
A{99}=[3295,2362,2363,11641,9024,11224,13498,9520,11225,543,11229,13499,2360,5995,2364,3296,13146,14207,11227,];
A{100}=[1179,11860,7094,12302,9468,9279,1705,4545,9752,11719,12114,1837,5094,9272,1839,8791,1476,8443,12116,10340,2785,8418,5319,1614,8416,10050,3564,9277,12117,9334,14077,9280,12808,8415,4270,7209,12118,2721,9276,2073,7327,10341,4902,6889,4204,9278,13194,3338,11991,9273,4903,1178,2989,9275,9282,5441,7603,12614,];
A{101}=[10401,4259,8458,6363,3124,14464,6028,9441,3125,6364,7378,8598,6362,];
A{102}=[4201,13282,2030,14475,12227,10736,5234,12972,2452,6964,10150,1912,2451,1911,4190,3370,5148,8882,9142,10733,8279,];
A{103}=[8134,7936,1948,4195,6901,2379,10352,4194,13725,3260,3747,3268,];
A{104}=[542,14320,548,5234,9902,544,7407,14280,6590,2453,7705,100,11245,9085,5762,3242,11642,6587,549,2449,546,11247,13498,505,11990,13499,9583,14123,2397,2794,284,13146,11233,1850,11641,6204,10620,12065,12772,7575,4074,543,10820,706,2815,9790,2452,2451,550,851,9644,12064,545,13897,9820,4889,11010,5763,13792,5235,2450,101,7508,12298,547,3688,2364,7699,12493,7409,11246,11860,11775,4075,13793,11168,13791,5417,7067,5469,7408,7509,];
A{105}=[12916,101,7826,3288,3833,10873,7870,6843,6984,12559,10334,11459,652,3547,2730,8757,10467,11169,2207,2451,12555,12296,14515,12798,5053,2218,3464,8743,4191,10856,6672,5489,10158,12493,6865,9752,47,13676,3763,11861,517,5519,10102,9030,3841,8116,9520,12018,1750,3704,10992,6406,5180,12777,14265,4340,1030,11004,4270,5520,2453,2069,4956,11148,10558,3658,1348,11418,10901,489,9233,5956,1099,13834,8625,5570,543,13375,11965,3287,7330,10898,10486,10788,4265,9666,4376,7484,385,5622,2072,8965,3921,6421,11098,8184,5320,9526,8121,1717,278,275,7994,2363,2645,9757,5264,3030,11882,7209,4413,1989,3148,10846,8508,5955,10604,5010,13682,851,7134,9139,12389,2256,11222,11221,11831,9797,761,3656,8520,998,12133,2290,11671,13507,163,1315,10050,11326,7140,3399,10500,3548,4567,13357,146,547,5954,505,9511,12304,14237,546,5054,2729,11132,2875,5265,6941,4644,1843,2004,8780,13057,2021,186,10083,10721,2104,12277,13546,12442,14523,12245,2058,2230,12527,194,706,6355,11023,1668,13483,3502,10230,9479,10598,1600,12825,14445,201,7698,10418,11806,6363,3261,12190,12283,8587,867,8507,7227,11751,6087,12865,2301,2968,10952,2736,5266,9098,4742,2442,545,1124,4387,10951,11159,6298,9386,12358,384,77,1415,4855,8624,1376,9703,6969,8050,6721,7659,9817,1838,608,3118,4233,10446,4720,9646,11358,9021,156,4153,8781,8160,8180,6815,8641,801,176,8568,8526,6379,183,10157,13473,5583,1028,50,9886,6056,7327,10222,2846,544,9502,7465,3820,5056,10797,7668,1900,12494,10899,5867,5319,3700,13009,2986,9399,4333,2197,6584,1339,9235,6680,11924,8337,13011,1780,6801,10254,1837,882,509,2879,270,990,1017,13020,2450,1569,8810,4778,3167,7219,11670,3465,48,1841,10600,13204,4888,9383,12265,12060,6873,14442,3239,3025,4516,5402,13899,2012,5639,5784,14463,3292,1840,5704,3603,5649,7137,10251,10723,12274,3838,3491,14425,7663,2525,3750,3920,549,3369,10879,11225,1322,5745,9918,9525,11022,482,8766,8359,7315,9550,2285,8170,12836,11571,11216,9637,6986,6260,854,5781,13296,3922,2333,6922,8132,1935,4074,13019,10501,12189,12602,5807,5407,6688,1059,8727,6531,5225,7825,2571,76,13031,10961,4651,5957,14447,7557,5580,7075,12790,8,13444,4565,7798,12782,14048,6908,6282,11801,14492,12932,10991,9015,12285,13356,5175,1756,12627,5072,1246,416,4901,10229,10224,13259,11298,11170,2071,13663,5023,12171,5368,5067,3627,12856,7958,5533,10959,3150,5095,11959,5894,3564,6352,10226,10768,4352,3029,7945,8265,7868,6802,5356,11954,9341,6636,11175,4965,2286,3801,13896,14018,4330,5569,3872,7111,11643,13501,13911,914,1934,2302,3181,4510,5358,10252,13271,12300,6177,2070,9208,3442,8889,11641,12191,14342,310,52,7304,12519,3202,8031,14230,8043,1176,8570,12341,8963,11215,4373,6058,13865,8566,9376,347,10484,11909,12423,8756,9475,4204,8345,9919,1933,3383,3199,4573,10900,12470,689,13920,785,802,8704,12186,11335,6967,5024,6820,14290,3688,49,14456,7643,2549,11016,10850,5930,1991,3954,8957,2874,792,7771,10897,14458,9642,3028,4606,3640,7764,13355,7995,1237,5447,11021,752,5387,8589,418,13407,2815,4339,668,13436,1847,8264,9744,4925,1111,8097,13014,11131,12302,4372,11777,14477,11990,327,4371,5448,2816,8263,9685,7350,10700,242,13907,3557,10949,9527,6698,11560,8894,10724,8878,3117,11817,2073,11704,2013,3468,10462,13217,11840,550,13571,2819,5066,7935,14440,5861,13729,538,11383,5357,11467,13032,12301,5195,7699,10495,8567,1845,3994,12214,9403,14341,8964,2716,8953,13399,3819,2449,11384,2692,1277,14324,13923,4566,7233,12807,10398,5234,1842,9758,1875,7579,7869,9305,12858,14320,9751,2083,2987,11956,8893,10830,9976,3546,6916,5284,2507,1055,10528,4629,3721,14292,3821,8968,2397,9366,13628,4201,5409,14450,10831,14097,8980,13441,14453,471,11343,12583,5931,438,13792,4267,5150,1670,6400,1822,4866,3970,5057,7787,2721,11622,10502,14291,14210,6942,13013,1122,1493,8060,6090,4033,5534,2452,1029,1839,2778,5537,4517,13728,9156,10449,11168,8473,9695,7288,14242,10917,12299,9704,6477,11880,10163,154,5055,6943,2220,6279,13545,3027,5094,8165,14451,6181,5148,8690,13868,4374,12736,13908,4714,459,11599,3657,5149,14036,9157,11094,7185,100,11024,10883,365,9810,11970,12179,11672,231,11171,10579,7208,548,8966,3589,542,8343,11688,10815,9749,2550,11690,7464,9354,6562,11520,6165,7527,12886,10728,5540,4375,2396,13398,8962,7059,7871,12192,11964,3873,12549,5746,5584,];
A{106}=[3847,13268,11954,10185,5865,8803,7370,3339,12299,5064,5658,12396,1042,689,786,358,6339,4300,4183,4202,1475,2451,3816,8157,2452,4204,12324,8802,10051,13852,13828,9058,2886,5072,4893,2887,9757,14387,5441,2645,1101,3678,2641,438,101,13607,9038,509,9526,12173,14097,14450,2396,2966,5953,1539,2397,3710,284,7207,8156,11633,706,4668,4660,9758,7327,11091,100,6890,3372,5169,8568,8476,8108,3312,2449,359,];
A{107}=[8933,4437,8896,8803,6905,6830,7065,13070,13107,12899,4809,449,9646,13108,11832,12009,2218,10547,12360,10535,12422,3512,7140,2087,606,7141,14442,5471,7489,5641,7729,6687,11160,7134,8799,5491,12961,12362,10323,1060,7975,1158,11794,1947,13110,912,4438,3428,11288,11349,4011,];
A{108}=[7560,606,608,13503,587,2218,5368,5318,3698,536,2830,10186,9176,8803,4967,12393,7634,4538,5411,4057,14383,5175,7826,2216,7376,2301,3596,11851,2207,6499,12358,5663,6749,7132,4250,4893,3210,2744,10154,9910,12361,7098,5313,8940,12772,7257,9751,2987,11869,1099,9976,9827,882,667,2879,4915,1780,9906,5622,11518,9235,6394,10064,2618,8968,9120,7484,13021,7404,5171,5013,8568,12008,10834,12363,502,11728,13544,6815,4252,4537,2625,8528,12858,2137,10222,5737,13279,5252,8494,4548,11248,1982,1934,12362,10246,6431,2221,1943,8153,7888,1315,6748,12339,7099,1370,11699,5471,12355,12281,10225,1933,5158,7829,13545,11686,2220,3491,4221,6566,2743,9468,10266,5757,6613,5314,4503,532,12359,10702,7446,10832,1341,6451,2125,7599,13682,7134,943,263,565,3254,1060,2135,3726,7209,5536,12879,2577,9479,9216,8083,2129,9433,12360,5641,2901,668,10291,5447,707,5781,7798,7472,7444,11803,6905,10701,7291,12009,1486,8537,4736,4223,4063,7635,11295,4651,3312,8690,8861,4170,12304,1494,5491,9480,9177,7375,13500,588,5656,12089,12534,603,];
A{109}=[6379,4340,13923,8641,1277,6815,11609,2449,8529,11384,12563,3994,9030,6706,14320,11418,3528,1348,12858,14112,2846,5234,13473,1028,12362,2453,3999,13375,13271,12851,3538,5622,7230,13021,52,545,8471,5175,3557,6079,6619,8765,2301,11133,6087,10152,2207,2819,2451,9478,7542,3048,11459,416,1246,3464,1686,7067,8181,9753,12798,3627,2830,8265,7555,9833,9036,5258,6979,2875,3954,505,7843,11216,10364,1237,1066,7764,4606,7527,8097,9479,6520,12360,9354,8264,4980,8132,13436,6355,3303,6260,8173,7798,9128,7075,2126,12549,8270,12283,7557,10414,923,11777,13031,11131,14445,10598,1600,9447,771,6058,14017,12060,2452,9475,1493,8756,10846,7209,10449,10050,10256,4516,1933,9286,7663,10847,2220,10163,13776,7541,12299,];
A{110}=[3707,99,6037,12227,11467,900,11383,7623,1877,4237,9536,10691,14029,5430,11430,3247,9415,7036,13331,1664,3401,1230,6845,9527,1465,2562,18,9008,7922,4489,14460,2301,9189,12791,1431,13811,4445,13761,10126,8969,3561,5016,5428,7895,1973,583,8773,1100,22,10136,2846,408,1966,1457,5561,12936,4566,3246,11366,9990,1430,11384,7551,4257,12820,377,9991,8558,3708,376,14035,10118,10449,8768,948,9073,7978,5469,11675,9529,4459,1432,2097,1806,5243,3918,4033,5244,7554,1516,12844,11367,11527,1458,5657,3167,5156,10746,10223,11881,10722,12790,4565,4406,3245,11530,11528,11673,14032,1086,14030,3935,7481,10961,4651,3710,9535,10690,10067,10301,10416,5488,7049,1612,4449,1037,816,1604,3262,10312,98,1288,11531,7794,3846,11024,1434,9598,1515,10175,7628,8904,8575,5814,9525,3709,2017,14459,11719,3519,8569,4236,11408,1817,9528,10357,7958,7214,5526,10138,13333,3520,3329,8764,19,10649,14027,10710,8479,14355,13813,13562,10873,3411,14492,14415,7324,4490,97,10749,9993,12838,9992,10417,9526,7609,17,2176,11242,21,8031,431,14230,5622,11574,4416,385,5815,9841,5256,5122,3937,11356,24,10171,2557,13375,8195,604,13812,11489,7358,6035,11950,14231,2302,14004,8101,9773,11984,11148,5299,13532,10706,2105,3079,13869,4564,16,12933,3885,4448,5527,10571,13963,7627,8525,7552,3521,1489,581,11573,14034,4567,13742,14033,10580,12970,5658,10461,6133,1672,697,11999,10020,2911,12935,9524,9188,1035,7837,711,9974,6130,1490,12934,1005,5010,1433,9226,14511,8536,13810,7838,4972,166,4054,10747,10035,3711,2835,20,4446,578,4616,3263,4451,2273,13573,11674,177,11766,7626,11023,23,4447,11529,11021,6036,8173,11355,6568,7961,432,12938,5433,1813,4606,3884,2734,14458,8564,5608,4884,14501,13809,];
A{111}=[11878,7560,532,8940,281,2883,12009,8597,5641,11871,11864,];
A{112}=[6638,13774,8521,11068,6676,9757,2803,12899,11159,3796,10594,13830,1685,4011,11212,3738,11558,12902,879,1963,555,9708,14048,12616,12960,];
A{113}=[8225,12836,9827,14057,13435,10254,11091,12168,1125,4559,12169,8336,14056,163,1962,4770,12171,];
A{114}=[9202,10291,7378,11624,12841,10486,5407,855,1339,8968,4164,7224,7484,8507,10320,5609,12283,4631,12363,8950,8951,5930,3994,2286,6311,12304,4162,5171,7483,4276,8333,1213,6406,8947,391,4194,1934,946,11248,8327,13057,5708,5406,2285,6832,5737,1810,8952,7482,6697,10584,6032,10448,10644,11458,4715,9816,7137,5094,3027,5987,3763,13280,2265,9252,2962,10708,8948,5923,14020,2442,8805,8949,12839,4893,8689,11298,1455,12358,];
A{115}=[6653,4203,5289,12574,7322,1334,8058,11192,8861,11132,2236,6941,11131,7803,12349,11777,4342,6905,6155,4761,11633,8308,556,3675,6942,6169,8805,8023,5720,9475,3518,12060,5926,11215,11859,10993,2893,12370,6792,1822,10484,13107,3548,13879,2694,6664,3491,1954,5115,12273,4005,14456,5094,11831,3239,1755,685,715,363,2253,10157,10706,12855,14201,681,4079,408,9902,2484,1456,4510,4921,7226,11296,819,1427,2692,12601,2897,183,12519,2160,9235,6652,11242,8043,13271,7235,11956,5867,13375,2810,2986,10710,3040,12126,4003,652,3547,9986,5982,2049,13650,11202,13162,1491,6859,11860,47,11719,10996,12301,5987,1845,11861,4157,3627,12296,3694,4665,9739,8007,8959,9018,608,3140,];
A{116}=[7888,10448,12169,8473,10815,1376,8893,2649,10797,10814,8624,3923,1847,3849,12057,7729,8265,9272,7065,7643,1331,11775,1696,4075,8968,3603,11227,388,651,8526,9401,12620,3994,12782,4252,9520,2449,11225,11095,12727,1448,4193,5492,9818,12559,4250,6028,13827,7942,5252,12168,];
A{117}=[10830,4630,1469,12782,13389,1991,281,13650,11881,5407,10050,9310,8741,5406,];
A{118}=[7444,5207,6724,8804,10800,6010,4270,6028,9479,4521,12737,2218,2897,890,892,11215,12583,];
A{119}=[9498,9500,323,10378,2657,11939,4782,6681,1240,9501,13729,7141,14463,4333,9499,12724,2628,9503,10384,1803,10917,6680,46,2656,4786,9504,1805,321,6744,8333,10106,14299,14462,1804,6682,6683,11231,4944,4783,8342,14461,3846,2626,2760,3518,9017,2627,6623,322,9502,5824,];
A{120}=[12154,13460,9814,1038,12056,1858,2759,3720,1663,2777,3859,12148,6313,179,5026,7215,13461,2425,5740,6579,4842,4263,12961,3418,2758,4838,13948,2755,13917,12152,5744,14356,4841,2757,12549,8968,2756,13878,4030,6580,4839,3714,6577,13059,11490,7668,4840,8047,7434,14357,4843,4836,6578,4837,2428,2022,4835,1855,1863,9030,10342,6581,];
A{121}=[13911,12216,3008,13909,254,13979,9644,10485,12273,724,4117,14485,9876,8926,1137,11132,8810,13910,9875,292,13912,10812,729,9783,7382,10620,12760,13642,];
A{122}=[10739,10327,13518,8753,49,10408,10089,12672,10703,1696,9678,10505,748,11481,1042,10162,12147,1573,1697,412,11699,12688,5185,11055,7564,6920,14466,12948,7271,7964,13686,12684,14210,9523,4899,7538,5828,10738,13947,4228,6295,8736,3668,1375,6557,3881,9589,2204,13174,7701,12549,12541,5343,10504,9160,7578,14230,5695,9366,12288,12656,1596,10547,11134,9159,8986,8079,2252,10492,3625,6756,10285,12496,13688,12811,13659,2580,13750,3189,183,9699,6189,3882,9708,8752,];
A{123}=[9744,5809,8940,10073,3817,6562,6916,707,8,270,4731,8485,5548,7973,374,7486,9906,3202,9235,7484,2,7803,5015,644,5149,5206,8531,8626,359,1427,7107,1642,9511,1234,9030,9509,6028,10616,1502,13728,13281,10569,5368,6564,9604,5419,6865,1665,5064,5704,11860,12285,8484,3985,5085,9720,7117,1643,5483,10617,4204,10051,13960,12126,13959,419,7020,10520,2721,9910,];
A{124}=[2963,11171,11169,4546,279,2014,2,11168,6603,2183,13176,5149,278,12555,3383,2288,];
A{125}=[3873,14057,14056,6904,10224,10159,6437,9464,2495,13361,12998,13709,];
A{126}=[13830,9643,7712,14473,8390,4755,11774,11133,1582,7714,6027,3658,14523,14488,8803,997,2374,6423,2375,11973,7613,7614,10998,4441,];
A{127}=[11221,10529,683,3478,4852,6412,10733,2010,8431,1520,3548,2276,5799,694,11011,9581,7627,14019,13038,13525,1320,10086,5606,2998,6976,12266,3829,4817,7209,11918,10315,5547,339,5955,6130,13521,9926,12065,6520,6868,1808,8497,10598,3234,11019,11945,1600,11119,13536,12072,14123,6588,12043,1593,2850,1844,5224,12480,8430,9594,11947,10881,2884,3312,8106,621,5967,5958,8903,598,13550,7961,3244,436,3144,8378,8696,8461,3638,682,8559,13098,9277,4075,10998,1705,9700,8102,13718,11524,8287,178,11202,12544,1015,10530,6934,3547,9309,5981,9595,13712,2451,14434,5985,13375,13125,8815,4265,4407,11209,6715,4986,7091,1332,10732,14436,12463,4246,12827,6024,14435,244,10650,4537,4209,8116,12601,9444,7705,4270,12031,7514,9427,8150,3340,13427,3239,3267,7904,8416,574,8323,9492,8768,576,9822,9344,4887,8711,9343,14425,4347,4723,13332,4873,1521,11508,10734,1613,6685,12230,4345,14093,13362,10731,934,2679,13195,4,8448,6438,9446,4888,5850,7436,9178,7992,5952,4364,12060,3450,6260,4074,13296,10957,2154,9307,1220,9553,11207,9279,7825,3109,10419,7557,6410,6322,5296,9038,8,2525,14148,11247,3236,10472,3709,11225,10311,3920,14102,3295,9805,7504,3449,11737,647,6359,6611,10713,12448,9830,2285,4086,9670,8418,4300,193,8598,7067,6492,9018,1197,6640,13232,9590,2539,8370,4421,11716,12591,343,14437,1852,12788,11357,3607,8591,13912,9965,590,9310,5298,6237,1552,6324,4363,4481,13347,5968,1733,8670,14041,1519,5607,5633,11204,3998,8324,8969,2526,7795,9806,4796,4881,10170,7572,3343,1651,2879,4346,1837,13400,13428,506,11664,11946,9443,5193,5984,4987,11245,5432,14347,12032,7360,3086,11942,681,13563,9902,5707,3324,479,5056,3049,7465,7081,6574,5445,10730,12745,1975,7568,1445,12462,7613,8380,5692,1094,5848,5451,1198,5849,9321,4667,2989,4041,12512,908,5465,1698,10002,7713,418,8589,14393,752,1284,5641,7056,11131,3008,2056,4342,14053,13549,13097,3101,7240,1396,13498,8755,13039,6606,5187,6236,3,6587,6490,11917,12259,6014,4988,13694,12665,2648,6700,7322,5983,4668,11395,3627,7212,14390,10584,1518,3564,7582,11227,8914,989,8946,8265,10854,5293,3476,13689,5181,8202,12144,6586,4001,7712,3233,6524,4948,8709,12285,11460,5072,11206,13287,11273,2329,416,13391,10001,4902,342,3584,2071,11442,13962,2070,10556,8486,8770,12806,2284,5352,2794,1618,597,14495,4424,2286,2802,5876,7640,10995,8807,10104,11163,3235,12457,14259,11448,1934,10736,8729,13194,11864,9448,3608,7714,12071,4721,5104,669,13642,5374,14392,9654,7089,13944,4324,6003,1671,11320,6583,7451,11944,4798,3605,11272,12199,10358,7867,9428,9763,7711,82,12692,7464,4409,4957,7569,14391,4794,1398,2396,3915,7871,13893,14054,13731,9650,4903,13295,13561,11208,11205,6299,13417,7359,9592,548,8496,9469,12012,7893,4788,13839,3556,13693,7616,1008,12073,11943,11246,6632,7699,1056,13032,10996,568,9969,8146,10989,7090,12486,13317,1356,9711,3557,987,13363,8363,11017,14186,2073,7690,2013,1999,10990,12070,10462,9729,9751,6591,7895,6535,8728,12560,11978,9061,284,2441,8788,14010,14097,8980,471,4455,12828,6853,380,5446,8712,4355,3481,4815,1277,13429,5291,408,8130,14320,6489,13554,12666,12858,];
A{128}=[6486,8428,11458,6875,11981,3492,11467,5480,2736,14492,2301,8123,1381,4399,11230,7593,13424,3048,12371,12011,5532,8757,10649,384,10797,9832,1900,11956,12841,2205,2557,13830,6396,8968,13328,32,10320,12080,4569,9030,2716,14324,3068,3181,10960,10222,3658,7295,14463,7288,13431,5768,388,802,12200,9181,5094,6931,3491,2679,438,6058,4398,13792,12583,10326,9887,13020,7219,1670,8536,10846,4854,9644,9383,3816,6238,13436,3536,4782,1847,14155,5781,8110,1290,8097,3817,3127,1010,8978,644,10150,7075,7701,3873,8,6382,3369,2874,792,3954,8229,651,3884,2875,186,12980,2428,8313,603,11987,11369,194,7581,];
A{129}=[9534,6455,3930,13622,13398,6647,9348,6453,2609,8019,10171,5256,11637,2177,11747,4776,4198,10253,14422,3953,6462,3120,8583,9403,4780,6815,6454,13704,8953,10762,4941,13833,1680,14469,11759,8316,6332,3924,13703,9402,10050,13899,5424,6352,13333,3931,4942,3929,789,9497,5425,4344,13898,5803,1606,9532,13331,9533,11527,7113,913,2562,11469,10035,14508,5426,6463,750,];
A{130}=[2963,5783,12273,13405,13402,9709,4313,8281,5723,4352,969,4756,9710,3183,8100,295,2668,12969,2965,13642,10212,292,7927,3184,7654,7926,5781,13407,10048,7644,4758,4754,12278,11816,9758,3187,12534,10451,2964,7478,14227,3426,294,5545,11318,8861,3932,13401,3186,];
A{131}=[9555,6463,6955,6950,11343,2314,6954,4368,12476,8634,12026,8632,11344,9702,12475,4367,9376,8631,2659,13452,13941,11340,13681,12653,4369,13453,6949,11346,5444,10545,4366,11342,8627,8629,13454,6952,14016,8633,14015,8630,6951,6953,11345,11347,6948,];
A{132}=[1798,6438,5943,5789,8894,6589,10252,2058,27,6131,10025,7085,12358,2156,6815,1322,1655,4701,8179,6646,3800,8312,9418,13130,2643,12972,10254,5533,10848,583,9672,4418,3383,8128,1596,4080,];
A{133}=[2453,13926,10253,8516,3282,12277,9758,10578,9013,5052,2393,12245,10576,8174,12480,5930,8119,10879,10166,4330,10751,5051,13923,1804,8514,11574,13181,10607,6040,1467,327,13919,3286,8507,7611,10583,3284,8673,3285,11404,5867,4074,3287,6531,5225,9757,3283,13184,8515,13921,7839,6527,2091,1470,11572,6317,1805,12486,10684,8513,3281,4765,3288,5794,6048,13924,10752,13182,1803,10654,11335,12274,7836,11573,13922,7610,6526,5023,11515,13183,5402,13920,6283,3564,13729,6352,];
A{134}=[8805,13828,2721,6305,6467,11,7655,12553,4204,5534,1005,5736,4398,4316,3018,3881,14222,6642,8596,11556,8694,9447,14287,4401,388,8551,3399,13159,1155,3647,6625,4723,14456,5115,7824,12547,9,10569,11831,5173,8215,7309,13094,7723,14108,9156,13431,10883,13440,13656,13479,603,8313,7434,6028,9430,11369,5153,4523,12756,11888,2122,792,10057,13092,12489,10822,1655,11891,14148,6858,8901,14111,651,3884,6096,10219,7120,2004,8904,5167,3626,3657,6363,2369,12349,13432,7803,902,3651,2009,12955,6089,6199,11964,997,7121,12529,4418,9939,1188,6857,6093,3616,14232,1337,652,4003,6791,12168,8315,8894,6798,7942,8141,14109,9853,2207,8998,4624,384,3653,9132,13217,1196,10159,3746,6796,894,4380,6427,13162,2037,4399,8314,13842,13340,6859,5,13745,11219,6188,304,900,11745,2455,10089,4720,605,2833,11954,9610,103,2791,440,8803,5152,12206,11815,4202,7941,12169,12250,8598,5135,7518,2354,13112,7806,3447,427,5767,3658,1964,5737,11793,11609,1567,2647,6516,3885,2412,5522,1437,5171,9686,13637,3391,9466,11742,3202,12185,13158,4201,7484,8968,13607,8956,9827,8107,14485,12228,6654,12128,1176,6662,14047,10830,11734,13084,5809,10517,3654,];
A{135}=[8484,6857,8314,9447,8851,11864,11831,12363,7388,12866,12902,10291,13361,2651,12355,8485,13435,6636,];
A{136}=[2004,3884,2958,12794,10057,12832,12976,9708,5886,14237,11888,5705,1214,12685,6857,1808,1337,10195,6520,11680,3127,6868,3984,556,10494,7844,10802,2850,2849,7974,12158,166,6594,5475,3816,12408,1106,6238,6530,10315,12839,6617,9757,11882,6127,2560,12409,11521,12133,2851,3592,7295,13653,9306,11831,9181,10571,6566,12138,3647,6426,6128,2647,9464,4593,9030,1582,2412,742,12407,3885,2891,3658,10383,6393,11248,1982,14357,12102,10486,1215,13830,3840,9707,7468,11489,1216,6425,5241,13165,9827,11242,12463,8485,4631,6985,6246,4816,7248,11574,6596,7484,3062,90,9957,8037,13960,9309,2382,652,970,4250,4080,2218,1222,1466,5790,8378,10063,7745,13435,13268,13676,6179,1218,6855,5411,8904,3126,7827,8268,7504,11089,8305,11225,2236,6608,3750,1334,9637,839,11610,6514,12621,13479,11054,603,1059,4350,1220,6531,9307,1921,10459,5407,10301,12529,4074,7075,3134,9491,14166,997,14098,4164,2009,10708,14281,2679,9102,10993,7282,4190,5235,3879,3975,12180,6169,7888,8323,7031,6873,12344,10709,80,3491,10408,5976,1155,3051,5878,12101,5522,9443,848,11362,11946,443,7903,14057,3820,14181,3697,5539,10222,7507,7874,4655,3194,522,14072,3561,12494,2649,7537,8109,8503,9235,13158,6983,9310,9304,3985,12454,9445,7388,4380,434,10367,9818,3058,8250,10761,384,12168,6324,4363,14198,3048,3887,1230,10909,378,10577,8598,12686,9753,7660,1090,14170,4720,10680,6490,9067,792,281,12568,11369,10111,10268,7432,9041,5656,8732,9453,12108,6534,1449,6593,2375,5969,6599,3413,5443,12975,3839,13415,9308,14454,8484,6557,13677,8596,7236,7872,10804,9974,12964,3518,10431,7983,9987,2948,1622,10172,12021,8147,10639,5714,1219,7729,10997,7217,2828,11016,2334,8740,5696,5113,13107,14056,6592,5951,1685,12080,3801,11026,11565,6598,2286,5582,1149,2416,7223,4419,1654,1236,6704,996,9801,423,10594,13812,9436,13156,383,10320,11535,12567,374,2794,3765,8036,1756,6004,4001,7242,13280,6595,10224,5253,8315,10229,6297,13780,14199,3564,10226,6422,11458,135,6486,12171,6643,4429,7799,2727,4850,5480,5833,12419,3029,332,6052,3657,8626,9211,11601,2892,2614,9855,4117,12574,4119,5499,415,6028,4722,2150,3817,10073,3878,8308,3536,12965,6804,9696,8613,4118,6199,3016,1166,12142,11964,6597,12840,7486,3651,14287,9400,9447,6792,4401,4328,3240,8444,12876,12583,10326,10796,5888,5505,8805,9644,13013,9058,9156,7936,13431,1943,9826,4721,12748,9455,7824,12547,3949,2113,13748,1091,5391,13239,12280,9990,321,2692,6516,4724,11602,3297,9944,4602,3068,5058,1125,12421,1347,1457,1335,1325,9452,6591,2848,9832,4725,6652,3821,2160,8968,417,9823,13434,8314,11198,11752,11721,11533,7981,1039,9853,6791,2013,5009,9910,9572,7935,6515,3966,3722,8225,14117,11979,10996,7699,3123,8734,];
A{137}=[1250,1637,3214,4596,7873,2479,2142,1633,6901,7872,4597,10266,6156,13764,14125,7634,1248,9774,1968,3725,8605,3724,1634,11986,1159,9412,1384,6566,462,5459,7933,1760,6995,7931,3047,13503,11359,7874,5450,1794,10883,11476,1638,1383,2481,1632,819,11360,502,4693,1249,1761,1253,5394,10560,4989,1969,121,1795,7939,4063,2238,5675,7635,1068,7932,4588,3797,180,11507,11921,6023,2480,9411,9705,6624,9963,13610,4990,3999,6158,123,];
A{138}=[14138,7663,13107,6912,9134,9016,2612,7765,7140,7936,558,11831,7005,8283,12133,9611,4516,9475,93,92,4204,4413,13013,557,10905,3167,10484,3705,9447,559,11215,1595,1708,3428,1717,2679,11964,10098,12549,2896,2009,11777,14323,12616,5781,555,6260,8406,12535,10365,12387,13436,556,2104,12574,6724,10883,7764,4322,6490,4714,7150,6051,3803,1991,6077,1038,9669,1719,6640,6672,9646,449,11383,10655,1548,5204,4395,12615,6492,608,10226,7153,10507,7935,2613,9478,2207,8894,14020,11202,6079,5175,13389,11709,7826,1118,3961,12373,1405,3202,8969,6541,12851,9751,12772,2846,4029,8190,1707,10323,4727,3313,11248,1654,4825,13506,3391,3323,12754,9369,12960,11384,2692,];
A{139}=[6344,13658,9545,6217,946,1665,14230,13526,1989,6341,6342,8803,9075,9260,8700,6638,12905,13733,12494,7941,6343,12762,5149,3817,3112,8699,];
A{140}=[9067,792,6793,6858,13457,13063,14501,13459,7788,12259,10680,4949,14080,9873,14462,4322,6490,13500,7764,7432,12014,7595,9041,5656,6540,9013,12568,3565,9441,11369,6700,9487,1237,6593,6268,2787,13436,3349,1847,3987,9210,1546,14323,2369,13918,3851,11131,5443,9128,2375,3026,6599,12239,3575,13677,7210,8596,12698,7236,11215,11774,9308,14454,8484,2948,12423,8756,12835,9532,1622,14263,10804,5337,3199,10997,1343,8595,7218,9919,7217,6283,12021,10172,5832,8740,11335,14182,5692,802,5074,9134,7613,12200,1255,12834,11016,9815,11454,4325,11026,12566,2472,6598,6519,4319,2286,14056,9686,3872,8390,1694,12286,391,7910,7223,1236,6704,3953,14112,9397,10252,2615,2657,9436,383,743,8041,12851,790,1527,996,2190,1072,13327,12806,12569,11356,983,11689,12978,3202,374,5110,7304,8036,9393,6289,10320,4603,11535,7379,12567,13366,14492,11788,12782,5565,12445,11133,1756,8935,2037,7712,4001,7242,4003,8141,6297,1246,13780,2295,14199,10224,6482,5253,135,64,6486,9561,10959,6027,6643,4429,3564,1336,10226,12169,14063,6422,11458,10741,3029,9363,13319,3893,6052,2727,2132,8803,12419,8626,8241,3511,11601,7648,2892,12796,1911,2614,6181,651,11429,9222,3657,7359,13151,3231,6028,11607,4722,3991,10182,14264,14235,276,9855,7095,5499,1693,12623,3878,8308,8343,6804,6012,4957,6329,3817,10073,105,10539,1010,2396,12840,7486,3651,9924,800,6199,1832,3873,3016,1166,14488,11964,12753,2893,11881,10541,8444,4316,11071,12876,4398,10326,3102,10796,7446,4945,14287,9400,9447,13927,12844,6792,6676,9644,13013,10971,9071,2232,4721,10911,7714,12748,1432,11864,4544,9156,9747,12232,4291,13433,13431,9826,4301,3708,9728,11805,2030,13748,1580,2144,13239,3027,5094,9455,8908,1427,6516,13000,3972,3994,3649,12563,5171,7846,5680,222,2898,11872,3068,10061,1125,12421,386,4724,3983,14261,9758,9944,12291,3420,14067,9751,5786,13975,1578,9832,995,7222,12841,260,2717,6541,104,14189,1860,3977,3821,8968,417,9823,12992,14453,1412,14211,4725,12824,6652,11198,13650,9768,13389,14274,8314,2562,13340,9527,1491,478,913,1757,2080,7593,6818,6674,7649,9910,14040,7981,1039,9853,7250,1333,13217,3653,4321,8547,12757,9394,1758,1008,4320,3556,11981,11308,7614,3123,11018,8261,1845,3966,8225,12155,10996,12466,7699,10495,10057,10540,12832,11947,13361,5886,475,14260,7483,7822,2958,12794,5785,11888,14144,2230,10227,5705,2103,5678,14523,8817,556,10494,5676,6857,7378,4621,1337,1808,3398,6868,3127,12349,6363,6318,11945,902,14262,5892,8344,13275,8804,2998,9770,11859,10942,275,11883,7994,3462,6530,1433,12839,9757,4528,8020,9144,9022,6423,5475,1019,3816,815,6238,683,3656,11521,1370,12133,10529,13653,3592,7829,9306,11831,6127,8325,5978,8669,3647,2497,6426,5799,13538,8551,388,1520,10914,11585,13986,9581,6566,2390,3050,2647,9464,12018,5730,3704,11609,5237,9030,2412,1582,742,4755,8321,2483,6128,6406,6393,5111,11248,1982,9959,427,14357,12102,13652,13974,2374,2891,5737,3658,3981,13279,2827,9202,11489,4979,13375,1216,4259,6425,7190,1099,5241,13165,13976,10486,11734,13830,3840,1913,3978,6246,4816,1469,7484,9827,14146,528,244,13977,9313,12463,4317,8184,11220,8485,12228,12540,7826,7856,8037,9068,4399,90,9957,6188,4973,4875,652,970,7174,3479,4726,11973,1626,6471,1196,3537,3124,6327,8378,10063,967,2218,3464,5268,10998,4075,14273,6855,5411,6487,4290,13268,9734,13676,3763,6650,5109,9918,9603,3709,12620,14219,6600,14148,8119,6608,3750,8766,3126,7827,8268,7504,11089,6542,13479,10713,13984,4198,1500,603,5406,12836,5025,8741,839,11610,4402,2122,12621,10301,4074,6260,6986,9939,854,5781,5028,1059,4350,6531,3163,10707,9307,11502,3616,6440,5407,13432,14447,5015,2009,5108,6743,7075,9491,8,997,11552,8075,12795,3018,10993,470,5677,7282,3879,1017,6102,13020,13496,14345,10708,10059,10019,4627,14473,12570,476,5779,12180,6169,10944,1138,7156,11,3975,1448,7929,7031,7904,3652,10709,12344,14442,11866,9665,671,9822,7888,8323,11852,13159,4441,7302,3051,5878,4862,1528,5020,89,80,7821,13985,14363,3491,14425,14464,7903,3982,618,5590,10542,7879,12101,848,176,801,11451,11362,11946,7874,2714,4655,3194,5561,3965,14057,11679,3820,9562,722,6866,3697,479,2164,1964,3484,6437,12833,9395,1242,6328,10797,1900,5634,4649,7707,14072,522,13925,14126,8761,14100,3561,2986,9643,3654,9399,8969,9235,12847,9329,8668,14346,13158,4445,7537,12564,11415,7661,382,6801,10254,6654,12399,7388,12864,8045,12400,1362,4380,9401,9004,56,9310,13785,3985,7696,2442,9445,957,12168,3048,1230,6798,10909,1012,9818,10367,4880,6288,5524,6499,12358,384,1628,1252,7482,4300,3691,10814,6628,10950,10577,608,3495,11141,8598,3397,6640,1441,966,149,4720,7660,2715,2791,];
A{141}=[11091,100,3710,5658,3816,4668,509,9526,8803,8108,359,101,706,6986,358,];
A{142}=[752,12480,9210,13907,13908,4992,4677,12544,14433,3128,3953,9687,4416,652,7750,14425,12442,1012,1138,];
A{143}=[6640,4630,7031,792,11071,6422,12570,1166,6654,10113,9156,13268,1019,1694,];
A{144}=[12748,2035,6254,11768,12344,8863,2525,8862,6070,3172,8162,5149,11946,8059,4819,9271,4265,10616,12989,4463,10444,1632,4193,2361,2198,];
A{145}=[5373,13015,5376,1257,8818,12458,3952,265,6219,4016,1003,13663,129,5915,];
A{146}=[6603,3643,10484,7936,7804,1717,9030,10507,7826,6441,6724,13439,13107,7803,8894,11557,2380,4057,9134,164,3961,4825,607,10089,];
A{147}=[264,995,13147,11445,2810,1596,8257,1793,8178,1737,3370,8893,9751,5022,12247,1780,4317,3374,7973,3921,2181,12519,8312,5087,5522,3380,249,9736,5569,3391,3377,10992,14110,6815,2692,6164,8180,1783,12407,4921,8341,9030,939,4724,13805,6884,6614,4825,11248,938,7959,4661,3200,173,5520,4601,4662,608,12251,7937,5918,4892,6969,9920,11934,4494,9703,11099,6882,7662,5519,11957,11861,6885,6980,3376,4476,4549,11358,5357,3212,9752,9850,11034,11481,11514,8179,10861,11860,9332,7769,12285,13356,10991,13785,1362,2371,3186,1270,5982,8998,11851,3375,4288,5663,2658,7334,8894,10724,12371,13033,6531,7814,9657,1614,171,7882,1847,2550,3922,5641,668,8406,2722,4497,5746,10098,6023,4756,13432,10403,10728,14238,5325,3372,6979,5265,2521,13361,11707,4762,5745,8862,1494,5148,12609,5269,12796,11836,12527,11216,10003,2285,11672,10721,8342,8999,6739,174,213,10302,611,11822,4291,13507,7654,7777,11671,1243,5421,6314,250,3467,11221,11831,2843,11222,11199,2549,14456,7663,9148,2289,6887,13177,13357,9856,10923,5704,8177,265,7603,2876,11670,4267,5085,7237,13792,3373,6003,1375,2699,1048,1245,9887,9549,11480,5845,4615,11513,1005,9205,10476,1363,13828,13804,2721,13796,5264,5423,9757,];
A{148}=[10645,6468,12381,11784,311,11126,11609,13136,8597,1505,10267,4965,11108,5358,11418,4188,11248,11109,10894,5354,6005,11734,10486,10289,983,410,604,11965,5564,5758,5759,1454,11122,4631,12247,12519,12248,3765,6100,310,11106,11202,1340,115,14312,10412,5565,4849,2451,5982,11084,11372,14188,7741,11985,312,10334,3490,12559,12252,3091,12251,12250,11116,587,11959,2667,7408,5526,11957,5356,3763,11114,2666,14187,4352,8914,9402,6286,6795,3832,11127,4351,6793,4630,10119,3056,5930,5983,9441,9013,8464,9756,7739,10268,9588,7727,588,11083,11511,11842,1473,3923,3958,2047,14384,348,9129,6797,12249,11125,1114,347,5314,5883,11379,10747,8596,12698,7210,13736,12383,13681,7738,4241,3168,4353,6283,4699,2347,10020,6339,8125,11589,5172,12133,4793,5421,185,8092,4697,2806,9147,8139,10258,5696,345,5171,8568,4701,4964,11123,11296,10762,13399,10687,3804,11144,9403,12781,11590,4664,1182,5561,1818,12560,14189,12983,7737,4936,1932,11649,11112,11956,11121,9253,13133,9122,1089,10328,7457,6796,11380,8250,5562,6131,4108,6791,5943,2808,5194,6798,4848,5355,8598,8594,2809,4966,890,6285,5318,1369,10867,11986,1146,8567,11107,10647,11117,11467,5357,8769,2000,10871,7801,6794,5258,5167,11110,1504,12253,3750,10868,5166,2665,5406,11958,10646,6827,5566,11378,10253,10290,4354,4700,8251,8727,5407,2101,8466,11115,10291,759,411,7740,4109,3609,2100,5563,4651,1181,11295,4982,12122,5757,585,11145,12211,11120,11111,12780,6792,5756,4778,10746,11223,438,13024,11100,12060,13898,4615,2097,11113,9985,7554,8465,3776,2807,5423,4792,1060,13599,12396,13262,11304,611,6755,10449,13899,8768,5998,11118,529,13431,6378,11303,11124,5173,12587,11864,7329,6334,6279,586,5282,2001,4441,5020,1091,6338,];
A{149}=[10830,1454,7737,11747,11649,11930,7330,791,3177,13338,1818,12806,12519,310,6100,14495,2212,9253,13133,10650,8341,6454,13136,11477,2449,8953,11384,10762,311,345,6379,5561,3194,2453,2846,7516,14440,587,1686,5778,10581,4352,8769,10871,1695,11383,14208,11467,10867,11861,11093,4849,12366,11202,12932,6843,4848,312,4108,5943,13424,7741,6621,10187,1615,5982,2451,2049,10110,3923,1668,9587,11842,1473,2101,8727,4822,10598,1083,1600,7557,10414,578,2100,3806,8804,348,7740,6455,330,10868,6620,5930,4170,6793,6941,5258,8575,4351,4354,588,9588,186,7739,10227,8170,9013,7642,5117,11303,8557,7978,5421,12470,13899,6339,6378,12365,10449,4353,11304,5020,6338,6570,11880,2689,4697,586,5282,1687,6334,10313,7329,13736,7058,12780,347,4778,5726,585,4241,9532,13234,5423,9533,9787,3918,7738,14061,13898,2452,9022,];
A{150}=[2901,5471,2651,6166,5920,5318,12304,12879,4890,9447,5315,4503,10064,3048,7634,1060,4250,12302,7635,11807,5491,6451,7444,12463,13235,10186,4915,7134,3491,];
A{151}=[4809,12121,4805,4812,12809,11905,10026,4806,13229,4814,928,4808,2083,3276,9735,4813,4573,4811,2078,];
A{152}=[3383,3467,1758,6027,3409,2924,86,8595,2651,5402,632,163,10050,7518,12169,12235,6640,5514,4425,6426,3491,10495,8803,12834,9181,1017,13442,12513,8484,6004,2037,11823,13434,9447,10873,8894,3568,9910,9757,5891,9547,384,10188,12358,10298,6915,633,3905,8893,2649,4423,1847,6916,891,1612,4266,7464,1596,4265,5292,12048,3995,2009,6637,7486,8485,11964,8587,471,3026,4763,8507,11457,6620,3972,1352,6815,4714,8854,5569,10253,603,6028,1934,12833,9435,3658,13546,10252,8426,760,];
A{153}=[10643,12216,8909,7241,8757,10029,10485,12591,11475,13912,3369,14492,11463,11462,5263,4049,10030,7288,];
A{154}=[8138,12971,12972,540,2743,5980,1696,57,5529,5530,14379,1774,60,12973,3239,14395,10569,9487,58,8657,12571,6964,1770,13766,2744,1670,12008,12975,12974,61,12976,1451,1769,];
A{155}=[8950,9252,8952,8949,8951,2962,8327,7883,8948,13978,7882,8947,];
A{156}=[9452,6425,879,4808,12300,2731,196,1596,1572,4891,3437,9906,4589,6637,197,7537,1477,12752,4053,3435,925,1812,6182,927,11457,4813,2746,8867,3629,3189,6033,12749,12811,5553,13149,195,13659,12234,3439,1974,202,5558,5152,8399,8674,3112,3438,748,9454,12809,1547,4476,4814,4806,3436,13650,5551,2736,9098,5556,6760,11877,6973,9523,5554,7538,12750,12708,5555,5203,924,9453,5202,1212,1188,198,6872,3441,201,923,4809,3440,12549,4810,9450,6341,8933,1139,5552,2735,926,9451,13200,4714,7234,6189,199,13440,4805,194,5153,3625,11420,6373,11699,3434,200,1042,12859,2078,9003,6664,11775,12603,9874,4812,12298,49,7658,2204,2962,4821,4811,8172,4503,2321,12751,9757,13204,5550,];
A{157}=[811,2249,9323,2103,5095,573,7856,2989,3504,2740,8791,];
A{158}=[608,7378,5149,12458,6571,8893,9976,8741,6155,12568,10364,4193,7377,4,4075,];
A{159}=[9547,5475,4204,9139,12086,13015,9205,10604,6557,13865,278,13677,11774,10096,10484,1962,14454,3647,8242,5074,12625,4692,14456,12834,5419,5168,1914,7351,1219,6571,10936,1755,1446,1476,5133,6283,12568,11987,12413,9441,12527,13546,2884,7771,792,7813,13228,12259,5875,10882,7483,1009,14025,6363,14445,10330,11751,2237,8470,8804,8587,4342,8458,3620,3502,4113,9362,652,7448,13189,11972,10293,2207,11212,12445,11133,2930,12285,4900,4948,9093,54,11202,13745,10998,6179,702,4075,12367,2515,8803,13676,3035,794,11099,9489,4202,3464,2093,4079,1934,1654,14377,946,10798,2680,11418,2374,7342,2647,562,10331,11609,14419,2412,3365,14074,1437,8321,8476,3986,7182,9047,3381,7484,9827,6024,5102,7973,12826,12772,12624,5759,11689,12180,10799,9644,6169,4830,3675,14075,2452,13542,11881,2516,9196,13020,10796,14073,9400,4866,12570,9977,7373,4124,1580,8789,5020,8550,3172,8776,9935,7888,4298,8860,9688,11607,6028,603,1334,10364,12836,9177,4647,12621,2236,8955,12620,5148,6181,4930,6542,5149,14447,7177,12840,2009,9946,13282,7798,11964,414,6974,12623,13566,854,1059,9307,11835,14272,9910,9089,9853,7388,894,13286,4380,10333,1757,7696,14428,9310,9048,2370,12626,3554,11271,10689,10495,103,6284,853,8365,6969,8593,12622,608,7067,14258,9881,4230,7659,7233,3068,14201,14070,10524,6261,9944,5492,12833,544,1427,4676,2035,7903,10332,3972,4654,5413,4897,3377,7766,13244,857,14071,4405,8968,8788,1435,13256,1412,8107,8109,12824,382,507,7216,10797,6328,9976,8893,1578,8706,14072,691,1335,3654,];
A{160}=[4204,9562,7250,1196,13279,9487,12839,1236,6028,2295,10909,8314,5171,90,6406,12566,12239,3704,1582,8596,2716,12564,1412,9313,8803,8184,12567,12840,388,14238,9134,7484,12169,983,6284,14442,1758,];
A{161}=[13609,11356,7411,1041,12098,692,7122,9625,2045,14022,3723,12890,12894,2040,6155,1621,3173,7932,2044,5675,6160,12891,10843,2038,10875,4006,11544,12889,7702,12887,2623,12194,2041,8119,9630,10921,4148,4156,9627,11355,14024,12096,4222,3326,13659,4225,7412,7417,4147,4150,6488,4151,8329,1064,2622,1061,14023,10884,11168,11081,6283,12892,6849,7933,12893,11589,4224,12097,11543,2042,3081,9628,7415,7413,9629,7652,2620,1625,13406,4153,5107,2043,8024,11193,3080,7414,12895,4220,9626,7811,7416,13408,2039,11323,8306,12094,6757,1062,2784,8565,12095,11322,13404,4149,6963,9349,13403,6754,2619,10922,1610,10424,4146,2046,4219,];
A{162}=[9704,8337,9377,6090,13367,6089,4078,2796,3672,6815,2699,10834,4714,6091,1596,14431,9379,];
A{163}=[6486,10797,11981,10796,7484,742,9447,8741,3697,9310,10996,];
A{164}=[1808,4617,1903,11521,11790,5867,12405,5066,6199,382,12463,8803,7699,8804,12419,3647,11076,6875,10888,12499,1441,902,1902,1756,2555,115,7242,2679,3240,5736,2412,4380,8957,1333,9674,9311,2517,12168,2013,8805,174,];
A{165}=[11601,11565,6516,2412,11891,9085,5171,3657,12153,10798,603,1287,2374,14112,14144,12574,13017,5867,10301,13165,10797,14323,10594,14445,13878,3651,9666,14146,11964,7388,12152,13434,4948,10315,2973,6798,7538,10804,3124,7998,10911,10997,12150,1583,12156,12146,1758,11864,12151,5790,12147,4230,7518,12148,12149,2283,6179,1155,3647,3123,12200,605,3027,12154,];
A{166}=[8108,7390,14327,11322,11323,11885,2035,14325,1003,7391,8059,9515,6320,2776,11794,9882,10323,14024,11782,14328,5492,3172,4202,12748,14326,7972,787,6426,5411,5020,14329,9516,9455,8587,8550,];
A{167}=[1896,14020,6429,1717,9468,1895,12168,8558,5398,7069,4899,11248,];
A{168}=[324,11035,1769,1670,3514,8366,61,12975,13465,1770,13494,8136,58,8657,10324,1409,8776,10325,10469,5529,8050,60,10468,14379,11033,4452,2743,8117,1696,11155,3515,3066,4083,540,8138,12971,1221,13492,1669,12976,12008,11736,3065,3979,12974,13766,13462,13490,12571,4047,12973,13491,7748,5530,3064,13466,1774,8110,13767,7747,57,6116,4454,12972,4453,];
A{169}=[10847,6662,4631,14521,11954,12564,2342,2644,12302,12299,7698,10831,1590,3838,8598,3840,11989,10439,12560,10486,9479,14342,4265,2722,11864,12088,12300,3239,7096,6038,4074,7097,5643,13217,851,11839,6798,13479,6981,4830,9429,4267,347,12064,5930,14341,8596,4630,9520,2969,8597,];
A{170}=[11148,6169,13674,12423,5536,12802,4068,13015,8998,4204,8280,13007,5905,7605,14073,2036,448,13008,9330,12458,13011,9772,12302,2009,9166,10745,11964,1954,10185,7661,5533,5759,12300,9271,9643,9216,945,];
A{171}=[671,1009,3377,7235,14073,1578,5133,9089,103,3891,382,5168,14272,8242,2093,9910,];
A{172}=[9722,7660,9144,1236,6052,8371,6028,4300,1370,9395,7829,742,12296,362,];
A{173}=[6969,4259,3207,9881,4298,10577,2150,1580,8789,13282,7045,4124,6974,10402,13362,12620,13286,1427,3486,7771,1309,1969,6975,12667,1581,416,10401,3231,7306,9793,5497,14382,];
A{174}=[9225,9504,2656,46,4786,13537,9503,9499,5411,10917,1803,10384,13729,9501,14463,6681,6721,4781,9500,5158,6623,2463,2627,9017,3518,2466,9231,14461,4944,6682,11231,6744,14299,2464,3276,1805,6680,6403,2628,12724,4333,1240,7171,2657,10378,4444,4979,4782,11939,323,5633,9498,9502,5767,322,11216,5824,7169,3846,5635,2760,1594,2626,8342,4783,1804,6683,8321,10106,14462,7170,321,2462,];
A{175}=[1420,14023,14326,6897,7933,6319,12537,14022,10352,8587,5168,6155,11175,7932,5675,14329,8846,6160,10861,10905,8162,6320,14325,7391,434,14327,7390,14328,7148,12520,6862,4204,14024,];
A{176}=[4340,10949,459,4267,5149,9520,10952,1569,242,5054,2736,2525,3841,1348,14320,12836,3589,489,5955,10883,3547,5057,12559,10951,2721,1055,11641,7288,9479,3464,3546,2333,5053,8132,6969,12171,9797,11861,882,5055,5580,9021,12190,7698,3548,3838,3603,5649,];
A{177}=[9645,5920,6166,5471,4503,4890,9447,10898,2577,9379,12364,12240,2571,12302,3048,12463,14453,7444,];
A{178}=[11405,7553,3383,8137,12296,4519,10050,9884,7566,3399,10251,9418,1803,902,13021,12302,4233,4800,9506,8507,7663,12564,3873,8567,5356,8896,4342,823,5357,327,6815,5148,5166,3994,6004,10873,6760,8568,115,4714,9429,9382,1934,13911,10648,9757,2819,5358,11571,12245,9758,10770,10188,12637,];
A{179}=[2308,7908,3482,2218,10317,8176,619,10896,12803,4549,13372,4157,11954,1948,8123,3359,4511,2305,3476,1963,1451,12932,6188,8175,12285,8636,6297,2744,3479,3480,4003,9860,12743,8318,6638,10632,5982,9238,615,5530,3442,996,2310,6715,12519,14215,8243,12826,12463,8184,5548,8467,8121,6502,9030,10181,8531,1366,9821,3477,9085,6418,7127,11248,12109,14370,10109,6073,5529,13214,5714,3478,11326,3474,2307,2743,9134,9468,5768,1109,8138,540,3361,14456,12674,6642,7129,7237,2921,1962,8640,8898,7128,8556,13814,2920,4391,9757,954,13384,3518,5547,10183,12019,8637,7844,2573,8939,8858,10352,2918,7130,6857,644,12825,10316,12041,5219,902,5969,12972,4342,8507,12976,10057,12837,7771,6361,7234,8229,6900,1368,621,6296,1066,5711,12571,12756,5983,5220,11355,13774,9753,13775,10325,2023,830,10691,14379,538,7490,8077,2379,11860,3550,11854,2455,7238,10689,10076,11438,12301,7131,10185,7940,13669,4196,4889,9310,12126,12358,12038,384,8657,8639,6589,5532,5524,10685,9358,879,3992,3358,8969,2062,10217,2311,3770,7404,1554,14485,8107,13607,618,3692,1784,4676,2916,8641,12008,3481,10385,3086,13766,3475,4661,4825,6252,9758,3484,9198,4683,9715,7971,11437,3467,10569,11006,617,8652,9073,10386,7888,12006,611,9822,10933,4521,11894,1482,2378,5064,9123,7144,690,3360,3027,8165,3483,11100,9887,4197,6134,10905,7225,1822,10664,5385,8694,10944,2306,5916,498,4888,1122,6169,10180,4033,2917,8406,3004,10957,8231,8083,4350,5225,7527,2309,5980,2009,6002,6416,14375,1785,6501,5416,5269,8119,10184,620,10371,11736,6739,3604,616,3974,10182,9469,10271,5025,];
A{180}=[408,10883,1812,2124,5916,1811,4057,8999,13626,11851,10022,];
A{181}=[2218,3556,12360,6615,6904,12798,5618,6260,12296,5402,1847,5867,8822,6268,3360,13171,2220,2219,11242,13607,8789,12041,7484,10064,5768,12009,1670,9821,8366,9447,1494,1669,2288,2624,1234,13361,9720,5882,8690,9902,10770,12358,9713,14466,12265,11571,10227,2721,10157,10648,1934,10458,];
A{182}=[8251,11511,4778,2101,13899,10762,13136,3056,13898,11467,8250,2100,8769,10328,4241,];
A{183}=[6339,6378,13899,587,4353,10449,5282,11467,586,4697,6334,6338,10871,4352,8769,4778,11202,347,12780,585,13736,4849,7741,7738,13898,4848,4241,5943,4108,2101,1473,11842,8727,1454,11649,7737,3923,7740,13133,348,9253,2100,4351,5258,345,5930,10762,6793,13136,9013,588,5561,4354,7739,];
A{184}=[6818,6490,10708,5171,1017,6600,6181,13366,6516,11609,9944,2230,12423,7223,3817,13431,14323,7888,4649,1008,7222,10797,7829,1216,8595,2375,1255,6289,1441,7484,1010,3029,8551,];
A{185}=[3365,75,6936,2647,13284,6181,8964,12563,1128,2374,11679,53,1149,7223,2772,1236,3846,13656,7874,4664,10157,3194,12841,6883,10999,3999,12806,14072,13830,4339,6268,1737,10830,2271,5515,8963,6155,9384,14146,5342,414,6652,2992,8962,3525,1147,2396,52,417,6304,13881,8471,3686,12285,1756,12454,115,4302,1172,11202,2736,13020,5470,3350,6595,7981,384,6180,12839,4830,8976,1022,12107,9493,2721,608,9822,6971,8007,6267,6969,12292,715,7454,8791,3627,1787,4723,2440,1845,11719,2370,4425,6855,7346,];
A{186}=[2363,11224,9024,2360,2362,5995,2364,9520,11225,11229,11227,13146,14207,];
A{187}=[3641,13678,691,3448,4544,13271,9202,761,7351,327,8184,5548,8370,12996,882,2515,8371,6546,855,6193,9718,11089,6542,8709,8667,13679,5237,3312,8529,12080,2729,2516,2730,13960,7579,8859,1657,2359,8689,4050,7435,81,13959,9886,1654,];
A{188}=[1750,11801,2692,4717,5931,12494,4582,11423,1277,4714,1596,11804,12839,4538,194,7444,11216,10281,13545,1106,979,];
A{189}=[915,9705,7597,9933,11699,12688,6637,4900,9651,1084,11423,];
A{190}=[7387,12602,2507,13642,3564,3524,3627,1216,4074,10494,3536,7468,10378,6564,14136,8297,8538,9978,1837,11207,6052,3195,5391,7543,10039,8537,720,6513,11202,9990,8296,10945,9048,9743,8904,10966,4368,12916,13362,13792,7453,9386,8539,5009,3744,];
A{191}=[3439,6098,13805,4661,11705,5553,195,2007,3189,2499,7962,2558,4676,927,917,8503,2226,12752,8570,5548,8467,3435,925,3437,197,8968,13293,196,3654,9452,12750,12708,5555,384,5554,10710,419,13783,920,11159,12285,8212,8336,5556,3436,1963,5551,7768,9454,12301,2379,11860,13388,921,3438,3917,202,5152,5829,10271,919,12527,194,5153,13774,5711,3767,11306,3974,5585,199,13440,5656,2831,463,918,926,9451,7234,8690,5552,13601,9708,9450,14488,12283,201,923,3441,8846,3440,644,3469,9453,4350,5830,1188,13088,198,6872,5834,924,10804,4204,13387,12060,5335,5547,7405,6169,4073,12751,5550,2721,13814,14236,4821,1962,7343,14402,9134,12299,9468,8614,5616,200,3434,];
A{192}=[3696,3899,6745,9234,3227,3099,11541,14021,12565,1345,4535,12691,7955,12379,8558,12675,6730,12759,3121,1845,2773,11051,7534,13771,2338,8373,3327,981,5332,4006,10633,6039,3052,14281,2281,12687,11253,2431,9440,12123,980,10373,8527,8592,1993,2629,];
A{193}=[13545,13435,11807,7444,8803,6566,7945,12041,4710,1315,12360,2827,11491,1899,9124,5318,14112,6631,10558,9177,4203,7132,6169,6689,12777,8314,1241,5150,13280,6516,10940,];
A{194}=[7865,12533,6365,7295,10570,12534,2301,4761,12834,2221,11958,4203,];
A{195}=[5066,13606,14073,10158,2013,9406,9606,11964,7120,12169,471,];
A{196}=[4537,3383,6164,2901,7067,8969,2218,1195,12777,4250,1060,199,7291,416,12972,13253,180,];
A{197}=[1366,8531,4349,3692,8341,4676,12080,11418,10934,11248,3654,10217,5617,13338,3370,8893,10685,879,642,6916,8467,925,5073,7973,8121,471,8107,14485,9609,4143,6914,10890,11409,7182,3869,8162,13008,14048,1963,4511,4193,10770,10324,6915,6638,10710,13852,12126,8959,12615,7490,3534,9531,13484,2074,13669,11861,1948,13388,10861,11860,8163,2379,7238,3260,5149,3372,3683,5920,9708,11947,6813,5711,13774,10271,6739,12802,6900,5656,10891,14232,8083,8406,555,1847,10352,12173,14079,5416,4509,9924,644,8846,8009,2369,2052,1962,13248,7237,3839,8694,5844,4145,13007,3373,11558,13387,4204,14403,4348,9757,1122,6169,498,13307,7888,3796,6073,10172,611,7972,7971,12748,7424,10571,9181,11266,2378,];
A{198}=[1412,6024,5102,7973,382,12824,7182,14071,9047,4405,3381,8788,14072,11689,12772,507,12624,7216,6328,10797,8706,1578,5759,11418,6261,7342,10524,544,5492,12833,4079,2093,10798,946,14377,1654,14070,2680,14201,4897,3365,4654,14074,3377,8476,7766,562,1427,2647,14419,10331,4676,10332,12367,10689,794,103,10495,3035,2370,10998,12626,3554,4075,702,11271,12622,9881,7659,4230,3464,6969,11099,2207,9853,10293,4113,14272,9362,13189,11972,7448,9910,4900,4948,12285,2930,10333,9093,1757,54,7696,9048,7388,11212,12445,13286,10330,8470,2237,4342,6974,414,8587,6363,12840,14025,13282,1059,9307,12623,13566,12568,11987,12413,12836,4647,13546,12621,9688,6028,11607,603,5875,10882,4930,1009,6542,5149,2236,792,7771,12620,7813,8955,6181,13228,14456,12834,1914,5168,5419,8550,9977,8242,4124,12625,1580,5074,8789,4692,5020,7888,4298,7351,1219,1755,1446,5133,9935,1476,12086,4204,10604,13542,9205,10799,12180,4830,6169,14075,3675,10484,11774,6557,278,10796,14073,9196,];
A{199}=[9910,1368,4899,13112,3468,2819,10152,87,3879,13792,3882,10993,2647,12915,2553,14236,14400,2144,8968,13077,900,3466,6865,9235,8057,8803,10996,471,13268,7663,6199,7745,8543,9832,3409,3878,12786,14489,688,13307,3003,7888,4980,4617,1808,608,611,];
A{200}=[303,681,13112,3965,10960,3697,6516,13045,13822,10113,10295,183,508,14450,9235,6809,2966,1648,4201,7165,7164,9384,471,5399,6654,14489,5319,13687,2848,10797,10830,2649,10482,2197,3654,8969,3048,4363,9910,8546,7981,14040,1039,5470,9239,9680,9825,9304,930,12454,5,605,1441,8225,2715,10996,13670,6806,11629,193,14082,14172,4227,6028,10653,6514,12621,11610,2236,359,12455,8062,6608,3952,4714,8305,11089,2396,13432,7486,8811,3306,7807,4388,7075,14166,997,3878,6986,3303,6012,811,6531,10501,11522,10963,9644,1257,8244,3970,2380,9930,12170,11135,9323,172,7343,11071,10993,3879,1920,10796,931,1736,1841,12570,3167,14142,7347,7929,7904,6873,7160,13431,7888,2093,1654,9429,946,14357,12102,6424,11418,13805,2647,3050,3704,12566,9030,2394,223,6493,2412,14056,1694,12457,7484,9827,4631,12567,7468,9202,383,13705,10615,983,13830,11459,1246,2071,7856,12782,9928,14062,12916,12285,5456,54,3260,2768,332,6808,6837,191,5411,7799,11954,5833,13219,13676,8896,6486,12555,9835,4202,6422,10083,5398,6811,469,8313,2103,10719,3882,792,9708,11891,1991,4630,2553,4770,2958,7179,6490,10802,7701,3026,8804,14136,4342,9145,14167,5447,6857,9237,4617,6520,1989,329,4528,4204,13681,3816,10366,12324,1005,278,13865,13677,8596,11076,6967,12834,3656,7364,2651,13453,4183,9306,6283,689,];
A{201}=[10007,10050,6654,5094,4204,10873,4191,10745,6198,12423,];
A{202}=[9876,5930,8926,13910,13136,6815,11132,2449,4330,1713,13911,13186,10485,4117,10852,5781,5027,7096,292,10620,4275,12760,11258,385,3008,10605,724,7184,14485,8810,10812,729,12486,13912,9875,3288,347,12216,254,13690,7451,13979,9644,1733,2451,7335,2452,1137,5053,8418,6353,4300,9783,7452,7382,4353,13642,10950,9690,13909,4352,10421,11719,12273,];
A{203}=[6748,5471,11099,14442,3383,7560,449,4538,4057,13545,2120,5419,8803,6566,11288,2883,13007,10702,9447,912,5314,5155,1060,4250,8894,2135,1225,10832,2207,2125,6323,6749,7134,10013,5641,668,12772,6166,1173,5781,12879,1195,12422,6562,7912,12360,11518,11832,12009,4809,9120,12302,6196,6696,180,3793,4915,6905,8933,2161,13253,12972,3555,4537,12304,2746,13110,4270,12362,4724,12081,10960,10222,];
A{204}=[9644,9177,6090,13279,6749,12389,5358,1848,1017,9101,4537,3883,10940,1825,9873,7494,12771,8766,8935,5757,8321,1286,9666,8968,13256,6513,10158,392,12393,9476,14289,7699,3491,11964,6566,9286,9174,9175,2924,12404,3383,6748,12065,5641,14258,983,5135,11520,12360,8912,10439,1850,2197,9479,4559,];
A{205}=[5547,10051,9349,4204,7020,2721,6169,8023,8484,3465,5085,9812,11215,10617,9720,7117,5736,4197,139,13792,8825,6564,9604,2289,5115,5419,5704,5064,3637,3647,2113,7373,10050,13728,6283,7971,9306,12748,10569,2651,3207,2285,13546,12836,8313,6028,10145,13656,11703,5149,5206,11506,7107,1234,9511,1642,6417,7771,359,8626,2236,8,6199,7803,644,5015,7486,3466,426,2369,9744,5407,10073,3817,14232,4617,6562,10149,707,4193,7021,8967,13960,9910,419,10520,12126,13959,11704,9362,8315,9957,10,3985,1491,12285,5483,4196,7477,1643,1948,13793,3893,8163,10861,11860,6865,1665,1502,2218,8724,13281,608,5368,3694,9509,11309,12109,3820,11683,10616,4194,8531,7883,9030,7361,1023,7962,1427,8485,8184,10254,5548,7973,12826,11242,14499,12824,12463,8503,270,4731,5783,8107,7484,2,12992,374,9906,3202,9235,5809,8940,4829,12300,12851,10939,6916,9202,];
A{206}=[7282,8596,7856,2142,12570,6792,12454,9447,912,1736,793,11856,3048,3653,7981,10804,14040,13653,6873,10515,4721,8595,3124,2651,13087,13431,6422,6139,12169,11981,1441,3123,4720,10741,4441,11745,6247,6632,10495,7660,8225,12834,443,2236,3050,2892,12566,792,2958,9990,14056,651,6028,603,1638,13479,1982,10883,1753,11610,6889,14057,2649,9436,10301,3654,1808,13830,4350,3651,5015,13413,7484,13432,12567,9827,8121,];
A{207}=[12281,10830,12339,11225,13812,2290,14410,3564,14118,8935,345,1606,4270,13703,5943,2073,6429,7643,4668,2207,];
A{208}=[1136,13912,10812,13910,6221,657,253,1133,1135,14520,254,13909,658,933,11763,4909,11764,13911,7152,7722,653,4916,14523,11761,1613,4907,13760,4912,14524,3020,7721,];
A{209}=[10408,8570,14471,8975,13518,3651,8968,449,12672,8031,14195,10089,11383,4030,10547,13728,12409,1943,12656,271,1290,14060,9306,8706,1847,7935,7968,2846,5524,1347,8894,2293,1096,7996,10111,7521,11202,13756,9304,9447,4177,6706,2337,3188,13390,1809,];
A{210}=[3091,11861,3132,1005,2810,10476,10923,3776,13361,];
A{211}=[8676,4915,5419,1423,2879,3847,1422,8449,11775,8678,13256,8686,6765,607,12584,3848,7092,8687,4621,8685,5927,6805,6850,12065,6762,10224,2125,12109,10131,8677,3475,6981,7733,1909,8366,1670,8681,345,5930,1424,7771,];
A{212}=[10942,8596,6643,4319,3704,6793,9770,792,9768,470,9202,7888,848,608,5171,8968,3194,7649,2030,2390,5678,8804,1196,8344,9491,7981,3027,];
A{213}=[1868,9734,8043,4329,3977,9590,2210,3869,7613,7646,4320,8325,2102,611,811,7888,5714,6281,13375,7016,5983,3983,10265,2103,9205,4463,9652,11909,7649,12884,9085,11774,4322,9766,2209,6282,9770,4261,434,4319,];
A{214}=[2207,10152,5982,2451,2819,77,561,10462,1265,416,12559,10951,13938,12285,8175,3557,5,11202,1172,13785,11721,10952,11198,10940,5470,2833,11861,7699,10967,12301,5900,13032,9871,4954,13906,7555,9026,1441,7346,9018,14295,10950,9591,8007,10584,6267,5753,12786,11790,7408,5970,436,3627,3694,11099,10549,7465,1348,11418,12858,7327,2416,1934,1654,408,7514,4548,5432,7111,14201,2453,6379,345,183,8526,14324,8269,11946,1171,9301,2449,12563,9030,2879,5390,4731,5320,1837,6652,14495,7973,2212,9235,4416,4796,3381,1260,10486,2280,2197,4265,11989,7686,12857,5867,3055,3586,507,9751,11,12060,1029,435,2452,12324,9793,62,3518,10604,2776,9644,6169,7985,1989,662,7209,11882,10600,254,5057,3829,14125,11010,275,11071,13792,2679,2893,7326,13020,2450,3151,1017,6287,5094,7643,3491,49,1898,1914,5168,13879,4124,5020,11775,12924,11275,1840,4952,12713,12470,5780,2895,8368,11589,9,7777,11864,11831,591,9052,1933,548,5983,4668,8170,2909,12938,7407,5635,10438,7344,7418,10536,9642,6550,11089,5258,4013,3295,7504,14467,11132,7771,549,546,10540,6587,8058,6585,8880,11299,8926,6824,6199,5448,7080,6974,5321,11990,7866,14475,7557,6670,1010,9220,12302,11131,13282,279,3834,1600,1220,12017,78,12699,7464,8308,8132,7345,2787,];
A{215}=[8265,9286,12210,12549,10850,1600,5036,3433,14242,4985,14450,5034,9057,8264,14463,7288,9059,3889,5031,4516,9840,9053,9055,1374,795,8065,9054,2230,11418,9056,12527,5029,3835,4270,3194,4956,9058,9060,6298,5035,5033,4322,8766,5175,482,1017,6087,7843,2716,3369,14492,5032,242,];
A{216}=[10222,9354,4007,7906,12413,11231,9227,10682,3276,10225,4782,7519,4786,4444,];
A{217}=[3334,11216,1422,12971,10131,1423,1106,1251,5233,11155,10557,5792,10750,2596,1007,9142,3678,12772,7865,1424,10287,5927,];
A{218}=[3592,12344,1758,7770,10997,6422,163,7888,6855,8914,4441,6426,10998,440,11161,9455,7799,2727,12782,10326,7236,12698,12876,4041,14454,7994,9761,1756,8650,90,6305,1622,6325,5049,652,2293,4193,3653,384,7981,8392,6425,9307,260,3651,8968,902,13158,9946,7484,1469,374,382,6985,11964,12567,2847,14146,8503,2412,2647,792,11601,11600,3657,11089,14056,5171,651,6028,1287,7514,10072,3068,2122,1693,11602,4724,12568,386,11369,2374,];
A{219}=[411,6797,4109,12249,11295,4982,8727,5407,11115,10291,759,14384,9441,5406,10646,11958,4354,588,7727,10290,11127,6794,5167,11110,4351,12253,6793,5166,3750,4630,5930,10119,2665,586,8092,9147,4441,10258,5696,13262,12396,4353,6283,611,6755,5998,11118,11124,12133,5172,11589,4793,8125,5173,11864,12060,2097,4615,11113,4792,1060,5757,585,11125,11120,12780,347,11111,6792,4778,5756,5314,11223,8596,12698,11100,7210,12383,12247,4631,1089,12248,3765,10486,11734,10289,983,14189,410,5758,604,11965,11112,5759,11956,11122,11121,1454,5358,11418,4188,11590,11109,11248,10894,5354,10645,5171,11784,8568,12381,11296,11123,4964,11126,10687,13399,8597,11108,4965,10267,11957,11986,1146,1369,8567,11107,11114,5356,3763,5357,11117,14187,10647,2666,4352,8914,6795,6286,3832,12251,12252,12250,8594,587,11116,8598,5355,11959,2667,4966,7408,5318,6285,2451,14188,11372,11985,10334,5943,6791,6798,12559,5194,11106,115,1340,6796,10412,];
A{220}=[2481,479,7306,11942,681,9886,6614,14070,3194,9599,4897,9923,176,11946,14464,10450,11885,7785,2035,5590,8107,6364,382,4405,317,1435,10126,372,2062,522,7675,9406,507,3998,1413,7235,403,9089,5943,9310,12454,13764,3010,4380,434,13286,9590,1771,900,304,1968,12626,14383,11514,378,608,7659,6969,3691,8593,4960,839,12621,2285,5635,11378,7246,11450,3928,9409,2236,9918,12620,8259,4406,9491,2194,10532,14298,6974,414,11713,11916,5015,13282,9271,1059,10043,9307,7092,7176,10301,13765,9939,707,6828,14221,12553,12060,387,8023,8088,9791,3686,3294,7228,14281,10019,4819,367,5100,1017,13362,7332,6667,9506,6931,2669,12273,1954,1898,4046,12770,4124,5878,14308,4961,5020,12713,363,7888,591,3690,11418,2374,13456,11603,7514,5520,8913,14074,6128,3391,2969,368,12018,1178,1309,11609,695,7680,10402,6362,4682,10775,3999,10006,4924,3997,10212,4259,1608,37,1099,7024,5942,2451,1130,7334,2953,14364,13935,10530,4039,4399,54,10859,11219,2519,6788,4182,4157,5987,11719,366,6865,14273,6855,4191,5873,12292,11424,682,12786,436,14065,10063,12798,7961,14417,11167,9291,5967,10721,9118,9091,6941,546,5944,11947,9511,1352,8058,12304,1593,8920,2237,8804,12349,6363,279,3164,8995,11945,4962,13413,6857,7378,2934,3414,12387,9139,1019,12520,10025,12408,11513,6238,1989,12839,7209,5872,6975,446,12158,6976,3503,7786,13963,7627,694,364,1914,5992,3647,7045,3515,13493,6127,683,12133,7829,13554,5497,841,10401,1125,3380,3377,14305,13244,2692,1427,10332,1428,3024,3955,11144,1412,2388,5390,7184,11345,5994,8788,417,11165,7349,3132,4131,1512,3420,7895,1793,1799,7216,4958,1578,8773,13660,7250,1123,1333,5379,10324,9414,9092,2344,1126,8089,9910,10333,1757,8162,7350,3355,7333,3966,8864,3947,1425,9499,11981,7938,11943,12622,8891,14455,395,5498,8213,2518,11604,10023,14382,7095,6710,704,1693,2540,10883,6028,8084,11479,7344,4722,9090,1003,12026,5341,4680,5149,10988,12592,4000,1832,4165,6966,3016,12840,1579,3651,9924,11295,4957,8929,8308,7867,11688,13115,1020,3131,5945,10013,6942,4200,11944,6305,2721,783,13113,9447,6792,5085,6003,2893,1781,4398,10326,4468,13425,9455,10327,7,2752,11211,1498,11880,10923,13748,1580,5331,5391,703,13642,611,7916,12396,1943,4298,362,12748,10852,730,1654,6890,7111,8996,12457,11026,14419,986,2286,6289,8233,7379,8043,10045,14418,4581,3381,3765,12020,3252,983,11689,6254,4193,4113,12418,9362,2061,4948,12285,9077,9093,7242,115,6282,3746,8301,1577,13645,12261,7820,6802,9610,11773,10627,7346,13319,3385,5152,5131,2193,11099,12218,14218,1011,11210,10974,8865,7595,6840,12860,1009,6361,3,3486,792,7771,13459,7788,348,7206,4342,11606,1591,11131,12302,2568,4925,9237,12108,11425,11605,5366,9974,7421,3214,4959,1622,12386,12512,4041,10977,11215,8596,1255,11016,11454,9815,5908,1127,12186,14500,7573,5692,14023,1018,11691,7729,1219,1768,7218,7217,];
A{221}=[11947,11785,9665,9923,647,957,11946,13678,4992,13376,11944,5692,10713,9924,11945,1634,13377,1593,1632,14425,6860,11782,958,];
A{222}=[1427,3018,13361,7945,6660,1428,13677,7434,4630,6857,3017,4476,6662,4631,];
A{223}=[6279,7643,5094,6820,14242,802,10917,14463,7288,10050,761,3199,4517,8520,9022,12265,10604,9475,4830,11882,2363,3167,7994,347,11343,3873,12192,12190,12283,10418,11777,14447,10598,13031,10230,5225,7464,12189,12602,5807,13296,11690,6355,752,8589,10579,11171,365,2104,13546,12179,1237,186,4606,482,2875,7771,8957,10102,11175,5353,13032,10158,9752,3118,6672,5489,11959,5894,8743,8624,14515,11169,2207,2071,11170,11817,3117,2073,2013,652,10229,6984,5072,9098,3288,6908,14492,12782,9685,14048,14453,5320,471,14097,6801,6680,2072,8337,385,12191,4629,4333,2197,3287,7330,2070,5867,13375,5319,13271,1900,9305,1348,11418,9502,7579,1875,914,11148,2069,4270,3872,8641,4330,1277,801,5180,6406,9520,8180,3704,9030,];
A{224}=[11831,1793,13375,6185,6883,3827,1385,5020,8043,6860,5992,6421,9186,6420,4588,3218,3219,434,3955,6003,7771,10488,12985,8258,1003,6864,4,12984,2479,6186,4117,6862,];
A{225}=[13347,8814,13990,26,294,295,1877,13991,5082,8927,10474,9721,2793,59,2308,13352,288,8812,6032,296,7959,7910,13351,12766,13345,7909,8869,4312,11642,297,6983,4201,4541,11461,13348,9710,8300,4542,12851,11196,5460,7110,292,8257,7912,3132,8419,5463,13141,7913,4,5505,13979,7911,8710,8809,1341,5462,12372,11215,5506,11322,8810,289,13100,13349,4732,9661,10839,10255,2895,7168,13994,13993,13350,14349,13099,298,3362,8320,13346,8926,2174,6813,11318,5341,5464,12447,5847,13626,13992,1388,4313,8811,7907,6023,293,4540,8813,8808,12116,8929,2173,5461,4925,13430,];
A{226}=[5552,927,9708,926,918,7234,9451,5553,12749,13440,199,195,194,3439,5153,11418,919,11306,3974,6098,5834,9452,13271,924,5830,196,1188,4350,9453,6872,198,923,201,3437,3441,7182,8312,9924,13293,8846,197,644,3440,12078,917,9450,11213,14488,3435,8467,925,12752,12239,5551,1963,3436,12698,13814,4819,5556,4821,6169,5550,920,5554,4073,12751,3171,12708,13387,12750,384,2500,5555,10324,5152,202,5558,7971,4202,5829,200,7941,3434,8614,7659,13307,3438,6426,7425,13388,11837,9468,921,2379,10861,9134,9454,];
A{227}=[8057,9831,2374,11016,471,1787,4726,3603,605,2856,1934,2093,8969,4714,4980,2553,5456,5781,9306,12916,323,3879,3882,6936,7364,];
A{228}=[7627,5825,13267,11337,7630,7623,596,1672,5823,13729,1188,7243,11404,86,5152,7777,10058,5824,8561,11949,9974,5153,8562,9758,5750,13440,757,9757,8336,7628,9005,13869,3943,9990,595,13265,8560,7244,9989,];
A{229}=[2220,4538,7945,3464,1315,2221,7657,11878,7560,8473,11864,3874,5023,5533,6748,6749,12358,5010,10207,13015,12060,9853,4204,3675,4893,13013,11871,532,11859,2883,13280,2216,6905,7661,14445,13011,12009,983,12360,8940,9643,2986,9479,2800,2710,10898,9271,6857,5759,2402,5641,9441,535,603,12362,6956,1934,11148,12014,12458,4537,6815,281,2236,8597,12363,];
A{230}=[3239,13899,6339,8050,8428,11241,802,12284,6338,7945,5768,12186,3491,4083,12466,8803,8123,9887,12583,990,13792,7826,1670,12846,11230,8314,12011,4854,6942,13013,8536,9475,384,11840,10224,8757,11298,12265,5532,9383,13660,4204,12851,13436,6396,12841,8097,2205,8110,13328,12041,32,5782,5540,644,13011,5622,3525,6680,12283,12463,7184,9313,10150,11677,3873,5237,281,792,459,3884,7275,8313,4956,1237,11720,10252,];
A{231}=[8805,12839,14331,6676,10909,2295,10971,7250,4204,9144,12358,1196,12239,8596,5677,90,8314,6079,6792,9957,3051,388,3647,4441,9134,3118,4290,1255,3491,8803,4300,6284,1758,11866,3383,14442,7218,12169,608,5832,8428,8598,7888,1236,6028,276,9562,11608,13279,12621,9487,9944,12833,8065,6793,3704,792,12566,1427,12080,2716,10822,1582,13459,618,12620,8229,5171,6406,176,12840,8375,7484,5015,14238,9313,12564,1412,9128,8804,11964,8184,12567,9202,10797,9307,10486,1059,983,13830,];
A{232}=[4060,2987,7829,2901,11699,5471,5529,5530,8940,12360,606,10898,279,10328,644,2571,9120,12899,13070,7291,10186,8138,11686,5920,1750,3795,448,13927,5536,12534,9177,7134,8657,5491,4660,];
A{233}=[13231,1251,8743,2705,11954,14248,4275,10260,4788,443,4190,10830,11521,1252,];
A{234}=[10793,4809,12330,4734,3594,4810,7670,1081,4871,12332,11659,6531,1188,840,10459,13511,7744,3082,12327,9573,4805,283,8450,2904,9086,8517,9195,12889,7504,2038,12584,233,9191,12443,4812,11655,2435,7384,13427,1061,9979,2903,2078,7710,485,6839,8448,6402,8983,13798,3730,5671,7914,9136,1599,5913,2039,1640,7674,6375,2438,2949,10368,8449,11410,1118,6923,10322,282,2906,11980,7668,6705,8061,13701,4602,10984,4601,2436,11905,7962,4813,13076,8532,6917,1665,10446,13799,11716,8429,3722,2432,8455,11657,11658,11580,9245,10284,2908,9243,10031,5274,10559,11550,3513,12810,8894,6790,13439,12905,8451,10761,11721,8447,13847,11654,13800,8162,286,11176,13797,2578,13739,6341,906,6111,13782,7841,4042,2250,7567,4485,11997,13440,6929,2524,13781,2623,13258,10276,11656,10027,8456,7194,5914,5933,7414,9468,14301,12130,12328,928,795,8502,4678,2982,13802,11661,9947,13796,8642,2437,6220,8713,2962,2034,1950,12539,8453,5239,3160,4811,988,11662,7114,10447,8982,13789,13170,2439,8152,13786,4036,10026,8452,6367,1529,8990,4808,3912,996,1275,12331,9299,13147,14396,11879,2434,9117,11663,2947,837,4824,3729,10283,2902,6395,2138,9190,14394,8393,1598,5240,3223,11660,5116,1696,13801,8163,12221,3919,4531,4806,13372,4814,11321,5839,11416,3727,10644,9244,14514,7239,14503,13795,3593,8454,13780,13783,419,2433,14388,7115,9698,5693,11015,1062,1389,6411,2576,12334,5937,6760,];
A{235}=[8153,1315,608,11700,12851,11831,8528,11215,1099,10702,9751,5471,11699,8690,8267,1106,10701,2721,9235,];
A{236}=[11822,1408,160,6736,7706,12412,14155,3756,10036,3676,1847,3521,14154,7637,159,11226,1634,11228,6262,630,5709,10070,10464,2444,13080,9736,3952,11195,11556,5394,6751,8869,2637,335,5148,1901,12172,13012,13960,9902,5926,5534,7156,9472,10717,11298,12077,11478,5520,4198,13656,12797,8508,];
A{237}=[1793,6591,5867,3998,6850,507,10830,2848,9751,2280,2197,7387,12857,7686,11924,9235,4796,12201,13607,5390,2879,1837,4731,6652,10254,2212,6815,9301,2449,12563,2257,183,6379,345,8526,11946,75,506,14324,1277,1171,4548,408,14201,14320,5056,12858,7465,7327,8190,5234,6353,8418,11790,6515,8399,608,1838,9018,14295,3545,10950,13478,9591,7067,2370,4954,9026,11860,1441,2048,2833,11983,5195,13032,12301,11721,13650,10952,11198,13912,5470,6347,3557,5,13785,9304,1022,2819,5869,77,7559,561,10462,8308,8132,7345,2271,8714,6531,7527,1220,8912,4957,12017,960,7464,12699,6670,10414,7557,2152,9220,1010,1147,9946,13282,1967,9553,6824,6199,12592,7080,6974,1937,14298,5321,549,8926,11299,5258,6550,11089,14467,7504,7246,5635,9652,7315,7344,10438,7915,11208,548,14382,7208,2909,8170,8368,11864,5537,1840,11275,9822,12713,4952,13879,4124,11880,12299,9726,5020,1580,5649,3483,5094,1898,3491,11071,13792,11053,6003,2893,13024,3350,2450,13020,7326,1017,14473,11944,9644,6169,2776,6942,5720,1623,9446,7985,662,10600,12060,1029,435,11,2452,1450,6180,3586,2070,7096,14342,4265,3999,13338,10486,11982,2710,11989,12519,4416,2794,1260,52,3381,6847,5320,12827,7973,14495,14110,8529,9030,8913,3365,8269,12457,14377,1934,1654,2416,13911,7111,2453,1348,11418,2599,14003,7408,6267,5753,12786,3627,436,14065,11099,3694,3464,8007,10584,1705,7555,7346,11861,8946,5833,5900,11719,8265,5181,10940,12285,8175,4948,11202,1172,14400,1265,416,11748,13938,12559,11504,2451,2071,5982,10152,2207,2787,8589,5203,4266,171,11777,7803,12302,11131,1179,4962,3834,1600,279,5448,14475,11990,7771,11132,10881,6587,546,6585,8880,8058,5169,9642,1843,4644,6941,10083,7407,186,7418,10536,12527,5983,4668,5769,7777,9,11589,11831,9052,1933,12470,2895,12186,2689,13776,11775,12834,7643,6287,49,5168,12294,1914,3188,12370,13525,3829,10307,4992,275,1989,4959,11882,7209,254,12324,12408,5547,3518,62,10604,9793,];
A{238}=[13347,4313,9785,13979,298,13827,9280,4250,12559,10451,11986,9272,12273,8265,292,12057,3923,1446,4252,11244,9273,12285,6971,289,9783,];
A{239}=[3860,691,12007,6857,8324,13481,3842,7438,2827,1601,6061,12973,180,8,3873,5548,12972,7080,11242,2369,12519,902,12041,644,8537,8372,8978,2746,9821,2647,8528,1494,10267,10252,12271,1693,27,5737,4203,12179,4410,9713,10883,1654,13581,946,408,11941,463,2124,6028,10345,8325,10261,1165,12000,7654,7057,10569,11589,10256,12339,5927,5537,3383,4202,5023,1446,11890,11986,6334,59,13545,14521,1954,540,5865,5419,11155,13538,6865,10570,4057,7202,10059,4817,13434,8258,957,3678,1451,438,2451,2207,4204,11851,7944,9475,5547,8967,4733,6438,2776,12180,9910,4413,9667,5916,8141,];
A{240}=[2910,13073,10350,12498,9891,12496,5342,9494,9198,5012,2824,12497,10703,11390,8739,];
A{241}=[11098,8753,12992,9134,8459,8229,11195,11096,11326,4191,6615,8231,11022,7098,7099,11097,11021,11099,];
A{242}=[6640,10039,12382,6198,1665,4421,10076,14279,4153,3691,3409,12686,13775,6702,14379,12132,10909,2973,12168,4838,3048,5663,12038,12905,4880,11097,3043,2736,9310,2442,7256,9004,11654,6914,6584,8271,9235,8337,1780,6654,12399,12564,882,10797,2649,3654,2248,2275,12439,14413,2443,8192,3965,12258,3447,303,7987,4661,50,1028,5583,13149,6252,7894,12833,7507,6437,5259,14057,6866,14181,3697,8355,9735,4002,87,14283,10498,6815,14464,12008,10259,7879,10100,5007,13208,2759,1155,14195,12638,12728,7749,6873,12136,2606,7904,1661,9073,7888,7972,9822,4521,7147,13853,13817,1986,10887,3418,1097,2601,2764,7992,9746,3836,13315,4177,14073,2679,12629,7395,14214,3687,10905,48,10353,9012,8335,7825,2009,4388,9553,14447,13321,7075,10697,1344,8017,9939,854,9159,4031,3616,12410,1059,1188,10253,2580,4836,5567,603,8545,13997,4773,13939,11610,1334,816,6600,6608,8862,1322,5715,11089,3126,7986,6855,5411,3492,3260,2353,3859,979,8975,13372,13435,11861,7123,13268,11809,5790,10063,12292,7848,3124,4369,3917,14223,5918,8176,4191,6360,4250,12951,12559,13783,8779,10334,652,12121,12948,7900,4062,14405,1807,8123,7946,12995,9957,14055,5164,7252,90,7756,9666,1469,4917,4885,6394,11098,8184,4841,6362,6985,925,14146,9827,9202,6903,9959,14357,12225,6393,11148,14377,1982,2137,4840,705,11354,9731,10553,14505,10994,11457,742,11136,8116,4593,11609,3704,7760,12153,9821,4666,2010,5615,12477,3647,8334,9778,10571,9755,12688,14190,13653,7295,7829,5618,11831,4381,795,7489,12149,4032,12148,163,10050,8574,8851,13493,10302,4528,12352,557,2567,12839,8167,14466,13682,5547,7134,9139,2264,815,6184,1375,139,6295,4503,1962,3678,14445,6851,12202,4030,3466,6178,10098,8587,3620,8637,6036,12065,8458,6166,2602,8654,9433,12685,1214,469,9311,13440,6373,2058,475,12489,11385,5127,3312,7822,7247,12794,6941,11860,9833,3123,10089,11383,6707,569,14471,2432,8028,5260,8225,8895,8285,7935,632,853,14088,9572,1008,10238,12491,3210,7251,6791,7597,12398,561,14412,2765,8657,8611,8483,4657,7981,9853,8998,3826,1378,3276,13389,12131,11752,12152,8968,9366,392,4876,2607,10478,14097,12548,4725,10769,13607,2083,13209,8389,6916,3420,5305,5121,2600,7108,4504,1335,6883,260,2229,6563,13766,13112,3633,3068,12726,4825,8122,9944,8986,3552,12563,6516,826,10205,14365,13071,2113,8168,7503,805,9653,8753,5094,13602,7522,7392,7971,4544,12156,2505,11534,9826,4656,11944,8003,2452,9196,3747,8387,9447,12955,9946,1010,1147,6416,12630,2396,10237,1674,12840,11964,4853,11134,13360,8183,982,6028,8275,8342,12632,1377,7744,11970,9855,11802,2337,5166,8062,6181,7107,12503,11095,9211,11537,9552,3657,4835,10675,12056,3036,1858,10741,11773,12672,13211,4549,8803,11426,11954,10913,11099,12171,6776,1899,4842,7518,10584,11458,13873,12169,3113,10710,13852,4899,4288,6638,9318,1475,10354,1901,3196,4948,12285,6202,10477,5695,12519,10504,8002,12567,5548,12341,4424,9174,1477,13945,12851,2213,5662,13327,13659,7111,8824,13506,2682,7223,224,7342,4824,14112,8222,10252,1460,7691,13238,12080,12566,5569,9197,5514,9134,5074,7069,5764,1109,9980,5692,12154,6293,8138,14124,1255,11016,13518,6607,11843,1238,9042,3383,10841,7265,1219,86,2651,5471,4573,9929,5529,785,10172,12147,11333,10705,13384,263,9349,7655,7236,8596,9720,12239,10484,2605,13905,5443,13878,1388,7803,8375,2369,11727,3553,3026,4859,10169,13436,5641,9744,490,12243,9713,1603,5289,7995,12568,8426,11369,5153,1396,13390,11452,9699,4770,9873,10505,11481,4720,7425,6875,2455,10376,11934,7482,6969,830,14517,6641,8598,606,10162,11159,5943,5049,6964,9818,6288,6589,9401,7388,10232,9304,3985,4742,12846,344,10239,13842,4072,11823,9120,13021,7255,7404,8436,12847,4839,5073,2847,10254,8107,5343,1900,12494,1596,6615,9399,4828,4548,7266,9556,4655,681,4194,2846,9902,9502,6779,9562,9198,4064,8180,10077,4469,2263,12353,8641,13119,11946,183,5522,9095,12861,5976,8191,11334,3051,8218,3491,10408,8543,6104,14442,7759,12150,7929,7099,1972,10651,6431,9979,1759,13204,12440,6438,6169,1448,12060,12170,1920,3879,1017,3881,11724,10993,13978,9165,3465,7225,2059,10803,10059,6018,4028,9854,3306,11804,997,8744,9809,12541,4746,4484,8132,5472,5407,2170,4350,400,6531,9307,4971,1093,12802,13101,8973,3454,9830,14438,11378,9831,4402,12836,9637,9086,7683,7070,2236,7827,11022,6189,12771,4075,4057,10158,12761,6179,10998,5735,3070,47,3376,3763,13676,8896,3035,7745,10910,5987,10589,5126,8039,11283,682,8559,4525,6313,3464,8460,12725,2227,3112,4559,11973,1130,14380,11851,2207,10233,7826,4389,822,11202,2755,9127,8336,10168,6876,10148,7484,13328,8535,12288,5690,1970,13171,13819,12463,11220,8121,6435,8272,7098,2810,13830,5530,13467,821,10898,5617,3099,6119,6201,12234,946,2354,10798,5737,3658,493,9030,8169,14213,2412,3069,3093,1809,3050,1437,9678,6105,2743,9468,11076,6426,607,388,7658,6566,2390,9181,2603,2598,8215,7770,3656,11699,12409,11326,11414,9757,11331,2758,13828,5155,11661,5261,62,4466,12727,1092,2191,6451,6594,5288,3315,3551,12356,14236,5923,8898,3462,7669,12041,8804,8057,6341,10802,11751,5853,7444,4231,5203,9145,10848,12535,12360,6857,14060,3995,10230,9479,12267,4478,5398,12733,5785,13017,13702,12571,4660,5491,3023,4068,3630,9708,1352,7598,6525,3038,3610,10219,2604,2004,8217,1855,9083,3550,13137,10186,4311,10996,4051,4494,12012,11291,13818,4230,12139,10235,3135,11330,8894,12684,1096,6981,14272,10159,3468,10234,10146,2864,2392,8639,14040,7564,9101,3463,5470,11198,11721,11533,7708,4302,594,13434,13043,6637,9823,5623,1239,8787,9476,3374,5399,1926,12824,6652,9384,471,1541,2402,5786,2848,8706,9832,8893,583,8282,7686,10053,4629,7222,14193,8519,12055,8494,12811,841,9758,1875,11602,13502,9305,12214,3994,11384,321,1162,1904,13816,4654,1863,11498,7671,9874,4715,2424,12547,7824,3027,4020,4076,12151,12281,450,3467,9611,4517,14389,1161,13431,7765,4298,179,12396,4073,1060,10799,12998,2293,6942,14331,7427,11008,1029,7106,10796,4898,2204,2277,9851,912,9400,559,2756,3651,10236,9160,4232,7486,1166,5342,12173,6199,9696,9811,12199,11692,12758,10231,11835,1290,4843,4837,9810,6724,3625,7488,6183,4574,8690,9880,11601,651,1696,8179,3893,748,12821,7461,6837,12473,332,4850,794,4531,11725,3694,6643,4060,11252,11151,5152,3150,6422,3564,328,4159,673,7942,4893,2744,11285,4003,10049,10229,10093,8897,12708,12782,11801,3807,7758,4001,14400,12543,484,6859,8636,11096,8175,8212,9093,3314,3202,10888,8463,10320,13957,11213,2757,5102,8233,3739,9088,743,510,2190,6424,4738,4419,4029,4510,10071,13118,6182,6936,7947,11565,2472,1023,13126,8118,6598,11163,1685,14056,4834,8854,6312,1694,1616,3720,6664,14182,12294,11493,5865,9482,11753,49,14456,12834,5207,12130,12146,3199,7729,8147,5714,13106,9606,6283,1042,4913,13234,11909,7393,8756,13936,7220,5706,12835,10114,7983,4204,8048,2781,9126,4905,4041,8640,10629,12054,10096,8459,13173,10902,3851,3714,11803,1892,11021,14529,11411,13854,1847,12762,3469,12242,9237,13904,3719,6900,1121,6342,10285,9487,10277,1991,7462,10759,12524,541,792,6606,8839,12689,];
A{243}=[1166,14425,8804,6057,2396,14208,4416,12519,10598,1600,3177,11930,14440,1229,9210,10830,752,1012,1138,6621,652,9687,9959,6379,14433,12544,9447,4992,6941,11477,6620,12480,];
A{244}=[11705,10190,5567,12834,9818,13435,10756,12529,4717,8528,11831,10814,5757,8851,5662,13434,10147,1557,5050,4714,4401,];
A{245}=[3231,6198,13545,6196,5663,11873,12776,12772,8529,9202,1507,3860,3162,9479,12771,12777,5292,11959,];
A{246}=[4265,3829,5298,7616,6976,3557,3295,6606,12065,3312,8589,4668,5547,14495,13417,11131,6715,284,5291,];
A{247}=[3218,6023,12826,2960,9709,131,7907,9710,8098,14339,171,6541,8419,3997,8813,14441,13610,12271,10023,11476,13659,5847,11813,4911,2155,5206,11318,11601,10813,59,7923,611,6248,9920,3172,3669,5402,9883,10048,2961,8764,12999,13377,9671,13828,13376,5874,3089,5271,11841,12984,12884,6340,5070,10059,5794,438,13792,11323,];
A{248}=[2508,9402,4352,12672,717,501,8803,3659,4814,1547,13663,7941,8873,202,8064,11408,5717,2061,12216,5554,1246,13780,1265,14452,11853,4193,6071,1389,11469,4370,4490,7324,5631,2704,14217,13311,10030,9015,4900,11195,12285,2037,5087,7510,52,310,7543,1684,11535,4847,10026,5548,6076,5759,1688,4444,11627,10171,5662,10411,2205,195,11557,6033,13506,2682,11984,2902,5579,10267,8341,70,12080,1894,13680,14018,4349,3345,9134,2612,1361,185,1238,12129,13574,86,4573,842,12470,4699,12633,12147,13810,14403,13772,9533,10051,9471,10869,12079,263,10587,9242,10404,6557,9934,10511,12239,5883,4145,4141,1740,11434,11832,3098,13649,6455,7525,6136,13782,7011,4606,2313,1368,12797,10268,4007,11306,9013,3415,5153,13781,2324,4351,6376,13129,5608,5493,7801,3497,11860,13703,5082,11467,2432,1680,3253,13799,1360,2908,8340,9531,9204,2711,10643,3117,1250,5084,10770,8611,13888,5426,5893,266,3276,6817,7593,9527,5588,913,7769,8968,2438,9366,3869,2212,3435,14453,5162,4104,2083,9751,2177,9452,2906,2507,12928,1966,408,5234,8190,7579,10136,4780,4813,4695,12585,10762,8845,3128,14402,9933,7035,3949,10327,11584,2778,11437,7971,2903,13307,11304,11894,6384,4071,3171,5828,7754,4344,12077,5803,5487,13024,438,7977,6684,5085,5150,2814,7481,4750,6416,11530,10595,5584,10065,11659,7767,9354,14156,6067,4275,8161,12327,100,11931,283,13016,8517,5148,11697,3569,8972,11976,14398,7341,6377,1663,10623,5806,4806,6980,11861,8910,5558,9920,8181,4080,9528,6242,2089,3917,1686,4991,12143,13783,8779,14355,5981,12121,9760,10187,8764,14405,11526,10895,101,5556,10873,5586,197,9841,3969,385,9348,5928,7180,925,8452,13786,9526,13705,7330,2434,1240,6062,10872,12941,11248,14377,2138,11749,4140,10650,11477,14110,311,12458,6846,2698,3924,1687,13267,8648,10571,5986,12688,389,11613,9010,163,10050,9960,13773,10321,339,5425,10522,10476,5547,1005,2437,9139,7693,1717,6316,1245,139,4811,166,10598,6851,10403,201,8310,2835,6178,3321,10098,5405,9450,12078,706,655,924,9983,6872,12685,858,9035,1247,5830,10506,8149,8182,13440,8410,7574,2230,13774,194,8025,13815,14237,5552,8584,12256,8456,9451,13889,9014,3118,921,10871,7310,11657,8455,12809,9225,3409,5829,12686,10031,9243,2488,1304,13775,10507,5355,9203,12132,14295,1606,7538,13331,8670,9497,2627,5663,7068,12516,1742,2464,1362,5551,2736,5088,6619,1906,394,11654,6340,11233,10126,12522,13293,7142,3437,969,7901,8847,917,6709,282,9840,1738,1242,6762,8019,8617,12439,8969,1531,11705,5583,1683,4776,2436,8174,2252,10492,927,9735,3692,4438,12960,6454,6815,5038,13999,6379,6332,9726,915,1883,6334,12587,9935,10514,5761,789,666,8768,8448,13817,452,1364,9227,13898,5235,990,7313,9943,5408,9012,10264,2368,4807,4734,6002,4809,7034,12332,6023,9888,13229,7118,4810,4406,8850,9159,4823,7049,198,4269,1921,9365,1188,4658,2580,9882,10253,14422,4669,1288,919,2909,8450,5824,3369,9525,3626,7724,8316,13801,8569,5802,13388,5825,12940,9610,5163,6636,7958,5839,5152,6352,4159,8454,7942,3570,7308,14027,9523,6278,12708,7119,314,14508,14399,2582,9034,14415,6463,1963,14492,14400,12932,7113,3411,6219,12605,10018,2181,157,2439,4101,13010,4808,3370,11294,11747,8195,9984,10594,1939,4891,13336,12331,916,11637,196,10934,13022,3953,730,4079,109,6021,9773,5037,641,4510,3181,11720,10060,11949,13136,11163,1685,13890,9322,11544,10727,5658,8848,7202,13833,5865,12328,14456,14469,200,1082,745,12146,11543,3199,7729,928,6339,5424,10020,2347,11999,5632,9532,8756,9226,14511,9231,3518,9941,10029,3139,6920,13015,2463,7571,2885,12449,10035,9241,11322,4054,5086,2358,9005,13789,9376,3264,3440,3930,4411,12215,7694,13797,5273,461,6137,6302,10937,3349,5378,1847,9453,10829,7012,11653,5711,7834,10842,5983,3954,8583,772,8655,8032,11002,6417,10027,11656,9036,7234,11621,918,12689,8954,926,2379,10682,6057,5929,11658,6280,8429,12012,9245,10559,4230,9739,8399,8894,14378,9470,12684,2658,2517,6131,10159,3222,12999,8447,4489,1741,11721,286,2562,13800,10890,6637,2454,1640,1239,8449,9253,8773,8893,9942,7895,2108,399,886,5058,11923,7959,12811,10061,841,6766,13502,3203,11905,9403,1298,13667,2716,6070,8953,1545,9736,12346,3637,1367,2144,11880,12584,1739,4981,12820,11228,7642,3467,9611,7057,11303,5780,8616,7765,3351,8614,4073,991,5550,4258,11549,4033,8689,14017,6003,6419,1781,750,2204,10223,4821,10664,265,7513,14238,5325,1365,3441,2609,9160,13398,6647,5251,14488,3806,12549,1081,9534,7692,8613,5834,2509,9229,13998,14232,12888,10175,199,3846,12345,13656,10891,9652,3082,4947,6441,10646,4805,4512,6724,11928,2462,14451,4574,8690,12576,12076,8330,5149,3683,813,13884,13777,8843,9454,11759,7253,13333,14065,8311,11321,8559,3929,11815,3438,5949,9244,2050,13795,5177,14514,5555,10649,4107,2433,7768,12958,1607,12334,4973,12124,8063,12670,8312,5690,855,431,12752,13299,8467,4293,13130,6763,9166,8121,8625,10058,2810,2557,4677,11930,2545,5256,5729,11663,13755,6418,2947,12749,5553,6098,5559,14394,11160,413,9472,3439,9364,13265,6480,5263,5709,3170,8531,9898,1366,11660,9678,8338,8872,13776,6426,13742,670,8911,4941,10510,581,7658,13963,9978,5140,10109,761,4103,4942,3931,1243,11699,13802,9003,4353,697,10405,8325,13796,13828,7585,11661,954,1363,6130,2409,9549,11323,7117,8172,12356,11662,2051,2645,8453,3667,6415,8585,12825,14401,578,11926,5822,4268,13739,11529,1668,13885,9936,3127,1473,2087,1679,463,5585,6568,7961,5491,10227,9708,1352,3169,4260,13704,4884,3120,5080,13968,10508,8200,13883,7425,1297,900,9011,8620,12904,12591,10867,5668,8624,9753,1252,11348,6224,12412,12810,13308,920,2128,11550,9037,11927,8451,384,12750,14491,3010,8306,6476,3436,1084,14216,4072,10509,4143,13622,6478,6453,2566,8235,4731,13133,7537,8107,2949,8171,10368,8612,642,11649,7519,1596,12495,2062,5252,6462,4194,5846,2899,2054,10222,11722,9902,10260,14404,819,4295,8641,6466,13887,7766,6338,13127,14142,7144,11025,7340,11655,4812,13754,3434,2055,5469,7929,2435,1690,2078,10662,7570,8849,13899,4890,7309,6467,1551,12751,4348,13255,14139,6601,13231,13798,10062,14309,7156,8703,13387,4190,7914,964,5866,5156,3416,11527,10059,4982,923,6403,7241,12330,11673,7906,5805,7290,6155,5083,1566,5807,8618,2079,6657,13088,4354,1244,4198,10130,7794,2119,10485,8409,10962,2904,3354,2017,9086,8821,1254,10868,6558,4696,336,778,6189,14102,1253,8420,3372,];
A{249}=[6697,13271,14395,1810,8952,12020,8594,10644,5407,4164,8968,7224,9816,4715,5609,5353,8184,3027,2962,13389,12304,9887,2286,4630,6311,2265,955,8951,3018,8950,9252,9192,8333,2595,3167,4276,5923,14020,8947,5149,1213,10708,4162,8948,8327,8949,11248,4194,5737,2594,5547,2285,1455,];
A{250}=[2220,3795,10186,1225,13607,2571,8978,6028,5920,7202,8822,];
A{251}=[5326,3832,5658,5514,5410,4954,14425,4951,2671,6104,9755,12555,6267,12339,2447,14317,358,6283,4952,13033,3013,4854,2073,3816,6451,2071,11169,10832,12916,101,3807,3746,14315,14428,6644,11434,2,3710,5145,9476,2966,14450,2072,14453,9526,509,13271,706,688,2070,6883,4953,1195,100,14316,12807,11091,1934,4548,10222,5492,7375,5234,10558,3820,8957,11296,8108,10687,2449,359,9464,647,];
A{252}=[2743,4666,4538,11807,536,13545,5318,5471,11699,12339,6748,7888,5315,606,12984,1060,3048,6749,7134,263,12358,5663,2125,6451,13007,2216,5314,6613,11823,9447,8314,12302,644,9120,2618,12840,11518,9186,4915,11803,7444,5781,11869,2987,6166,5641,668,12772,8940,12360,9216,12879,13500,7375,10222,9177,5250,10960,8528,1494,12304,4537,13390,3795,8827,];
A{253}=[8707,4342,14136,7701,10802,3026,14167,5403,9145,1847,1808,4617,9237,6900,8313,5398,10083,6811,2103,10719,1991,11891,13459,12489,281,3882,792,7179,2553,4770,12794,6967,2598,4183,9306,7364,2651,1731,6283,4528,11856,1989,12835,1779,10366,11875,1005,12324,4204,13681,13677,7210,8596,278,6544,13865,14236,7684,1469,9827,13705,5570,383,13830,983,6424,12102,12855,11091,1934,13456,9030,2394,2412,223,2647,3704,12457,14056,7374,12499,6052,2768,3260,6837,6808,332,13219,5833,13676,8896,7745,13268,14371,4202,6422,13,2227,2856,1246,14199,9309,11459,6278,2071,12782,14062,12916,1990,9928,3746,14400,54,12285,5456,9184,7807,4388,6810,2396,8811,7501,7486,997,7075,14166,3303,6986,6012,10301,3878,10501,4980,10963,811,4953,6028,4227,4529,14172,1377,7246,3308,11610,6514,8214,10653,6608,359,2236,4714,8305,3952,4179,3307,14142,7347,14138,9272,6873,7160,7929,4721,7904,8022,7288,3675,8244,1257,2380,9644,9930,6054,10044,11135,12170,1920,3879,10796,7343,10993,10464,10905,1841,1648,7165,4201,6809,9235,5399,9384,7164,471,8647,13687,2848,2649,11649,14489,3654,8969,2197,10984,3965,303,7410,681,2650,10960,6264,6516,13045,10295,10113,183,508,1441,605,149,4720,6875,10996,6806,13670,4718,2715,9236,8225,3874,11629,2023,14082,8894,9910,2591,12168,4363,14040,8546,7981,1039,9239,5470,930,9304,7696,8708,9680,6807,9825,];
A{254}=[5757,1286,9447,4401,5050,5314,13007,12550,12359,7446,2341,13677,1017,7134,6090,7599,5155,12839,3191,12984,2135,5315,8851,7888,10147,12734,2221,666,12355,5471,6314,12339,6748,1370,3383,11831,2924,10123,12834,12298,13545,5094,6566,5388,4666,12771,6022,8766,3795,4714,281,8267,13390,1494,5886,11216,9573,4203,7375,1066,13500,10190,5567,9479,2572,12879,2129,11520,12360,10291,6166,12529,1847,4717,5641,12065,668,5781,7444,9186,14375,10381,12840,11932,12041,12302,13070,523,11823,8314,13434,8935,1557,2301,1990,2207,9818,9617,3247,6749,5663,12358,7132,3048,12361,7448,13503,13281,9753,5318,10814,899,13435,7699,10495,9176,8803,3260,10158,3893,4538,12008,2897,6815,12363,6686,8528,4537,8986,10960,10222,13279,10756,5250,1982,11705,12362,2197,5662,983,879,1216,2402,8570,12463,11518,6914,9666,];
A{255}=[8596,13413,2649,12566,3048,2892,3050,2236,11610,1808,6792,13431,12169,];
A{256}=[9487,7250,4020,1347,13321,10401,8969,3616,7936,9447,11215,1216,11198,13436,];
A{257}=[5355,5407,1315,7659,3860,7378,3531,13271,11864,9202,5356,4631,6662,8184,8803,5357,8107,3027,8567,13545,9704,7945,2139,12777,4630,1577,8597,1666,1341,12265,9441,5358,6798,5354,1342,1733,];
A{258}=[8757,13217,12836,8107,1287,13319,9757,6640,2013,938,2658,10268,12423,5622,4675,9310,10486,2301,8119,10797,9537,];
A{259}=[3333,5782,6410,8927,9476,12274,6942,14297,9782,7380,11958,8814,348,12275,2348,11864,2341,12383,8861,8810,8813,957,1315,11959,10166,9142,5340,13434,];
A{260}=[10802,10771,4112,3290,12399,4874,6403,1010,7756,11238,7803,7248,7484,6596,6857,2986,2434,5641,11489,13375,14474,8173,2402,9751,12494,5781,12851,14112,4510,8986,9522,5250,9508,4203,8313,11089,10097,14451,8528,13781,2614,13435,12834,11658,3260,3029,4545,3492,8851,12713,606,8945,1315,870,2651,5471,2494,3652,5533,7295,10814,11864,8703,12358,3518,5663,13960,13596,1106,10315,11661,240,6144,3030,4893,9447,11662,4228,7256,6419,2922,11215,];
A{261}=[13793,4075,13703,5929,2495,13922,12155,11954,14248,1758,12856,8593,4788,1252,4665,8743,6904,10584,13791,8176,3564,3165,1606,13690,2073,4481,9382,416,12516,6471,2451,2071,8112,1626,2881,9928,6381,13689,10700,5763,7856,11202,13907,13340,52,7545,7543,5928,157,10831,10254,6654,1251,7328,2879,14453,12561,10830,4653,5956,13375,2827,6850,11689,9142,3177,14342,2069,6437,8230,11648,5234,7327,5643,10252,4510,7465,12858,14341,443,10260,6815,11609,9520,2647,9571,11946,8526,2090,6570,5692,3688,11016,12834,7643,12129,14395,998,6571,11521,10050,1975,5644,6283,2012,6290,2253,4413,3970,2487,7754,1623,13231,1797,2452,6572,2450,5645,5235,4190,9242,13792,10664,12041,2396,2705,6116,11990,9038,5281,14166,6136,3831,8132,10363,4074,10726,12065,5407,7207,7464,1337,12877,1111,7527,4275,8714,8912,4668,3565,8583,5148,772,14054,6858,12736,3566,8305,13908,3295,9275,14080,];
A{262}=[5832,6857,1059,7888,8598,9881,1413,10997,383,4202,3383,10830,10797,11954,7075,7745,12564,12492,11964,12466,10996,8803,3647,6597,7484,6640,8968,6855,5171,12259,7822,9310,10993,7249,6793,11881,14497,13650,9887,10796,8596,3885,2207,7250,5406,7981,5737,9487,7987,6028,];
A{263}=[851,12358,11840,12858,2819,489,194,1011,4270,4893,9333,10157,1934,3740,3242,2553,4819,183,8430,939,2381,2736,8980,6588,12283,3035,8184,7643,882,12074,1600,3333,11131,4980,12857,11168,13642,12555,9448,11831,10256,6267,];
A{264}=[11681,9134,419,2735,2731,5274,7490,4276,2226,1213,8184,];
A{265}=[423,14138,9479,7846,3963,12185,6028,427,9120,12772,8939,];
A{266}=[4720,12748,11981,2009,10709,6028,2892,10301,7874,4721,11964,5499,2891,7660,];
A{267}=[11817,9910,1666,1225,9620,10324,13235,6131,2796,2922,12152,3485,2841,12871,11860,4538,12155,536,10186,4311,6353,7935,5318,7560,6091,3068,4825,8207,6563,12421,4724,8644,13643,3555,7865,13733,14431,5766,3629,2897,9476,8968,284,13607,667,14453,12824,5399,7895,1187,10830,12909,2987,11069,2838,8805,6942,14210,4753,2721,2135,12388,1060,6090,2125,3459,12550,5931,9887,4866,5757,9447,559,4267,4425,9704,13545,4078,3027,4221,7221,2220,6748,8776,11244,9645,2843,12281,12396,7657,8473,12872,8151,13431,5566,6028,9810,8690,620,6183,4574,14451,5950,13980,3569,4714,3795,2396,6162,3651,8978,4000,4454,10908,10815,4418,9811,12422,12879,5292,6165,11423,2129,6562,7464,7132,6749,4288,10105,11801,13280,9108,5565,12605,8072,7634,3029,12393,13319,1696,11954,4476,8803,5152,1899,4665,5368,10226,8674,10584,910,13503,4419,6660,10099,12362,13501,2544,5358,4510,2837,13805,7423,6182,1812,8341,10267,10886,11074,5013,8233,6196,5548,8463,12394,5662,1195,983,12423,11909,13234,12391,10832,263,9475,12954,2844,2699,10702,2781,8459,10266,1740,6167,8640,5514,14179,9134,2120,13706,5115,12154,5471,2651,13553,10256,5927,14395,3383,5158,6339,5656,42,5153,12756,1494,7462,12392,1486,9377,13878,12302,7635,4063,8537,11803,180,3793,1847,668,5641,6038,5907,4582,4534,7050,3048,14106,3165,4855,2202,6915,12358,5663,6499,11097,2216,2301,14491,1762,9379,14428,6734,11230,6198,6640,11807,9176,9703,10814,8593,606,7067,9556,4548,11705,4661,4828,12395,6437,7046,6815,1359,4897,12008,8641,85,13011,8337,11924,6580,9906,13256,9120,6584,2618,270,13253,1780,4915,537,5549,1900,11869,2986,1596,3254,6438,13817,1318,3726,13315,3530,13231,8799,3018,13007,1017,2206,12240,2059,2633,7225,5878,13159,13252,6338,12210,12638,3491,12339,3239,14442,10123,1840,12364,4890,666,4658,12534,4203,9177,13939,3672,2236,11225,6022,6189,336,11804,13582,13432,4651,4736,2571,4223,6089,6696,8744,13367,13499,12529,6922,5781,1188,5202,2572,9271,8128,5472,12390,5317,7092,9382,9808,8779,14355,12559,4250,2050,2451,2207,8492,11851,8491,2845,2701,3596,12544,6865,8232,9752,3492,4057,10102,5987,13268,7639,11809,7123,1673,3763,9700,13372,979,6579,8559,4719,8176,2218,3464,8928,4856,4270,427,3658,10131,11648,11793,1750,2647,9520,8528,3885,9030,4537,3189,2746,12777,10834,9821,10064,11518,5622,11098,8184,12463,2842,11242,13375,2827,12772,10898,7330,2485,2839,3191,557,4413,3088,6184,6451,12389,5547,7134,13682,14466,3551,11519,1751,2341,6613,8556,532,4503,5314,11279,607,9772,6566,5419,10529,2290,1370,11521,2840,11831,7829,10836,13653,5315,8574,10050,1315,163,2221,12148,13440,5785,9430,12527,2058,10160,10281,4660,5491,12870,12533,13815,5920,12304,12976,3884,7822,11806,7291,12009,12041,644,7444,8507,8804,8587,12972,6166,12065,2901,4717,5203,2577,7378,12360,3861,];
A{268}=[427,13440,10736,12510,5153,4068,7605,12563,14148,7771,819,5905,6516,3295,13633,9686,8312,284,10656,7661,11921,13171,6023,9166,8107,12564,5099,1099,5387,11693,9202,6883,10486,1188,4649,6651,982,10520,9757,6103,6169,12423,8998,11298,1749,12698,2701,11100,13007,5098,2142,2051,13008,3725,5064,3763,7,212,8605,2671,3724,285,11954,2771,9883,6995,7057,5533,12133,11781,5152,1983,3571,7099,11359,10639,10733,];
A{269}=[6589,8594,171,86,3931,11148,4425,10848,8179,3875,];
A{270}=[9827,10804,14057,14040,12834,11610,12567,10741,11856,6028,4720,603,14056,912,651,3654,6422,13830,7856,4721,2651,8595,10301,792,13653,6873,2649,8596,];
A{271}=[3018,13361,5173,8789,6798,3017,6857,8598,5167,4291,4476,];
A{272}=[10531,1337,10329,13159,7598,9464,792,11790,184,7482,8968,13732,7248,7484,];
A{273}=[10050,2221,6204,11069,8773,5641,2212,4078,3027,882,12564,3893,4538,7825,6914,11775,6570,12349,8305,3699,12563,4537,3704,11071,8690,10252,4510,6572,4204,10157,10253,5012,4439,5505,6981,];
A{274}=[12972,1315,10186,7791,8803,12774,7444,14395,7829,5471,8690,];
A{275}=[12817,12851,13271,14342,12806,11445,10422,7479,10171,13630,3202,3195,12519,6222,7304,2794,8570,14495,14018,3801,12557,12066,10267,824,8341,3979,5569,4330,1654,4079,12362,3953,6890,14373,10252,7471,5358,5582,4510,2741,5533,4665,64,9672,3627,12171,3694,6352,8945,1518,3564,12829,11959,6229,11227,4352,2644,7662,11957,12774,14248,11954,8803,4951,10779,6463,14492,13689,5181,12805,9928,8935,8175,11096,13356,1756,9015,7113,115,11140,10991,11503,2329,4003,13852,416,9276,2786,2295,11504,13240,5982,9056,11611,14254,6527,7547,10224,1847,3349,2787,6268,5907,8589,5447,12108,136,11842,4266,7056,1614,12877,171,12068,11777,3930,8537,3433,7472,2375,5448,6455,4342,11990,7771,6793,1631,12524,8880,1494,8662,13781,8583,7843,1636,4226,8561,3565,6889,4069,10719,7995,1603,13355,9713,7042,10730,4183,14395,9042,5733,1975,213,1718,2347,6339,14353,2994,6967,12186,5787,1803,9134,1985,5242,11686,11016,2549,7643,14456,5865,3688,5883,5882,9720,12558,11215,9242,3162,14185,11993,218,4652,4854,9988,7474,9945,3283,13263,254,8988,7305,7655,10804,4204,9987,8489,9475,13384,3518,11259,14067,5428,10830,12909,11956,1630,5786,2987,3132,9476,14450,10831,12185,284,3821,9253,7184,3510,8255,7328,8735,12776,2449,3819,13399,3875,4695,14341,3994,345,9736,1713,1804,13923,12807,408,5291,14320,12858,9944,9054,7579,5234,13839,6353,10325,13547,687,1758,6515,4320,13729,8989,7452,3641,4954,13703,7409,3228,8942,6666,1025,8567,7699,13032,5357,11467,242,12486,10379,369,13389,13897,13434,9694,10949,13907,11704,8164,1999,8894,9687,10724,13690,14186,550,4907,4657,8967,10462,6131,12554,2550,11690,9053,12862,2722,4953,7527,5292,11520,9657,2183,3817,2609,7177,4375,10728,4794,12886,3651,3873,5746,7396,13872,5321,12736,3511,6077,3566,7943,12614,12447,863,13908,3231,9688,12980,13417,3282,933,10648,542,548,4512,10646,12779,365,9448,2778,9689,10715,8473,9695,6755,4952,154,4425,3087,4301,3708,12299,2144,2587,13545,153,3949,8825,5734,438,12773,12583,5645,4284,12064,7603,3685,10823,4267,10596,4830,5720,1623,4798,2721,9058,1765,4797,2452,1797,6671,11782,7085,11631,543,13375,12772,7096,2827,2162,1710,4265,8661,10729,3840,3287,8257,8965,3921,5622,2,8312,10417,5320,3290,4631,10732,14153,13171,13299,5297,4112,3704,8108,2394,9030,4755,6468,9085,2746,12777,5180,3391,5051,8476,8531,10992,12766,11091,11148,946,4270,5520,2453,1456,12552,5643,11648,7408,3929,6648,4202,12555,10856,8941,4080,11696,1635,2297,12493,7083,5489,3800,4075,7639,5519,7044,2643,8738,11861,9972,8896,5806,11719,11229,2883,1805,8123,12916,90,13482,3410,2303,10873,1015,9263,5441,3288,11219,5981,7303,11748,6984,7448,13033,2451,1371,2207,1626,2500,8987,9478,11785,12065,10848,3285,8040,9137,11633,7611,9334,9479,2273,6857,6520,8654,12162,11786,10418,12009,14069,14445,12041,1600,644,8344,8507,8587,6588,546,573,7325,4260,1844,3338,12804,8943,7211,5265,9785,2760,2834,1711,6448,10083,8794,10721,3805,8415,5491,10800,9480,5769,998,2296,3931,8194,4942,11221,11831,11222,5140,7043,13493,5644,10050,163,358,9772,10914,11446,8431,1520,2743,3924,3394,8730,547,9181,11281,8610,5419,13357,10421,4941,7117,11269,278,7138,5581,5844,2645,12556,8736,7994,3678,6644,11279,2487,10846,10315,4413,5264,9757,3816,9022,6461,11443,10025,5955,8944,5319,12037,1242,580,3284,6270,4653,12160,4082,1627,5295,2986,8019,6453,2966,13256,4796,13021,9120,6584,1435,8109,2879,12564,509,3286,6815,6454,87,2789,7361,4577,6379,8526,8568,1152,6462,4548,10157,3835,3194,9819,1157,1984,9198,9562,3858,8174,551,9502,3820,9902,3405,9508,544,7327,7482,4300,8418,13241,5430,8723,1628,1629,11995,608,9690,8594,10329,6032,7067,5723,7310,7366,8737,7842,11986,2833,156,823,8045,3393,2881,545,13842,3281,6619,9310,7041,13674,1733,11789,5943,3165,11159,6798,1606,6589,227,77,12778,10423,12358,5663,6499,2627,9055,4074,10416,8132,3922,4484,1601,8137,6986,6260,9307,3860,5225,811,8912,5807,11447,12602,13019,12699,14447,13432,4651,1967,13031,76,7071,10419,10264,9038,5296,6116,5580,6023,9603,5745,11225,3369,549,3920,4170,3803,8766,482,12771,11089,5635,6517,14161,5567,7019,4198,1500,12802,5025,11216,9637,2739,3239,2924,6873,10709,1840,6431,5417,2253,12713,576,8768,4862,3838,10723,13159,3603,6338,6334,7663,1521,11444,3335,12638,5282,3310,4640,9477,2450,7326,5677,9012,170,4819,14457,3167,6169,6438,10466,12553,9383,7944,];
A{276}=[4875,9910,9956,2049,1123,9948,2071,2451,12303,13225,13650,7249,11733,11912,12261,12285,11730,1496,1757,1172,11202,7346,4720,2048,1680,11719,4665,10959,8418,436,14517,8518,9783,4079,7410,4664,7316,681,2453,6890,11418,4724,11647,5056,2374,479,5349,1309,2064,3365,10306,1171,506,75,10775,3381,8968,7404,12519,8488,507,11649,10955,7235,10528,3999,12806,12020,13828,13227,1019,12553,435,10366,12408,9950,8417,5100,10307,1841,7503,7045,13538,14308,7573,4536,12767,13425,1914,5115,11644,1898,14425,7642,12748,1446,9052,8443,13642,6283,8416,8021,9492,11732,5635,6028,8577,8415,7344,7315,7208,9951,7771,11132,10309,10882,9954,3242,5341,2152,11577,5015,13282,11295,9128,2375,11685,7345,12623,13353,9955,4957,6531,8264,10690,];
A{277}=[13676,10996,12834,6855,388,10050,7888,608,9572,7829,8378,6327,3124,10997,135,14443,3816,9853,7981,4528,652,9644,12835,4003,5,7593,9957,9310,6792,90,9447,10796,12445,12782,10993,13650,11881,2679,4631,1176,14098,2375,902,1469,7484,3651,8968,12840,14447,5407,3817,6329,5634,1059,10830,13165,10797,6328,9939,4259,1242,2787,3285,6437,5737,479,8741,3697,603,2714,6490,11429,7822,9686,5171,4630,475,1991,9603,];
A{278}=[11323,5401,4970,8640,8120,9864,4866,265,2721,12002,12961,5271,11944,11782,4204,7971,3467,12344,6101,2686,12000,14023,6897,13493,5020,8299,5878,5692,4968,9816,5388,7503,5168,2525,13228,9708,7500,8955,10388,7390,14327,6542,5149,4013,10560,1003,9882,9078,4784,1632,6030,13393,8715,1773,555,8637,8005,12537,1592,10352,8458,8087,12116,11746,12918,3817,8500,9271,11295,4164,7825,1053,8846,13649,7974,14025,5412,6341,8587,11048,8920,8863,3463,266,3461,2543,3010,7768,13645,6282,13725,4747,13366,11212,13246,8162,6320,5588,8636,9910,13534,8779,13783,12917,6708,2658,14328,2479,4193,8639,13952,10293,9089,6638,4202,4195,6319,9489,11583,1027,4161,9125,6969,7935,232,7458,830,395,1778,14326,7490,10642,7931,14329,5411,3550,14170,10446,10861,1665,10655,9063,13669,3722,361,12960,3692,1264,12458,11946,12608,7939,8641,14325,2575,5413,4016,4162,1581,10616,1492,495,4194,7959,11160,5492,7471,10133,14024,493,2691,8893,14022,12037,3420,3586,1793,7757,9202,9705,3252,6158,6883,2443,12989,5675,9061,12519,12522,8968,11409,5994,131,7973,13819,4588,9384,];
A{279}=[12299,5658,5064,7370,3339,7461,5865,13268,11954,4202,1238,4300,689,786,358,6339,12396,1042,5072,4893,13828,12324,8802,2451,3816,2452,4204,8157,101,438,1101,2641,3678,14387,12519,2397,3710,284,14450,5953,2966,1539,12173,14097,9038,9526,509,706,11633,7207,8156,100,6890,11091,7327,5491,3994,8108,359,2449,5169,3372,];
A{280}=[461,2960,6887,9709,13171,3021,7253,5747,7396,8299,10656,9710,13649,131,4534,264,2443,7830,9883,130,3022,2961,6254,11965,11781,3172,5761,5760,3097,3766,12408,11782,2094,463,7913,13376,5846,5206,957,4013,2373,14398,10059,4016,265,11323,129,3122,266,10881,11322,1783,];
A{281}=[4533,4079,3604,7910,10253,13462,1342,5406,5767,3658,6437,7375,2104,9831,2631,3882,10687,8690,1894,1669,11427,12304,8119,13732,3979,9821,4622,7179,8476,12276,9946,5980,284,52,9388,13607,180,5783,4631,2827,6038,12300,5781,10142,4047,8110,13586,11428,12918,5407,3064,6438,8465,13376,6798,14449,14355,10152,2917,1517,4204,10770,10869,4186,5663,11269,13792,1451,6642,8123,11100,5235,7210,8314,6859,13842,2303,1670,14236,6320,6188,8366,388,14530,2113,12393,767,4692,7842,12299,6473,3603,11016,12298,5987,4020,13676,3066,4083,11741,10569,10325,617,12339,4665,6319,12798,5784,8176,3564,14379,9695,8473,8981,9822,1315,8050,10329,];
A{282}=[9691,10736,3179,13501,1934,1654,6660,7223,8234,4079,5569,9686,2286,1812,7691,8341,6936,5548,11213,12826,3866,7224,9545,310,3202,5313,983,12020,1195,11641,12300,13271,976,10127,3586,7485,11298,7335,2295,3040,4893,8315,115,14046,9093,8935,6859,11133,12880,14048,12445,1577,4860,8803,10748,11957,1038,11227,3880,9544,7945,6690,6837,12393,11959,13503,14063,10439,328,13354,3564,9883,4060,5023,5152,5533,4665,9487,5153,9441,3565,7487,1066,11256,14007,10268,8827,5389,4630,1669,5930,281,3863,4342,3334,10150,7803,11300,11131,12302,1811,4266,4617,2815,4859,11693,668,11896,9475,263,5396,13015,12391,4204,13160,6689,3356,9547,12423,13936,347,8484,8366,8746,10484,12698,8596,5115,14456,1895,7573,3383,1933,5492,1875,14320,4724,3068,8494,11872,2898,2897,3699,9736,7846,5171,12563,3994,13157,6695,6164,1427,13399,2449,13607,5390,9384,4201,8968,10328,284,9476,14113,5409,7222,11069,12909,1578,14047,6916,7021,1372,10159,1749,1123,3864,8483,3764,10652,2579,6791,1999,3557,11877,10949,9543,6698,3463,1054,369,13389,2922,14044,4489,10647,10186,4311,13793,1719,14208,9693,1721,9284,7802,6353,10646,9810,8966,10648,8937,8275,6028,3231,616,10200,5149,7494,4714,14043,4930,14118,5166,2892,11964,2219,3873,11295,4375,9184,7807,13297,1053,7486,2396,8745,11520,6562,9216,982,14410,10815,9811,2299,9656,5534,2721,9644,8805,4830,5720,1670,4267,6792,12444,8694,585,12084,9887,12583,13792,11071,6003,2893,6419,7221,8825,7,5094,3938,3027,13545,12299,9704,5391,14045,1580,3494,7373,12006,13728,8153,3107,11894,12396,7657,5383,8776,11864,4544,5173,5537,3862,2799,12281,1924,1810,5737,2891,5643,10558,2374,11418,1456,13652,5354,4270,5731,10798,148,12458,7760,6468,9085,12777,2288,1582,11873,12018,8597,12228,4631,6985,925,8184,6662,11098,4317,11242,9166,480,8131,8312,7484,10064,10592,5622,2810,4265,11734,10486,2710,7358,2162,3912,2187,13375,2827,9202,8318,9478,2451,2207,10152,11851,11255,13543,13783,4726,833,12559,4875,1720,6693,2303,8863,14062,10412,4062,2300,9700,13298,5987,285,7253,12446,7639,4157,11861,4057,5411,2297,8743,4559,8176,10063,4202,4730,4525,3537,9480,12245,10160,12681,13057,268,13440,10817,10568,7483,12976,9511,3038,13361,11132,8587,8804,1971,12972,6588,7444,8507,12041,12009,12349,3861,11680,1896,1808,9479,6857,14042,8637,4716,4717,14411,6691,5547,8742,5010,12520,815,12389,5536,9757,7405,6976,2341,8819,6566,5992,12298,9772,7612,13537,10444,6426,10050,10147,5724,1315,3500,8970,13493,10733,5644,9755,6697,2296,2290,12133,11521,1964,8820,1287,14201,7987,5252,801,176,5522,4987,4897,4469,6815,10816,8977,1780,9283,12564,8107,13158,1339,9120,6914,8337,9906,2966,9399,9643,2986,1596,3703,10217,14072,9119,11869,5867,537,9395,5663,12358,6499,12637,4855,6915,6964,3165,9667,6798,3041,1998,10945,3985,14428,8274,4889,2139,13162,6371,6567,6796,2098,2833,13684,6198,8598,8594,6699,7067,830,378,9703,10814,1027,12719,13552,4300,7482,1983,2285,9435,9674,12836,5406,14465,12534,13479,5167,3295,12771,3750,14148,13161,4059,7080,13499,5812,2963,6696,9809,2009,13321,11932,5407,4980,7755,1188,9365,3860,1850,8912,1059,6260,4074,10291,13566,10301,10303,12265,6169,6438,4888,7225,3167,10059,7228,9477,6275,2206,4190,3018,14050,6564,1954,9179,4723,7663,5020,14049,6692,4441,13159,666,1840,11866,3239,6274,1972,3571,12339,];
A{283}=[1106,1166,11610,10062,12463,13171,2207,14112,4724,11131,1236,13479,10905,85,10226,12459,1758,12851,11215,11864,2206,792,10291,6796,10494,9750,];
A{284}=[3879,3409,9832,688,2647,3882,3878,13792,14400,1808,2553,4617,7888,611,608,8968,2144,9910,9235,6865,900,8057,7745,7663,10152,2819,];
A{285}=[12065,5641,2299,9119,5781,12909,14410,6857,7378,3860,9479,3706,9142,11522,3861,11689,5407,9377,10557,9476,8537,9120,14453,3866,3334,9722,180,6662,3863,8804,8600,3566,1656,11873,9603,5930,7843,14451,8528,12777,9157,10166,9873,10160,3565,9480,11958,12339,2296,9755,3862,11864,5927,3239,3564,4890,7657,11959,2297,4075,3572,7842,457,13545,4051,6,14187,7,8825,10952,2300,2301,7446,9477,9379,8935,11662,1340,7985,5071,10458,2295,13543,3864,2207,1341,9478,12358,9475,4748,3375,];
A{286}=[11103,6201,3194,2013,3356,9644,4363,5891,8315,4864,5737,4364,6469,226,13677,9312,13865,848,5266,3670,9623,2009,5268,13676,8804,5267,5783,13963,7895,8559,5765,6868,10517,10933,2012,8176,];
A{287}=[6615,12020,9202,1578,9751,10697,8804,8270,9754,4342,13171,5297,8463,9476,3466,7224,8312,8968,10280,5149,3312,1494,6181,7691,11216,5484,6724,10800,5234,11248,4079,13688,5567,8577,164,163,6969,8283,9750,5537,5094,11861,5115,7,3494,5723,4124,8459,6698,12285,9376,4001,438,11215,1717,1106,7719,452,10324,13384,9644,4003,5720,2721,326,];
A{288}=[5407,9354,7464,3616,8621,8097,1059,2170,7320,5781,7800,13360,4031,13436,11849,8270,9754,12972,11964,12283,5580,9038,8,1148,11751,14445,7825,13014,1600,9565,8962,3413,459,5149,1004,2553,3954,6608,4630,3882,3312,11216,5406,6028,13462,13500,186,1975,7288,6431,7936,11831,1933,3949,10847,7643,3128,4715,10905,9376,5887,1670,5050,13020,6058,10604,5010,2917,10832,10600,13013,8756,9399,10486,6903,9751,13666,10196,8963,12564,2168,7484,8968,13011,5622,14324,6406,5180,1277,8476,9444,5171,7879,7883,8526,13381,8964,12563,3994,6815,6936,11384,11749,2846,9944,1149,2374,11418,1348,12858,10157,4956,2453,946,1934,2218,10584,6904,12169,9753,12856,3698,5023,8593,7935,6486,8803,11383,11202,90,2301,14048,9101,6282,2736,11533,11752,11840,4193,2207,3210,3048,11459,2013,];
A{289}=[10515,10172,6857,10577,4350,1808,13431,6247,11745,902,5015,7660,1166,792,2142,1427,4630,443,1694,6859,14056,12454,11089,7619,9990,12570,1982,10883,7874,6704,1638,1753,3653,];
A{290}=[6312,3885,3649,3050,8597,2211,8101,14181,2374,3697,6424,12658,3194,6094,9399,8815,1335,10797,7485,6425,1216,7895,2187,2176,12548,9283,471,7484,14010,1586,9235,13162,11823,8314,13340,9068,1756,9239,5893,9101,6796,11097,9853,6798,4363,3048,2013,6791,12168,9771,8598,14455,538,9284,12169,3564,9572,4429,6648,6027,6643,7482,6353,135,7699,12492,4850,8803,488,8225,7745,6640,1218,13903,11441,11089,5167,4714,7483,3884,6794,8904,2004,11282,1080,1237,2122,2285,8214,10364,7487,6028,13500,13479,6868,3817,1059,8727,3878,1166,8804,3945,3648,10802,2375,6089,13606,2009,8310,7486,1010,7994,14454,166,6255,7332,6594,12550,12141,4364,2097,5475,12839,11944,12006,1661,10933,9306,11831,2851,10997,3652,3656,12547,1255,12235,9772,12861,3051,5692,13159,3647,];
A{291}=[1812,4537,2236,9520,8690,2897,336,6189,12534,4419,9177,9810,11648,6437,4203,4660,12527,5358,5549,4418,668,5641,12772,2986,7092,1596,4534,5472,12390,12879,8978,6584,13256,12041,7291,9906,5622,9476,11924,1780,12824,4915,11242,180,7444,13607,2341,11230,12544,4866,12388,3088,4413,2135,12423,4753,3191,3048,6438,10324,5663,9475,8491,5547,12389,4855,10836,5927,5318,9703,5368,10256,6748,6353,5471,666,910,3464,10050,2218,8473,8574,1840,12396,9704,4057,12393,607,4476,10186,4221,12210,7123,13545,1673,13268,];
A{292}=[6363,4581,12302,13319,8788,279,3164,12626,3016,6364,13963,6362,7379,7216,1793,507,683,682,8773,362,12748,591,11099,8593,7218,1018,4191,9406,1654,841,11378,1125,12553,1011,1019,4193,479,7421,1427,434,4182,3955,13362,12620,1428,8301,9511,3380,12285,4897,3391,3377,];
A{293}=[13431,6520,8598,6283,10172,4202,4717,383,8595,8365,4951,8803,5115,10647,6199,11016,3834,7484,3647,9235,6797,7486,6792,4714,12570,14056,10484,8314,9708,14062,8596,5148,6516,792,12566,7095,5737,11610,11169,9441,6798,9910,6791,13112,];
A{294}=[1967,4075,284,13146,7409,2396,9583,2364,14477,9038,12298,6873,11633,4074,7408,12772,3199,2687,10620,11641,3564,11168,6583,6590,4830,14280,7407,1493,851,14320,8966,2451,11169,2452,2288,505,2449,6587,11642,3242,9820,8476,];
A{295}=[9501,4273,7275,7012,11185,1168,7011,1668,11186,7442,5284,9500,9498,9502,9504,8757,1237,4786,10244,10161,5273,9503,9499,12724,10768,4944,];
A{296}=[3970,5398,13670,10719,1039,2058,5094,1900,4202,12555,6986,4190,3746,5319,1322,4714,2197,9085,3564,];
A{297}=[9853,12834,1335,1334,2452,12833,792,9644,9547,7484,8893,603,8968,];
A{298}=[1898,3027,10258,4441,363,6283,6755,9822,11864,5173,5172,7057,12133,6314,1005,12265,12060,4615,5536,9757,3171,1060,13828,6530,8756,6792,5314,11556,12698,9887,14073,2341,8596,2461,7210,172,8804,8507,10316,11295,6797,10403,5407,9479,1850,3531,10291,11958,2285,10646,9441,5406,12681,10253,5167,6794,5166,4630,3750,10119,11132,6793,13361,2888,113,3763,9700,14187,5357,10647,11957,13268,8567,11954,6795,6286,3832,7945,14530,8594,7659,8598,13281,9892,12460,5318,6285,5023,4300,4665,8403,1666,14188,6798,8894,6791,2658,115,1340,9957,10412,6796,6662,4631,11242,8107,1339,5409,14189,9406,2986,10486,11734,11956,2402,10797,2827,2484,5358,11418,11557,13652,1934,8568,10645,5171,2286,11296,6815,13000,13399,8597,];
A{299}=[11099,9753,2070,13621,13214,13654,13791,2197,13793,11936,4462,1010,10414,7144,1401,7663,14138,4801,1322,11097,7551,12763,13792,6619,4778,11195,5569,12804,5291,10157,13417,6373,12358,6131,10224,365,9386,1225,10298,10252,1329,];
A{300}=[12299,13852,4300,438,2966,13828,7327,5865,11954,9822,2452,];
A{301}=[2572,3860,9479,1596,13019,3861,10459,2187,6260,9811,2299,10797,9119,1900,9809,8107,3866,8233,3863,11964,9476,9120,10280,9699,8476,11225,3312,7947,1991,2058,10160,8561,194,9810,9480,2285,5398,7111,2831,3564,8473,9771,10514,8822,11699,2290,2296,9755,3862,11831,13545,7639,8825,3491,6566,2297,8232,3029,4425,13658,4057,9772,9957,8366,3196,166,2300,2204,12583,931,9477,3864,13543,9478,12358,9475,6090,6467,12559,2295,];
A{302}=[14080,5169,13092,772,8583,12304,1669,13498,3338,6858,573,10719,4668,3565,10160,6889,469,8877,6811,6456,7207,1337,12877,9334,1111,6857,14167,11633,10363,11693,3831,12065,10726,6593,8587,2705,14136,11990,5281,8507,6136,12041,6363,8366,13415,13677,9242,10604,13681,6572,4204,4413,9757,2487,10050,1975,5644,6283,7162,11831,4183,5927,9797,8791,14395,12129,998,3199,11521,11691,6571,3688,11454,5865,11016,12834,7643,9978,8139,6570,11775,5692,12186,2689,10654,9571,8476,4622,4965,8108,11609,1178,2647,9520,13805,5643,11648,10252,4510,10706,12102,2453,2069,4079,11689,14342,4265,6903,5956,13375,2827,9202,1251,8184,11242,12561,3195,7543,52,5928,8031,157,11202,8336,6859,5441,9928,14492,3746,13689,2134,5763,7856,10224,2071,2451,6471,10152,11298,3772,1626,5072,10710,4893,9382,416,13391,9276,8743,10584,3564,8176,12856,4202,12555,4665,13676,13922,8803,285,9341,14248,11954,3893,4075,11227,6808,8305,7504,3295,9275,13908,14118,14054,5148,12736,4903,3566,11225,11610,10364,10253,1514,3231,8128,5407,7464,13481,8714,7527,4275,811,5292,8912,3303,6986,6260,4074,8132,10957,7438,8888,6116,12192,13499,9038,14166,1053,14447,2396,1670,4267,6134,2277,10664,2450,931,7326,5645,4190,5235,13792,7453,1493,13231,12265,2452,1797,9930,3970,14077,5057,11944,7754,1623,8416,9927,6431,3292,6290,2253,2012,3652,7904,9029,8886,7221,7,5055,14138,2090,10923,7373,11946,14324,848,345,6379,8526,12563,13401,14341,10260,443,3379,6815,8230,6437,544,7327,9509,5234,12858,7465,8969,8156,12857,9142,3177,10482,11956,4653,10830,9119,5319,6850,6654,12128,10254,13463,14097,7328,2879,509,14453,7164,7165,7545,284,10831,14450,2966,13907,10780,930,9825,7166,9680,13340,2881,6381,14315,10700,10952,12516,1039,1749,8112,1485,3165,13690,1606,2073,4481,8989,193,10329,6904,7067,10674,13791,14379,10950,1758,4788,8593,8624,10325,1252,10340,13670,6806,12155,13793,13703,5929,2495,];
A{303}=[13792,14492,7856,9520,11225,12563,772,5235,9242,4190,345,9571,3295,10253,10152,1797,10364,4510,544,13231,10224,5234,10363,12065,2827,11691,10830,11633,4275,8128,10584,10329,7067,9142,12877,11227,10831,6570,284,11775,11016,8507,11954,];
A{304}=[8609,6589,4854,14305,4701,12356,5589,2645,3875,8180,2018,4083,12972,12564,13130,2644,9253,6334,6338,4651,10316,8312,11959,8727,5430,9672,10848,4465,];
A{305}=[2930,2931,2932,4549,11527,7080,11681,2987,7210,2034,9889,];
A{306}=[4265,11326,3464,2507,8132,13271,12856,8121,11751,7643,11383,12519,52,10598,310,8526,12285,14324,3557,459,3465,6282,242,2449,11384,7350,11215,2450,9511,14320,2451,1348,2452,1493,5234,8060,10883,13473,416,10083,7209,7315,10600,2453,];
A{307}=[12909,9119,12300,12772,9142,11689,14189,5662,8719,10788,3706,9120,12185,10831,12187,9476,12463,6654,4631,6662,3866,14453,8528,1582,10813,1656,8603,1427,12776,11873,2897,6592,12777,8601,3858,12908,11959,2218,12188,8891,3564,12183,12907,4075,3228,7842,2297,5457,8602,14187,4051,3722,1990,2300,10952,8604,1340,5175,8935,9379,6543,2295,5071,2222,12358,5663,9478,3864,13543,2207,2299,5781,5641,12065,5407,3861,11522,7378,5292,14410,6857,9479,3860,8978,8537,12041,13413,9377,10557,8804,3863,3334,3648,180,9722,3865,14451,7843,5930,12976,4630,12304,3566,8600,8861,10166,12771,9157,3231,9480,11958,3565,10160,3862,9755,9919,8599,5927,3239,11864,12339,2296,7657,3572,8789,12186,6943,7,9029,8825,13545,6,14138,7210,9477,9887,7446,11662,11279,6976,9904,5804,3162,10930,10458,7985,3191,4830,4748,5547,9475,8859,1341,];
A{308}=[13690,8894,6609,1109,10761,3059,10632,11861,13945,12281,12206,4511,13503,12006,6721,10053,];
A{309}=[6376,14102,12470,9322,10829,11434,3276,2462,14451,8624,314,8625,3199,4444,6684,14452,14453,11928,9225,5668,1551,7481,6377,5252,11880,6403,7694,];
A{310}=[13388,7971,9924,10861,8846,11409,7182,12080,3260,13248,13387,11266,11418,];
A{311}=[9160,6577,6580,11392,13878,1115,12901,10150,1118,1116,3774,12898,9159,11490,13059,13073,10778,6122,5975,6578,5776,2252,8047,10084,8082,2615,12900,12902,8080,1117,6581,2614,13420,6913,13750,10575,9201,807,12899,11481,9678,4045,9043,13460,124,5974,12154,6579,1119,13461,11393,7215,4428,11389,12148,12149,11971,11394,5828,12810,14513,9293,5973,11480,5591,9891,12619,1884,11721,8081,2844,13174,6316,5775,5744,13419,3264,12152,4613,4302,];
A{312}=[6353,6166,2699,8690,2218,1596,8473,12041,9134,6338,11924,6198,12423,5622,5547,11851,12210,];
A{313}=[706,9976,7848,7408,13176,689,8156,8416,6883,5658,7484,4951,9526,10267,3338,8992,101,8957,8108,5174,5180,1253,3970,100,1765,6890,8157,11169,6889,1764,11170,4668,3816,];
A{314}=[12281,4270,13812,5943,11225,2073,2290,14410,3564,7643,8935,14118,2207,];
A{315}=[7517,8184,9144,12361,12798,2348,3383,9648,8371,5237,3215,11873,2290,13280,];
A{316}=[4161,3409,4494,12206,7489,12286,4163,567,6313,10561,14454,9744,606,12209,10226,6312,2721,9468,8894,8558,1109,14368,10327,13268,];
A{317}=[14056,8225,12570,4308,6516,792,9031,6986,2009,1967,742,5148,];
A{318}=[7486,3466,13112,12168,13929,14138,3648,6278,6199,11610,5399,8365,1847,792,7364,6936,3463,5148,4202,7691,12649,10172,3465,3462,];
A{319}=[2453,4387,1246,4956,100,6056,3468,8757,9502,2452,2451,2450,101,2716,7350,2449,6058,242,278,14492,4267,14324,6941,9642,8526,6379,4340,1600,11880,7557,7643,8,6260,706,418,5537,3627,4339,2290,13375,7330,2507,163,6721,12470,3464,7288,];
A{320}=[6815,6587,7350,11225,2716,1136,505,345,8336,5385,8935,14118,8568,3295,2073,5943,10451,10951,4270,174,1606,10600,9757,9031,4668,2207,6429,9758,7327,2290,12339,13812,10830,7553,12281,14342,7527,5383,14410,3564,10414,12519,13703,52,13607,7643,12592,9384,];
A{321}=[7483,12280,2442,2595,9192,13246,11349,4483,955,12960,6307,2594,8799,5708,11624,3473,7490,7936,2087,11458,6032,7489,7482,7078,8005,9506,8503,12283,10320,5353,9646,8312,7484,3718,10039,];
A{322}=[4202,11633,14387,1101,689,7207,8156,5072,6890,509,8157,12324,12173,8802,5865,14097,];
A{323}=[2273,4048,9204,2253,9334,6414,5949,10020,689,5179,8213,1668,583,2889,10493,7075,13833,5480,6453,11880,10923,4545,6670,13748,2628,10861,12825,5778,1365,9966,11094,14431,12486,6454,6417,4170,990,10842,1100,11984,4007,6671,1667,14309,13417,8756,7074,8670,8508,5291,12216,991,6984,14461,];
A{324}=[9751,13491,11956,12909,6850,9452,12,3579,8968,3821,12185,13767,13447,13437,3403,12548,3435,14453,9388,13607,667,4813,5921,502,6516,7865,3819,10687,8644,12902,2897,1713,7846,5171,10113,14431,345,13766,3400,6563,1383,12421,4825,3230,5250,302,5492,6814,7579,22,8986,11808,12404,5318,8822,14229,8989,10912,4320,11241,1747,12532,9669,12871,4274,11068,14530,9774,1248,2841,10495,12155,13492,10247,2796,324,2142,5826,3485,3557,8314,6698,1491,13690,8136,7975,13341,1250,2808,13376,2013,11704,9092,7645,1372,4596,8657,3653,1225,4907,3864,3247,13888,12973,2299,4423,1052,9216,8231,9657,11522,9262,14410,6165,5292,4275,3717,8978,147,5782,13794,1010,12840,10771,2219,11964,1423,14000,1642,13731,4693,10822,359,13868,12736,6365,7619,7185,6028,8342,3231,12574,12119,7095,12779,7375,4919,231,11802,6631,14382,9645,3862,12137,4760,11864,3792,13621,8153,7936,3725,5064,10570,11805,4301,3087,11155,12971,7299,8825,1659,5094,10835,3847,12583,5931,7446,1769,4412,12942,2373,5150,9447,1822,13927,14427,4071,10971,2135,10458,14210,7985,2125,3926,1667,12061,6090,6623,6054,6254,6821,13610,12851,12300,4990,10765,9436,12394,12020,13641,2988,790,5662,423,12519,8679,12341,3866,9174,6196,7932,1812,13732,10267,2348,2634,8529,534,5431,1969,7939,3979,5013,195,2544,331,13501,1654,7223,2682,1794,10099,1829,8601,14112,10252,5358,11099,12171,5368,202,11491,4612,5533,1899,11959,13503,587,14430,10226,8674,8945,3036,10741,6690,7945,102,7634,8803,14187,12419,12793,4814,11426,13326,14248,8301,13280,648,8604,4228,10,6760,518,6078,115,6244,11195,9662,1770,5554,12361,7930,2295,1246,3748,8315,2222,10224,3375,14388,4288,2479,10105,7725,11084,14474,752,8173,12134,418,5387,5641,9009,8939,6038,11693,7430,7050,1811,4063,8537,2146,7803,7635,8678,11131,5034,9377,11777,11832,10381,2475,6152,6457,3863,3334,7525,180,348,9722,3793,4801,12392,13781,5683,2805,12326,9873,2140,10560,1241,7434,8877,1175,7432,8865,10268,1066,13490,4007,42,5153,11369,6209,5927,3383,14395,10256,9,2651,5471,5529,12470,785,5514,9134,8704,13028,28,12186,1280,10654,2806,952,14290,8138,11686,10702,10791,1048,7872,8596,6452,2699,2844,12359,12239,8366,9308,2258,8484,2052,1740,4597,1988,13263,6689,6484,565,3214,13596,11896,4748,9475,263,10804,12391,8988,11869,537,9411,12405,6762,5867,1242,6158,10821,9142,3300,12439,522,8685,3770,6584,5936,13256,3437,13769,9235,9906,6513,1780,7791,7661,4915,4053,8977,12399,882,1837,927,3804,8603,13544,6815,121,12008,13034,9923,12974,12101,10100,6379,6539,1342,14070,3194,7874,11705,3475,4661,13018,9886,6437,8067,9508,2481,1657,14104,3858,10814,7294,6211,9175,1481,10031,8934,6032,5355,7659,3161,9781,8291,14379,10950,608,4452,12382,14383,7842,6198,10851,10871,7310,9176,11807,899,1650,11986,11174,5483,3204,12451,1742,12864,10952,5551,3689,14428,6079,10792,7256,9379,7538,11701,12358,5562,5663,1415,2202,1507,707,6260,12874,11855,198,5317,6789,8727,2572,9271,1188,13373,4223,2009,2571,3190,4651,9553,11922,14447,10808,4809,7501,14375,6023,8933,2480,8850,6696,9648,2381,4482,4168,9843,1322,9918,8862,4619,3213,1909,4502,11089,13626,10280,8359,603,4658,14465,10248,9177,13939,3362,8402,12621,11958,11610,10653,591,5026,12136,3025,3239,13029,12339,7904,10569,666,10920,7888,12713,8687,2012,5639,4521,13252,5020,4124,12274,1159,3335,13871,12210,2206,14073,3018,3310,7146,13817,1346,7726,12984,937,5233,3248,4393,13686,3254,7873,14163,9915,7964,67,12260,14103,10044,5335,13315,3679,12265,1608,8823,9707,9202,12772,2827,1411,13375,5521,2434,2485,8940,4924,3706,3999,197,7756,10775,7248,6596,12187,57,5928,10064,6394,4885,2842,3290,925,8485,6662,11098,8184,4588,480,3681,9903,2624,12407,12103,8528,2647,11360,10784,9714,8915,12018,11873,311,10834,3014,9085,2746,12777,9692,427,10872,14202,6393,12357,11248,6213,10558,2137,13279,25,9859,155,1222,5558,11741,12786,4080,5918,13972,2218,11878,1218,14273,3832,7352,5411,3492,2297,9842,10767,3260,1663,4545,9264,2360,8602,8975,4806,7732,13372,4206,13435,11809,7639,3461,9297,204,2300,8056,6188,5556,10873,4399,12100,9263,7252,6156,7448,4250,8779,13938,5542,4726,11871,9808,652,10334,13960,8987,8814,10467,8491,3772,6205,1065,924,12065,8813,14411,6166,3158,14014,6872,2577,1247,6010,644,11119,279,3333,3516,13070,902,201,3466,10557,10098,12972,4761,9450,12078,1655,13815,10192,5552,8600,9569,8861,12533,2631,9451,7822,5212,13889,13625,8415,1611,12089,5450,13440,2240,9118,2104,14523,10281,2058,10160,194,7295,9755,7005,2840,11831,7829,1760,870,11613,8520,2296,10261,13627,8533,8851,60,9960,5315,10246,3572,4666,10258,6669,592,5388,12477,9778,1221,159,3724,4912,11614,2857,1717,7786,1751,2621,2241,6082,4160,4584,5314,11279,6975,4811,3678,532,5804,4528,2411,4413,10037,10315,10766,557,3191,7733,10476,12943,58,1106,7134,10760,13681,2987,2402,8893,8706,1973,879,2838,14292,3177,7222,2397,11238,9476,3374,9253,1712,8449,471,9215,8038,6164,12776,11728,3555,222,5766,12280,14381,29,8494,1709,9782,2898,3203,4724,14320,1758,6210,6805,6091,3641,5135,13818,10468,6258,11829,11033,4538,3228,8055,8734,3550,2495,4967,5929,6982,10996,10186,9063,4311,5357,14521,1384,11658,4051,536,3722,2922,7708,6674,11877,2967,13434,10652,793,2579,10520,9910,8894,12417,2517,2658,6981,9414,14522,1544,13959,12126,13235,5215,10324,13217,3468,13886,1666,9811,2722,8343,10347,9053,9749,9173,1859,123,11423,2129,12422,11835,1290,5325,6742,1068,6597,3441,6905,4454,1166,10701,9186,12549,7943,3865,14451,2614,4574,3566,8626,2888,8690,4714,13908,3795,14118,9157,651,458,2831,13688,199,10883,444,2076,9810,535,11839,2843,450,12281,5919,6748,9611,5459,10833,12006,12872,7765,10220,6755,8473,4710,5541,3047,12396,7657,7288,9378,13030,2292,12299,11287,9704,2144,11880,4425,12584,2220,7824,12547,5001,7,462,4221,3027,13545,2342,14138,14351,2036,10430,6419,2893,3459,12550,4821,5050,1670,1031,4866,5340,5757,1060,12388,4073,9066,2721,5550,14291,4690,6942,11510,11549,10764,8689,13377,10493,976,7257,13271,8958,10127,10361,7892,10594,13891,983,11689,7479,7456,12007,196,5214,157,10880,11507,1251,5783,8233,2286,1505,11427,10813,7423,12363,6598,4330,12286,13890,9571,9466,10837,4989,5394,2124,12362,3328,12109,14003,13805,5811,4510,2837,14115,11868,4027,7933,10545,7958,2217,11151,5152,7908,2494,13281,6422,6132,12188,7931,3564,1696,7724,748,12393,332,3029,12492,9341,9780,12774,8605,6636,11957,6901,9108,3807,11801,1424,1032,10783,11096,5175,8935,8072,12605,4893,14374,2532,2116,9276,10229,7132,11243,6749,13259,3493,11611,3017,11298,12708,1173,668,3987,1847,3064,14008,9453,4582,12108,3440,7747,3433,749,1486,4342,5068,11803,1991,5930,1249,7362,7843,649,1494,8267,7771,792,281,657,7234,1795,11466,10897,926,11476,9217,8313,12014,1632,3565,11608,5158,200,8599,10877,3199,12355,10469,10900,9606,13106,14179,11775,4211,13107,7202,14297,11474,7573,14182,14289,9412,3361,2120,1634,5207,6,12834,12449,11215,5996,8658,11268,6627,898,12737,14454,8640,9904,12975,6167,10096,7604,61,10266,3162,3283,13234,6144,4955,13936,3518,7599,13631,4595,12166,4204,5429,5366,10832,9779,6450,6337,12494,1900,9119,9705,7748,10899,698,10250,2986,12058,1596,4143,9120,2618,4216,7404,5595,13108,2966,3848,5073,10693,14446,8936,13253,3797,8107,4445,7537,270,2879,7785,8160,819,8641,6466,10097,13887,4897,5522,9599,4662,12395,1287,4655,8065,27,10222,3820,722,9518,9753,9703,7482,8418,830,11612,2165,11359,606,12460,12183,1968,14170,12452,2455,2791,2830,10376,2968,2301,12866,3436,7388,2216,1825,9304,6734,957,13764,8681,11823,4072,9655,13494,1124,12049,5071,1637,13932,6499,384,12778,5965,12750,4855,227,5781,12164,3922,4974,10291,4331,8083,7092,13019,5407,8128,13474,5472,12390,400,3860,6531,4620,4736,9279,12135,6403,923,426,11932,11804,6410,10793,11921,997,11552,5812,8744,4874,9809,2115,6743,3020,9086,1706,5269,13640,1254,3344,9603,7504,2414,10166,11703,1253,13768,12771,13558,164,12534,6517,7389,9674,12487,2285,14340,11412,4203,8741,12241,10123,3434,3430,6995,14442,7099,3652,4890,13821,12364,6431,4659,457,5326,3749,3491,1422,9477,6626,10305,8810,10993,1633,14125,2059,2633,3465,12751,1318,13255,4348,12005,6169,6438,9256,8703,8677,3530,1341,12060,11,6435,37,1099,11489,1174,6624,11965,7098,2753,5530,11517,2710,1774,10898,10788,533,4207,12306,3099,30,2238,10069,8131,2,5675,6143,7484,6765,11518,12463,13171,11242,12752,4112,12540,5320,1761,4537,9030,5237,1582,1656,2969,9520,12450,12816,562,1750,2635,12062,3391,249,5741,4270,2636,2680,6418,1638,12749,946,5553,10131,9522,3658,11160,11418,10901,3439,489,13933,14515,10156,1714,3438,10380,401,4075,13790,4057,4909,10763,8927,8676,3035,3376,1673,9454,5987,6259,1605,9249,8863,10940,7804,2845,1451,11288,12125,3288,1340,11972,3480,10154,11459,7027,9382,5555,9478,2613,8492,11851,13543,4050,1371,2207,2901,8817,13885,9963,10249,10494,3388,1808,977,12360,3861,7378,6857,9479,4621,12041,4914,12009,7291,11806,8804,9754,4453,8507,10802,7444,12976,5920,12304,13361,12870,4884,13110,2004,5875,3610,13579,2593,11813,13057,1511,9480,4660,6214,9124,10836,11890,5213,1370,11699,1243,5236,12133,358,13802,2221,6212,1315,11700,11702,2743,6081,8117,8686,9649,9772,607,11076,388,5419,2390,6566,540,1553,13001,9181,146,12383,9549,6594,2341,4483,11035,278,3551,11662,13504,6976,8556,6483,6613,5844,3030,9757,3088,7209,5536,13804,1862,7380,13828,11661,2839,5155,240,1150,943,8742,12389,7133,9144,12019,6451,12275,];
A{325}=[14056,6283,9400,6520,11089,792,7904,6516,359,4202,1099,14062,6873,12265,10516,14057,8057,11610,14142,3306,8313,3965,];
A{326}=[5917,9988,8297,9987,7189,1393,9555,8295,8296,2788,];
A{327}=[3218,14435,6420,13463,6860,6421,958,118,969,8300,7182,13348,4541,12519,5069,297,2238,8968,995,6883,691,5463,3579,292,9411,7110,5460,2374,7909,2481,13345,1236,13351,7874,7910,4270,3200,10714,43,4755,5394,9923,6406,11946,4312,7939,2444,12080,2077,1505,8869,10344,11986,2727,11719,14187,8927,9026,7346,10861,295,9783,11959,296,1420,1252,288,6319,13352,5982,6862,10717,2479,13952,13376,13347,9910,2744,12285,957,2732,294,8162,6320,10,2305,7350,2371,434,11050,13990,6966,9722,1593,775,9186,293,1865,4313,13951,9924,12302,11945,3008,1247,7320,1867,6688,5461,13678,14339,8929,13765,9963,11785,8813,1024,1632,8320,3362,10883,10713,298,5450,6864,5667,647,12985,12447,5464,6361,10488,8505,7381,11947,11192,4693,13346,8926,1634,14425,462,4732,5992,13349,5692,1864,2694,5020,8325,9156,13350,13642,119,7382,10218,11589,3571,6995,9665,2131,1446,11890,5462,13377,3009,7911,11896,7436,8742,11782,7873,13979,11944,6169,7380,13465,12984,10944,3888,7811,13113,1866,4992,289,14333,8810,7872,2341,12372,3219,];
A{328}=[942,8559,14492,4425,5235,9757,3177,7289,6137,12932,5234,657,8270,2717,];
A{329}=[6724,5207,7444,10800,8804,9235,6942,6028,6010,4270,8894,9468,9479,4521,2897,1315,12737,2218,890,12583,11215,892,5781,];
A{330}=[6199,1694,6749,6516,11518,6748,853,6600,4537,9910,6798,];
A{331}=[6792,11369,6364,7981,11418,6002,6304,3118,6028,9644,14331,2472,];
A{332}=[7489,11681,7005,10226,12280,7490,1863,1855,7141,4829,10535,2755,4276,3714,2758,3720,2759,1858,2756,10622,7004,7007,2757,8799,5609,];
A{333}=[276,4290,12564,9128,9944,11964,12833,8065,3051,12839,6676,3647,4441,7484,5832,5171,7888,9957,792,8596,10797,618,];
A{334}=[12086,12621,4113,2093,14272,14070,6028,14075,9910,4897,12285,10333,14074,7766,1427,10331,12620,10332,14073,10330,1412,14456,382,14071,12625,3381,12626,8788,8789,12622,14072,9881,12772,12623,12624,7216,6969,];
A{335}=[5663,8799,4288,10105,1225,12389,3530,12388,14210,557,9808,2839,2059,559,12152,5931,2845,2844,11801,12154,13372,7123,12393,2841,6865,12148,8674,12396,10226,2843,2840,5368,14442,12339,10256,6579,13939,2058,2837,4828,12395,8207,4825,10099,3629,9030,10267,12392,7423,1780,2842,270,11803,8968,13878,6580,11804,11806,2838,4582,5662,9811,1900,6922,668,];
A{336}=[10064,8337,9906,5622,14113,10592,3202,7224,5390,9384,8107,11098,6985,1780,9202,2827,9395,537,13271,3912,7222,10217,1195,14072,9399,1596,2810,7223,6660,11872,13652,2374,4724,1875,5737,2891,11873,12018,6695,6815,4469,2286,7691,5569,12777,4987,9736,12393,5411,4057,1719,5987,11861,1038,2098,13552,12719,3537,4525,4202,9703,7802,10063,4060,4559,8176,3564,6699,1721,830,12559,833,4726,13783,3165,2207,10152,4855,8483,11255,8318,7021,10159,5663,12880,3463,8863,13389,6698,8935,6693,1720,3557,9543,3985,7486,2396,9184,7803,2009,13297,7444,6696,11964,8804,8587,10301,668,8637,3860,14410,6857,8745,6562,11256,1066,616,13057,12534,6028,2285,3038,2892,5166,3750,13161,9511,10568,8827,5389,7494,3494,7573,6692,13537,6426,5020,5391,9704,14049,1580,4723,13545,5992,6566,6564,1972,6274,2290,12339,1924,4544,3383,11866,6697,12396,11894,5383,8153,1315,10147,3107,666,7405,3356,13936,5720,9547,9757,6689,12391,5534,12389,6691,8742,263,5396,9656,6419,2341,9887,2206,8694,10484,7228,8484,6976,8746,];
A{337}=[4893,8877,5536,8865,13376,13596,9508,2036,9030,8528,13781,2614,562,4228,11089,115,13579,7756,11922,5020,3029,2791,12399,4874,3290,8184,10802,13435,5783,14474,8173,11864,2651,5472,12713,606,8851,522,];
A{338}=[14045,14049,8848,1895,9468,9772,7373,7824,12784,14050,8610,9181,5362,11686,10745,12748,7971,5537,4103,1972,8368,945,10050,1315,8153,4390,8614,1018,9757,2721,5536,9547,6530,12423,9644,13013,6169,7405,4854,8280,1005,4204,5534,2264,12019,13015,1019,1020,9126,908,6003,2265,13007,7213,9330,8296,9012,10307,10484,13297,523,2009,13014,7825,1053,9946,76,4030,12349,7698,1824,1971,11964,5448,5447,3531,4047,14042,11693,9467,11405,4980,5363,1896,9216,982,1059,9641,12802,13057,5257,1153,8860,14007,616,11256,9810,9469,4660,11369,4068,5025,3527,13150,1352,14148,12524,6608,5905,8690,4059,5149,9642,5875,5389,4930,14043,11860,10446,1719,8200,13388,4057,3260,9544,4476,13298,11861,11583,4060,7802,1758,4202,1583,4525,14420,5533,6663,13354,3140,4559,10652,12951,8894,4113,10308,13674,13217,12358,77,11851,6915,8998,2207,10152,4062,14048,1054,12952,7826,14415,6381,8037,14044,4742,14046,1720,6371,13008,11195,1756,9127,1496,9545,310,6914,10069,8036,7404,7484,3202,5622,13011,1827,1780,12826,7661,5924,11213,8107,13010,11587,8956,9166,9751,12494,5925,12300,14047,6916,3586,11214,11555,13009,9643,4504,7098,8889,8367,2453,8870,6418,13501,4079,13112,3909,5492,705,10683,11418,3692,8341,7605,2288,12080,2263,8568,12458,9466,9686,10306,];
A{339}=[10445,8792,11849,12775,6493,2968,11215,1717,5527,4343,9198,6862,11216,5154,1106,10800,10476,8463,5325,2016,290,];
A{340}=[6247,8281,3183,8914,13991,13801,10675,8605,2727,1392,11954,9780,519,8803,13405,13624,9125,5839,4665,9883,10903,13913,7941,6248,13503,9964,13780,8454,1475,6638,6786,11319,1389,7376,6543,13639,12285,2732,7242,3426,14230,2439,12978,9545,10946,8098,13516,1477,4910,5783,10045,12826,11507,7110,4990,13610,11637,2190,8699,12331,8889,8419,13641,510,13630,9429,1654,11218,7910,6890,13659,2902,10981,5358,2372,8222,7644,11638,12538,11026,13803,2286,986,2802,11636,4989,8996,8246,3872,210,10860,2965,8704,9167,9134,8848,6368,13199,14456,9604,12328,14154,9412,10997,5636,3199,7881,3383,9919,213,10262,10172,7923,9796,8240,13994,7168,10932,9347,10705,11909,10587,9349,3505,4458,9891,3635,7872,12698,14119,13789,13526,1227,13797,1743,10904,2568,5443,7261,523,1591,3008,2668,9260,3101,7339,461,4342,5641,13407,4859,13782,14155,10169,13904,4925,12762,2745,211,13386,8999,7434,3532,4523,7834,6889,6879,9487,12665,9784,6342,11318,6430,12524,13781,2639,5123,14227,8262,7338,11656,10027,3242,13629,11943,6232,8429,13799,4051,8261,6345,11658,2432,13087,9245,4403,7893,2908,1564,2711,10559,8989,10947,6904,8812,11704,12398,7690,1022,6791,2658,2591,11841,8998,5748,2142,3186,7090,9002,7333,8447,13990,2784,13800,594,286,1640,13628,1226,2438,8968,5364,8449,14485,10980,9709,2906,5972,7193,2987,264,995,886,14189,6541,3132,7912,399,3633,453,6344,10714,173,12666,9758,7579,13401,13733,3122,6253,10676,4251,12584,703,12969,8100,11539,13658,3725,11228,13602,5094,7089,1739,3467,13657,2228,10048,1482,9775,11168,5374,13642,2903,13621,11944,8805,5505,5720,4754,13995,5462,3009,11782,3918,2638,2893,5449,14351,3219,4866,8177,7811,8694,5385,265,4433,2373,2277,7907,10394,13794,9924,13992,3873,4000,9186,188,7867,1228,11659,982,13083,11361,5461,12692,13998,2173,3817,6249,6217,7337,8220,12327,4623,4117,283,10023,9922,4919,704,7279,2174,8517,9350,12375,5149,12447,5341,10481,10998,12761,6546,7253,8700,7054,7927,10573,4369,3184,11781,11321,9920,12292,11515,7926,12296,3112,4048,8800,9244,7027,10434,14514,13783,8504,13795,4250,1371,11255,2433,11169,11816,9671,12513,12995,2134,1574,5070,90,12334,4329,9710,10656,4436,7091,9348,4917,10168,13786,8452,187,6421,9075,4920,584,6903,11517,5463,9001,4924,2434,946,2947,2453,11663,4940,14394,8150,2138,8099,11744,11360,5725,13116,249,2746,11660,7960,4911,8531,6128,9921,13198,4536,607,10865,3724,159,11104,13402,8610,4732,8520,2290,12594,250,1476,4434,1446,6888,1382,5458,11635,13627,12677,13802,11661,3187,13828,6530,1989,11998,10037,12002,13796,577,9757,7913,6233,8809,7455,5845,2437,10025,7117,4160,278,9776,1245,2409,5844,8453,11662,14445,7443,12041,8995,13739,5405,1593,6341,4437,8804,3529,9963,11785,8813,10863,8145,13611,10085,3388,9785,13440,5450,463,11203,5705,10227,12527,12277,3932,7809,3630,11813,11754,7682,13625,12985,12597,8456,13200,1665,10446,1968,1877,4435,11657,9251,8455,1857,6343,2488,9243,3409,606,12412,5355,11359,189,5874,9667,11105,3636,227,12905,8451,6499,2371,9916,13162,11654,957,10677,8697,317,12522,1435,10368,3218,2949,6420,958,699,8178,698,642,9395,5460,9411,282,12494,4519,7675,9647,10374,2986,12058,5846,6614,7874,7467,2436,8405,7909,10133,1792,8245,8260,5545,12329,8160,8869,4438,2035,10344,9923,2964,8867,7879,1359,7478,9659,176,4276,14308,5878,5704,11226,1085,11655,3059,1159,7654,2435,12339,4918,7336,10375,5624,13993,5418,9884,464,13979,8801,7880,8448,12984,4758,6785,7911,13798,7873,8810,6251,3881,14345,2637,12372,12521,7914,10019,8258,1272,12330,4756,8811,11713,9553,14120,13412,10456,2963,7118,11921,6023,12332,11849,9605,8137,6828,1188,91,10043,6688,6736,14339,10713,603,9882,11317,9346,8450,2285,14340,13012,839,9674,13601,9918,1322,6813,13640,8259,9086,2904,3634,3952,13626,6022,5847,5464,3295,];
A{341}=[4522,10584,4244,606,6857,2412,5471,3018,8180,2679,2289,2764,8803,3017,8426,11174,6724,467,9134,2966,10705,];
A{342}=[11557,1492,7579,3658,8266,8528,8548,10687,12458,10561,13055,2575,12336,14196,8582,9235,11213,11098,11553,12228,667,7433,10830,5633,11555,4979,2986,3645,8294,4432,2451,11169,9554,101,12261,3856,6381,4747,1491,4175,10158,13663,830,13665,100,2712,4630,5841,3312,359,5464,9100,8268,4675,10488,9738,10280,13662,10657,7486,8804,8,14180,1571,7472,706,906,5641,8654,9216,7934,6531,8727,6737,4854,10431,14073,11554,12815,3268,8819,11556,12459,14520,1895,13664,10395,13538,5410,6664,7,3383,5380,358,11326,];
A{343}=[5983,11861,1135,7063,7327,10604,7241,5181,13912,243,12519,8926,10598,10599,11860,];
A{344}=[9349,11940,14423,3453,8098,7443,11941,6320,945,176,11946,3172,2035,6319,];
A{345}=[3718,11182,7681,9468,9816,10444,9602,5168,3304,11890,3448,8816,6101,2686,6073,4163,5817,7819,5600,1305,6897,11919,14023,10405,460,12465,871,2034,7786,8596,11323,776,3268,4483,11322,5401,13260,1962,10546,13248,1949,12386,1591,13905,1775,12990,3037,2568,5412,3927,13649,5373,7007,8804,12283,8656,8005,7844,10365,13237,13436,10352,1641,11183,680,5830,7934,3352,8097,6900,8185,2798,5285,4820,11306,6540,1773,11987,13774,5705,1352,9708,475,129,5594,10388,792,7664,8096,918,13662,13625,2608,10560,13388,3260,35,9706,7602,1948,13464,11957,7781,4161,4195,7933,11151,4946,1420,4991,13873,7931,4025,4726,11920,13783,8899,6708,1145,4193,9975,6638,8423,2359,3728,10293,3461,6901,11709,7249,8037,13261,1963,13246,12091,110,6320,8501,8576,5599,1436,12285,11286,5456,12989,8036,131,11409,12463,8467,4588,7932,6289,7680,2691,11712,7757,9707,9858,11965,3586,10335,11641,9001,10788,10616,1889,6890,11643,4738,11794,7437,13236,8135,2484,10756,6098,2374,1421,5871,1264,12080,6598,12286,7939,8667,6312,2378,5704,10840,8299,1223,5020,5137,12299,299,8550,11266,14083,11864,7971,11437,685,1981,3796,10907,7765,7936,8614,6737,10618,11622,498,11782,650,13387,13600,7997,12077,10617,3747,1633,1890,3294,13675,265,10059,5959,4866,4164,8846,1365,8818,6193,14488,4874,4000,11996,4165,12541,5286,6155,9601,130,5834,10301,2291,1874,7882,14339,1885,8083,6789,12712,11624,5081,14349,873,5376,234,13393,12574,4878,2361,919,8955,2614,4482,11254,9918,872,459,6542,4013,1003,3683,8427,14398,2379,12284,10861,4292,14170,921,4520,10655,1425,1665,103,124,6547,13438,6319,11992,6701,12206,8365,8724,6702,825,8598,13247,1778,7490,5587,7538,9274,9910,920,11550,2658,12417,6309,5598,8611,8639,1012,4880,8155,266,14491,9163,11533,12542,13725,5088,12454,6818,9004,5588,11823,1435,12992,13437,3869,5994,3374,917,7967,8716,8893,1512,12991,6158,8617,6541,10805,11165,264,2443,120,260,14194,1492,4194,4167,841,8134,5492,10133,7677,2312,11905,7785,6307,3692,5590,12960,6070,2692,10498,826,1886,10450,12608,11642,11946,7478,4016,4162,5413,];
A{346}=[12811,12684,10504,14210,2580,7538,10505,10327,6920,49,7964,6756,11699,2204,3881,12688,12147,183,10162,6189,1596,];
A{347}=[3983,8043,9205,2103,10265,9734,7649,811,11774,611,9766,6281,7888,4322,5714,4261,9770,6282,4319,];
A{348}=[12008,4537,1494,9887,2647,7865,13235,5663,9177,6437,6749,7134,1225,8492,6915,1060,12360,12879,4890,8473,2577,9271,12396,5315,2987,2901,6748,5471,4221,11807,7444,180,9120,9704,4057,7635,12302,607,12393,10064,7634,1486,];
A{349}=[8989,7328,8987,7327,13482,8988,7326,7325,12555,12162,5319,6508,];
A{350}=[11322,8658,5871,1963,281,3692,8955,13389,266,7879,2007,90,7237,1962,2442,498,4194,11248,6900,12961,6638,10587,1792,1448,8230,10352,1027,9500,5447,11437,7971,2710,1059,7490,9801,8083,6073,5204,11458,9816,7238,9646,2379,8846,2378,13107,6509,8024,7484,9491,1948,13669,11438,10320,8467,];
A{351}=[11215,13020,3631,13389,7826,7946,14020,5164,166,7783,12544,8459,10484,8894,8916,12961,6085,5155,13828,10632,13775,4788,11099,10507,2290,10263,12829,9771,5600,1382,4191,11326,9772,9030,3391,391,6979,3632,7883,4194,13939,8065,5358,4824,6724,10271,12851,1541,2616,11692,6615,7464,5225,10217,3470,8312,10264,9754,10595,12824,8121,];
A{352}=[4016,14265,2007,12080,3692,3994,11418,6098,1792,8230,1934,11248,946,4769,1889,11138,2710,2443,9801,11897,6158,9202,3849,879,8893,3374,8467,7182,131,5994,11409,3852,12522,6509,4201,7484,2442,1963,6901,266,14048,6638,9554,2207,5598,8639,4193,12168,12417,2658,920,12559,3564,12169,7490,1778,10448,5204,1983,8624,1027,4161,5829,1758,1948,13669,11438,8803,3763,3260,7238,10861,2379,8024,13388,4175,4013,281,10119,9708,4630,3565,13774,9487,11306,6900,12867,6028,1059,5830,8083,1641,5407,2333,5834,10352,555,5447,8507,10150,7065,14488,4030,5412,13649,4164,8846,9924,265,6792,7237,13248,1962,11558,2206,11323,12698,2452,12077,10587,13387,1448,12727,498,11622,1060,12961,8614,6073,3796,7729,3571,761,1933,9500,11437,7971,11266,5115,9816,388,10840,8299,2378,13107,];
A{353}=[8031,4885,5622,7484,4424,8570,8184,8463,383,11965,13271,13165,9233,10486,14342,2557,1394,13911,4956,2680,1581,2453,10252,1149,3042,14110,9520,8116,3801,7947,13896,11457,9030,6990,1030,12777,5569,6672,7639,7662,10102,9814,517,7799,47,8265,10959,4369,6486,12798,6027,3564,10856,4395,3464,4080,11459,9382,4726,6843,2207,11229,14492,14048,11133,90,9015,8175,4001,984,11131,6996,523,1600,9128,2375,5969,1847,3984,3285,1668,6355,7800,9024,9479,2273,3470,13073,6520,1473,1808,8264,8621,14323,7764,8313,2021,4606,10227,1237,13577,11132,4630,14237,1494,1991,9708,2004,2875,2553,10654,802,10516,7643,49,11281,10839,11671,7770,1219,3383,11831,13653,13806,2560,1315,1876,10050,13507,12835,8756,10846,4413,9757,13810,9532,3816,9022,9475,7134,5955,851,10604,13865,7236,3829,2645,4503,9376,11279,13011,5409,32,6983,6584,1339,471,3286,13441,7661,382,1242,1900,9751,10797,9399,1596,12807,5583,4664,10157,5056,3697,386,7465,9502,12858,544,2846,6815,11384,8180,128,2692,2716,12563,1713,10089,11936,1877,1845,7660,7699,156,8475,11358,11467,2098,7482,5430,632,3698,5066,8594,3556,3048,2013,9910,2819,11840,10462,12358,2736,8263,13897,4751,9310,3573,5266,10961,7825,4323,8,12790,5584,7798,7075,6199,11964,7059,1935,6260,2722,10110,5225,3860,5407,9354,7464,6028,11216,8741,8170,5406,9469,11672,1440,4374,13868,3369,6181,14054,7943,9157,10216,10280,5149,10163,3051,2144,12299,14242,9506,4723,13545,3027,153,12210,7663,3491,4516,5537,14463,7288,13257,6431,10449,2012,9156,8473,6438,4888,9383,6090,7085,6626,13020,12583,1017,48,1822,7219,11670,];
A{354}=[11229,4374,12777,2273,8473,9024,3860,9757,14242,8313,12299,8475,5955,544,7134,7699,11964,13545,7663,7643,10516,7639,7798,7662,10252,];
A{355}=[4317,10770,14456,1456,11860,12802,14208,6942,2810,11463,4291,10220,8827,10885,6036,9887,13566,];
A{356}=[6936,10057,9720,792,11891,1352,1494,8314,8694,2037,3657,148,8805,616,2013,3658,6425,6643,3616,3464,5809,2369,7486,374,3651,8968,9083,13268,8803,12463,8804,];
A{357}=[11882,4927,4491,7405,12423,13828,8756,7074,10846,9475,1150,5010,10604,10832,9144,4204,11215,10819,6058,4503,7994,9376,275,2605,5615,13143,8242,10847,12074,6607,7643,9286,3383,11831,1476,1933,9042,86,10050,6339,1975,4606,13462,9041,186,13500,10712,5585,1237,6030,13546,10227,12527,3954,1396,2324,1494,13228,4630,10630,5886,792,3882,6606,3312,1004,6941,2958,2875,2553,12804,14445,13014,1600,6363,3413,11777,12972,9754,8804,12283,6841,11751,1148,6355,706,7800,7841,14411,12116,13436,10848,4928,11842,12877,3842,3502,654,171,8621,1111,9479,8097,7320,3570,4893,652,10229,11459,9523,2382,4193,10224,8757,2207,11298,8764,4624,14048,101,11133,11147,7768,6282,14492,7826,4378,11202,9957,2037,90,4948,8175,6672,4352,12473,7945,3260,10158,7083,12493,3035,501,5480,8803,7639,12856,5023,12786,10357,682,6486,1686,2218,8007,10584,12169,10856,3564,8824,4956,10934,2680,14357,2453,946,11148,1934,914,11749,705,1149,11949,2374,10252,11418,4510,1348,5582,2286,7691,8341,9030,1750,14018,12557,9520,6936,3050,3801,6406,5180,8476,9444,5569,7883,2168,7484,385,1331,8965,4524,5622,8184,6362,12463,8043,8121,8963,3538,11677,4424,3031,8195,13666,7330,6903,10486,14342,533,5617,5662,12117,10600,3171,6942,8805,13013,4888,6090,1493,9323,12265,2917,9746,7326,13020,9477,12583,9102,13792,2893,4328,10905,1670,5887,771,5050,12064,9447,10917,9095,14242,7076,6338,3128,3051,4425,4715,3949,12784,6943,14509,13871,8283,4516,4517,4390,11536,11534,13621,13431,14463,7288,6431,7936,8473,10253,4658,100,1515,6028,11607,11216,8966,276,5406,8170,6608,14054,12652,2236,459,5149,3795,4696,161,651,10538,8766,5782,7825,3306,9565,8962,10414,12840,1010,2396,8270,12114,11964,5580,1344,8,9038,7798,13444,7075,5781,4932,4423,13360,11690,1935,8132,9326,13296,4031,11849,5407,9354,7464,3616,8466,4980,5225,7527,2170,1059,4155,12118,11103,3210,8976,3048,2013,11789,3653,11840,6499,9386,5663,12358,6621,6589,2819,6964,4657,12131,2301,5893,9101,242,8045,11533,2736,11752,3557,12846,8314,9527,12284,7310,1665,11383,12635,1056,124,8475,11467,9753,7084,3698,8593,7482,6353,6805,6387,7935,412,5740,14082,1047,8050,6904,7067,12132,608,1008,10157,1492,5311,2898,4752,2846,9944,5234,7327,9562,14057,9502,7465,12858,13381,8964,87,2716,5118,12563,3994,6815,5979,11384,2449,8180,4935,14324,2022,1277,10711,7879,5171,4934,13034,8526,6584,11233,3770,12724,8968,13011,12847,6453,6680,14450,10254,13046,10196,7328,6801,4104,13607,7184,12564,882,9976,1900,10830,9751,3546,9399,7033,4504,2986,2507,8761,2197,2731,];
A{358}=[7271,5358,11481,13659,9523,10089,8736,13073,12149,9699,3189,13947,9736,5185,6557,1574,];
A{359}=[5537,13271,13834,6620,9976,8132,5319,2507,3127,8743,8473,11326,2197,3128,1600,9095,11936,12847,3740,10571,1409,10252,];
A{360}=[12126,652,13656,6393,1246,2295,9134,9120,10571,535,11426,12463,3792,8861,1847,4516,872,9542,14442,2301,2716,2987,10493,2908,2734,7604,9447,6466,3795,];
A{361}=[12297,9400,1148,10102,9562,9503,4030,569,13643,7310,792,];
A{362}=[7856,8596,14062,9928,13677,9825,9812,9680,9400,912,10708,9447,6792,12570,4363,3048,9031,11856,793,12265,9930,14040,7981,10804,4308,7904,2651,8595,4721,4202,11831,6873,13653,12169,6283,6422,13431,14142,6632,10741,4720,12834,8225,7745,10516,10495,13676,12566,792,2892,3050,359,2236,6516,5148,742,651,1694,14056,11089,8305,2958,681,13479,8313,603,469,6028,3965,14057,11610,12621,2103,10301,383,1099,2649,6986,14167,811,6520,13830,1808,3654,3306,13432,9235,7165,13413,1967,2009,14166,8121,7164,7075,7701,9827,12567,14136,1166,];
A{363}=[1546,10805,9399,14455,1337,7482,6425,10997,10514,3656,135,1900,10797,13653,14484,2515,6024,10802,7745,8804,8803,12547,5969,7486,12840,3051,2455,3647,13159,7484,8968,6640,11823,13162,13340,5167,12932,2516,6815,3050,6686,14062,3972,13161,3658,5737,13546,3048,12839,8315,13479,13500,10705,11973,7487,6201,6467,6028,];
A{364}=[12393,9906,13159,9704,9772,4057,11860,2618,8978,7444,6196,4454,12394,12065,4665,2827,3383,10836,12396,8473,10050,163,666,6339,12421,2135,12388,13234,12395,6028,2207,12389,10131,3018,5931,1751,2701,12392,11074,3189,9821,11279,];
A{365}=[13338,12806,12470,14495,6621,1687,14440,7557,186,2689,6620,3194,];
A{366}=[1696,13222,979,156,536,361,11986,8605,1351,6112,7941,12171,11099,11389,11370,8842,13552,4842,8989,8291,9018,14109,3568,4838,11748,11704,6749,11851,19,13888,2202,1378,3204,2142,4490,3359,13912,5174,4742,6734,10792,12605,13169,3336,885,8787,11518,4839,7051,9348,14097,14446,11507,4841,2085,9741,11098,270,9903,13610,13705,4990,9411,1596,12295,6615,2124,2410,6563,3633,7951,10099,4840,1067,8986,11758,4537,11636,13667,2348,11315,8644,13900,8641,13887,4989,5249,9134,3725,6669,5878,9933,5419,11792,1159,9604,9412,3724,10109,809,5454,6104,7837,6748,2865,2221,10744,179,3867,6755,5374,5784,13094,1060,6484,14210,1779,7599,2125,263,10832,13315,12019,12060,2621,5931,6626,5338,12753,4640,12954,14358,8640,1740,1179,10728,13582,7291,10557,11921,11977,9496,2705,7611,5203,12616,12881,1041,4980,12360,5202,7378,1188,5642,4843,4836,4837,11889,9177,4513,4575,2393,13815,1207,8690,7052,6793,7179,4835,];
A{367}=[8889,9208,3442,14342,10788,5956,13834,8625,1099,12300,5570,543,8043,6421,1176,8184,8570,8963,8121,9666,4376,7304,3202,5622,14230,3921,8965,4330,10992,6406,5569,14265,4965,2286,3704,14018,12018,2302,1348,3181,10252,5358,2453,5520,7111,13501,11643,1934,2218,3564,10226,6352,5023,12296,12555,5533,7868,5356,13676,3763,11954,10102,5519,10768,12493,3029,12932,10991,1756,13356,10873,9015,7870,14492,2730,10224,2207,11298,6843,12627,1246,10229,652,10334,9479,10230,1111,4925,11021,5447,6355,2815,13407,5387,668,11023,1847,3261,327,11990,8587,12283,8507,2816,867,4371,5448,7227,1600,13014,14445,12302,12825,11777,4372,11806,2875,6941,5265,4644,3028,1991,5930,3954,12304,546,2729,792,13355,12277,7995,12442,2230,2058,3640,4606,8780,13057,10721,186,689,10050,13920,1315,785,1933,11222,9919,11831,11221,998,12133,8520,3688,13357,7643,146,10850,2549,547,11016,5954,11335,12186,3399,5024,275,2645,4373,8566,5010,5955,9475,4204,8345,2256,3030,5264,9757,11909,1989,12423,8756,8508,2986,13009,3700,9399,3721,4333,2987,1900,9976,10830,11956,6916,5867,1780,8980,13441,10254,2397,8968,3821,4201,13628,9366,10831,6680,14450,13011,11924,8568,13923,176,8526,183,3994,9403,8781,2716,8964,14341,8180,3819,13399,6815,5234,544,9758,3820,7869,1028,50,7233,10398,9886,8050,7659,5861,13729,9817,538,9703,1376,5357,11467,156,10495,7699,5195,8567,4720,4233,13907,9098,3557,11560,545,12865,6087,2301,2968,10700,13217,12358,3468,10462,9386,384,77,2819,4855,550,13571,11159,8894,10724,6298,8878,2013,5407,11520,8727,1059,6165,6531,11688,8343,5781,854,10815,3922,9749,2550,11690,5580,7871,5746,12549,7075,7798,13444,12886,2571,7825,4375,4651,76,10728,2396,14447,5957,8962,13398,4714,11022,13908,5149,11599,459,8766,3750,5148,1322,5745,9918,8690,3920,549,3369,10879,4374,12179,365,11970,2285,11171,542,12836,9637,11571,8966,548,9550,11024,13728,13899,9695,5784,14463,7288,2778,3025,5402,6943,14425,3027,8165,14242,9704,7137,6477,10251,10723,154,12274,4778,3465,48,4866,990,1017,12583,438,8810,5534,9383,12060,1029,12265,3970,7787,11622,13013,1122,6942,];
A{368}=[8690,13361,5882,2624,1234,1494,2288,1669,9447,8366,1670,9821,10458,10648,2721,12265,10227,10770,8822,1847,5867,12296,6260,6904,2218,3556,12360,12009,10064,12041,8789,7484,13607,13171,2220,2219,11242,];
A{369}=[6753,12965,6080,11712,6789,12830,2087,13916,9540,3512,8097,11624,9539,7404,12288,4411,1272,867,12831,4482,5127,10986,6051,4008,6077,8096,9541,11697,11349,2595,8333,10288,391,10641,7989,1683,12574,9538,2909,10573,6313,10907,6721,12829,7936,10642,785,1206,7140,3718,12899,9646,5353,2328,4009,6830,2327,9542,955,4483,6788,9537,2204,6079,12963,4142,12962,5182,2442,14281,2597,9293,7975,11622,12964,452,2594,10574,];
A{370}=[9235,13112,4899,900,13077,2144,10996,10993,12786,3409,87,1808,14236,4980,12915,];
A{371}=[12080,927,8341,4349,8531,4079,12749,5553,10934,195,11418,3439,6098,6916,9452,642,13271,3370,8893,13338,5617,196,3654,8156,5313,3869,7182,3437,9710,11409,6914,197,4143,9609,9366,8312,13293,8107,917,8121,7973,12752,5073,11213,3435,925,8467,3436,1963,5551,13008,8162,5556,3985,2050,5554,10710,920,12750,6915,12708,10324,5555,2500,10770,4193,5558,202,5152,9531,2074,3534,5829,7941,4202,12615,3438,8959,7659,3260,7425,4545,2379,8163,10861,13388,921,9454,11861,8690,6813,5552,9422,11947,9708,4260,5920,918,3683,3372,926,9451,5149,7234,199,13440,12802,919,5153,194,5711,11306,5834,1847,924,9453,1247,5830,1188,198,14232,6872,201,2369,923,8009,3441,8846,3440,9924,4509,12078,9450,14079,14488,12173,438,12239,13007,12698,4145,5844,4821,4819,13248,2052,4854,6169,9757,4073,12751,14403,5550,4348,9144,4204,13387,200,12748,3434,7971,8614,1042,7972,10172,13307,11852,6426,11837,9181,11266,10571,7424,3059,];
A{372}=[6334,2644,9253,11467,5282,7083,3800,6338,4082,2347,11842,4080,6339,171,13241,1847,10848,5430,9672,4202,4653,1758,9042,8174,6589,4204,9022,8489,6499,6131,11631,8967,10025,7085,4079,5943,8894,13240,3805,9015,170,2645,9012,7211,10823,4652,8045,5883,438,4695,3875,3803,9242,];
A{373}=[6028,1287,10072,652,384,3653,4724,12568,2374,12782,10326,7236,3657,90,3651,6855,8968,13158,1469,4441,374,440,2847,12567,2727,12344,8392,];
A{374}=[606,4521,13503,1315,2218,890,12281,10123,11831,13545,8543,2830,5207,4221,12186,10570,9468,9704,1552,12737,9252,12583,6452,11215,7446,892,6942,2135,8894,13373,3860,9479,5472,10291,2402,1507,4423,2987,8637,5781,667,7472,180,7444,8804,8832,9235,14375,11804,6010,12041,7484,4651,12777,2897,8568,12304,4824,11418,6724,5250,9177,10222,10800,4203,4194,1066,6028,427,4270,12421,12362,];
A{375}=[6166,12772,2236,5641,9703,5927,6165,6167,85,2986,9752,9476,4825,9808,6198,11817,4856,4057,9704,6028,4270,10102,7444,13315,13545,11851,3658,5663,4476,];
A{376}=[9476,9235,12847,8968,3770,6584,4104,471,12564,8107,14453,13046,10254,1780,7328,7661,382,4607,1900,1321,10830,8706,10797,2731,7033,2986,4504,1596,1492,5311,2898,10157,3697,9562,386,14057,9502,544,7327,6815,8180,4935,5118,87,2716,12563,8964,4934,1713,10711,2022,14324,1277,1665,12635,11383,10089,4720,4538,7660,156,124,7699,14279,8475,10186,2098,9176,5430,412,5740,8822,6387,7935,5318,10814,12132,1008,1047,7067,10329,2013,3048,8976,9910,4155,3210,6589,7564,7981,4657,6964,12358,2736,8045,2464,2216,12131,9101,4751,12846,3485,11877,3557,9310,11230,8962,3306,9565,2396,1010,8978,6742,4323,1344,8,7075,9809,11964,8132,4031,5781,9811,4423,4932,6260,2722,5225,8727,2170,1059,10459,4980,8466,3616,7092,10253,6028,8741,11216,8966,548,535,2285,10646,4203,9177,1440,4374,2236,1322,11225,8690,14054,6608,12652,14451,10538,459,4714,4696,4425,3051,9095,12299,2144,3603,7076,14138,9506,4723,7663,153,3027,10408,2289,3491,6943,3792,8283,13257,7288,8473,4390,6438,4830,6942,7985,2721,3171,12388,1759,6090,7085,3459,9102,2204,7326,13020,1017,5235,12583,48,3465,771,8965,5622,1331,7484,8963,8121,4424,8570,8184,12463,383,543,12394,8823,13165,13271,3031,5617,6903,10486,5662,11148,1654,1934,946,8928,4956,11643,7111,8824,14357,10934,1581,10252,1348,1149,705,1750,14110,3042,9520,3801,3050,2286,2348,11457,7691,4537,9030,6990,7883,5569,10834,9821,8476,7945,12473,1663,12393,3260,10158,4057,6672,4075,7662,11809,7639,9814,1673,3035,8803,4369,9672,6486,682,5368,6027,12169,12188,3564,3464,2218,13281,4080,9382,9523,4726,3570,2207,4624,3493,14492,11229,11801,6282,13280,11133,7768,11526,11147,2037,90,8175,1756,4948,4378,9957,11777,12009,523,1148,6841,2375,9128,9754,5969,1847,6166,668,5641,10848,7841,7800,8097,9479,9024,2273,4928,3861,13073,14323,8621,5188,171,1808,9041,5398,186,10227,12527,2058,10712,5585,13546,6030,6606,9422,3882,2874,546,3312,1494,13228,1396,9708,10630,12804,6941,7211,2553,2875,2958,10654,5615,6607,13518,547,10516,9286,6566,5419,2290,86,1219,10256,11831,1476,3383,13806,11184,13653,9042,10302,8574,9606,1315,2221,4491,12835,7405,4927,7074,10846,13828,12423,9532,9757,8523,9144,7134,9475,10604,5955,1150,7236,3162,3829,2605,9376,7994,5314,11279,];
A{377}=[8912,6688,5472,12602,2133,5407,5461,8929,12004,3006,11690,7345,8808,9053,4540,1601,5781,9939,6824,7740,293,8811,12276,7034,6410,4313,9924,5782,4651,6886,12771,13980,5464,12447,5258,3657,9275,8505,10166,12736,6813,2174,7383,1254,11192,13346,8926,4693,4117,5406,4203,4402,10485,11958,365,9177,8320,298,7344,100,11317,3928,6512,13642,13350,9822,11168,7382,12339,1924,2131,11864,4683,11244,12748,4723,13545,6887,14425,4083,12273,13349,7035,12274,4862,5020,10570,9704,6338,13909,5340,9447,1670,12944,6255,8810,10812,9887,8691,12372,13377,5462,13315,7911,3009,11782,11510,2315,7085,6438,6942,8805,6169,9644,13979,4888,10458,10750,13465,2306,12388,5916,6883,691,12857,9399,2526,9142,3420,5460,292,9976,10830,11892,7184,13607,724,14485,4542,6860,9709,13463,11994,10693,10605,11924,969,9476,13348,13628,6584,2397,6140,14431,5171,13034,7062,4312,6815,13910,10687,6516,9876,6686,443,4252,84,7909,13345,5767,6884,911,9556,13351,9782,408,79,3200,538,5270,11995,8291,14379,9783,8812,10325,6353,288,6350,10814,6885,2048,7699,13670,7131,3212,14530,10420,3364,3550,4292,8471,13434,2967,12454,294,957,8274,242,13912,729,11097,324,9417,13990,11050,1409,8112,11290,10324,12358,5663,13376,12107,13347,10457,10951,14461,10652,4925,9479,6857,13578,12760,13573,4534,10620,7430,6428,12282,3388,11785,6166,3544,8813,6268,12387,8817,6355,706,7918,4859,180,8344,348,4761,3334,11646,8587,8804,3261,4130,10557,3927,12105,12041,3333,3543,3008,279,8262,6881,792,6793,8861,11132,7771,11318,7381,1669,6858,1655,5705,11066,4660,12756,3565,12571,2862,2262,9480,9785,13324,241,2336,7043,6888,1315,689,10782,358,11589,10839,5236,998,7042,4465,3549,9919,1137,1446,1933,6880,11281,14297,2307,11775,12386,7128,11993,8366,289,5338,9875,6642,12698,2341,4038,6751,12383,12275,8809,12391,2660,3191,7380,14449,254,3706,1195,5463,4924,13375,2187,12817,7110,2827,5048,14435,12567,7379,3201,4317,9710,8243,10880,10064,4541,14215,297,43,12777,9085,12354,5013,3368,9821,11742,311,2499,12018,11793,11744,12231,2348,4965,10852,2374,1348,4533,1934,1236,11057,7910,13911,13659,2069,4270,3564,8176,910,11959,296,13352,6882,7639,3083,11954,13326,14187,2132,11719,440,8803,1821,2861,8927,7278,12393,12493,3542,10581,295,7346,6004,5070,6859,12285,13639,11202,2305,4860,10779,1451,101,4050,6278,4749,7284,8814,10224,10434,8141,12216,10671,];
A{378}=[11111,6134,3057,11106,11125,8506,11120,2645,13752,369,11100,9847,582,12954,11399,438,11402,11113,7085,5229,6131,3058,11398,5231,10717,8193,3772,2232,7018,13534,10750,11397,5233,13804,11116,11118,2667,12000,6378,6339,4080,1564,3791,5230,2234,9518,7336,11613,11124,1755,346,9672,5327,12768,11114,5282,2666,11117,2644,6334,11396,11107,3800,10865,6338,9850,8914,9147,11110,2646,11127,2981,5228,7338,3875,2665,11108,7023,11126,11123,9844,3819,13805,2233,7017,9845,9848,3820,9517,7487,11407,7727,11109,2231,9372,11248,408,7337,4079,11842,11115,9849,4082,11121,11122,759,5232,584,10716,11112,7339,10254,6801,9253,12549,6358,12955,3821,2854,];
A{379}=[11216,1106,1251,10131,12971,10557,11155,7865,12772,5927,10750,];
A{380}=[6642,1710,3957,1711,2883,11259,3087,3801,];
A{381}=[4848,5561,6338,4241,2100,7739,8769,7741,7738,4697,9013,7740,13898,4849,13736,11649,10762,6793,7737,2101,4778,6339,13899,5258,11842,12780,10449,];
A{382}=[1966,12936,12938,12934,1288,7961,4448,12933,4054,18,7628,5608,10126,8569,4446,7623,20,11573,21,7627,13963,4406,4445,8773,4449,7895,7626,12935,4447,8768,24,4451,];
A{383}=[12298,3066,4083,12393,14530,3603,4236,6473,7842,9695,9822,8981,14379,3564,8176,5784,10329,8050,1315,4665,12339,10325,617,10569,4204,4186,10770,10869,13376,6169,6438,14355,14449,2303,13842,8366,1670,13792,1451,11269,5235,11100,6642,8123,5783,13607,180,9388,4631,12276,2475,5980,52,9946,13586,8110,3064,5407,2827,6038,4047,10142,12300,5406,2104,6437,7375,7910,3604,4079,13462,1342,3979,8476,4622,9821,1894,10687,2631,13732,12304,1669,];
A{384}=[4204,4000,5783,11418,9346,11685,6866,8704,7346,11577,4201,6890,7910,2495,4875,6865,13538,3332,12000,506,1172,5017,1757,9350,13115,1446,11636,4202,507,7345,];
A{385}=[9976,3383,6515,10529,531,12169,3445,11428,1214,13158,7484,3651,9503,569,7310,4030,8804,3286,13985,10478,1148,10102,8344,471,10571,89,11427,4319,7708,13643,792,2647,6936,222,6188,10477,90,1491,14056,10708,9400,14355,603,10253,1492,7595,12423,12297,6514,2820,9713,9853,5025,9562,7981,5475,];
A{386}=[374,11926,9047,8968,7484,7248,6199,8,12463,382,1658,477,5447,9832,1059,9643,3068,1654,10099,10798,6028,2021,13101,1657,12568,3820,11888,3658,27,6814,1656,10057,7598,10958,5886,13457,1655,742,6493,10822,1582,6312,2958,3657,6490,11089,6426,3647,6245,2283,332,14045,6855,5064,6885,3027,8225,13518,7639,10408,13676,14050,135,3656,10911,9,10997,10569,13653,6643,10814,5066,5790,8851,13,1672,13431,5765,12409,5049,9150,6942,4363,10944,5063,9910,7564,11,3518,13292,14044,13677,7236,8596,14048,10803,13340,478,9310,10,5887,3668,5,14454,];
A{387}=[7486,3466,13929,12187,13158,4362,7484,11056,5343,2598,14138,6199,3648,3763,12567,8803,5399,8365,1847,5570,7364,4202,3383,10797,2299,10172,10625,5407,7888,163,4980,13112,12835,12168,10253,6278,10719,11610,8644,792,2647,6936,2216,3463,5148,10796,7691,12649,14056,3465,3462,];
A{388}=[13793,3497,11337,13267,7699,5806,5825,9506,14456,9978,8509,7777,5152,86,5752,7243,13729,7560,9757,5750,8508,2627,8345,5751,101,13389,14492,10945,9005,8336,12992,12990,8582,3261,5805,10058,706,12991,11405,11404,9657,5807,1188,2150,9641,5823,100,13440,12345,5749,9758,5153,5824,11949,8174,1100,5148,9989,7244,6815,13399,13265,5149,12346,];
A{389}=[7727,12936,2856,11109,12938,14334,11113,14338,12934,14337,11108,11100,7624,2665,12933,6725,11123,11126,11110,6727,6728,11111,11120,12937,11127,11125,14336,11106,3934,14335,6726,3935,9147,8914,7302,6729,11117,2666,11114,11107,10391,14051,13509,11122,759,11121,11112,1417,11124,12935,11115,2667,11118,3937,11116,3936,2934,];
A{390}=[8368,8861,11890,591,8119,6686,12798,13083,3135,12942,5247,5595,4733,8367,8859,6743,4660,8864,11986,12943,520,];
A{391}=[7446,10153,1494,7448,2120,7444,9617,2129,10151,9176,9177,5663,];
A{392}=[9307,4957,7378,5407,1847,3987,854,6012,6260,3026,8344,3873,2375,9924,11131,800,7483,10680,9222,14080,792,3709,7788,6600,12836,5025,276,1237,6700,10713,3231,7359,7432,13151,6028,11607,5978,8323,11852,4291,10997,3199,7829,11831,9919,11016,9581,11585,11454,14363,13538,3051,388,3708,4441,5020,7613,802,10019,10708,9447,11774,7994,11883,14473,4398,11881,2998,10796,13496,815,3975,9144,1448,6676,2190,995,12806,790,13830,8969,13375,1216,9202,2827,12291,7190,10797,244,14453,4445,12564,9393,12540,12399,6654,6801,374,12978,7484,9823,1469,8968,4755,8321,3872,801,12286,848,13000,3050,2647,1582,12563,722,9397,2374,11679,5737,9944,479,1982,1236,10061,2714,7874,5561,9959,10950,3556,8598,14063,11141,4300,7482,3124,1628,64,3691,6027,9394,2715,12155,8261,13676,10495,10998,13319,6052,14273,7614,11308,1491,2562,9527,4399,2442,9310,7712,12400,11788,7826,13650,14274,12782,6288,7981,1626,13217,3048,652,4726,];
A{393}=[11993,3288,3573,6255,2967,1133,1136,5816,10779,242,9287,11097,7284,11290,9290,12358,7085,1371,227,4749,3009,10154,358,7382,11995,6512,1135,3564,9156,6350,6353,4300,1714,14425,11281,13790,10914,11775,10580,4862,12274,12493,3657,5051,5814,311,11742,9158,9157,9085,13034,868,12736,7381,2631,6815,4402,365,3565,5052,3282,2336,12857,12108,14152,8912,9976,5781,3574,1411,12817,11690,11785,9053,5403,6268,3286,8587,3261,7184,9289,9924,7676,2397,9288,11924,];
A{394}=[11518,1486,6584,2618,2571,4063,4223,9120,7635,12041,14453,667,7444,1780,13253,6038,12772,668,2901,12879,12422,1596,7050,4548,11705,12395,6028,12534,12362,4724,9177,4203,2236,12533,12870,12392,4537,14451,5920,12777,2746,12393,607,7634,4538,1696,3492,4057,12871,536,11809,5987,10186,4221,10256,6748,1370,5471,2651,10836,10814,3383,12396,2218,12872,9808,7132,3048,4250,2135,2721,1225,12389,11851,2207,6451,2125,5663,7134,6749,2216,11519,3459,2922,10702,2341,9447,10266,6613,4503,532,3485,];
A{395}=[4418,8706,8625,3531,6916,583,11555,13375,13830,5407,9271,10034,8727,284,6584,8063,10316,8312,7486,7328,13441,12564,8507,8107,7227,5166,6454,3295,3391,5589,7483,2646,3447,4198,4079,5406,2058,9637,10227,6643,3383,7935,5430,8064,6339,11959,6640,3363,7310,388,3035,4078,7663,2644,13442,6447,4778,8898,10033,2645,9757,6449,8894,416,2207,];
A{396}=[5413,8467,8521,5817,4194,3268,498,6509,];
A{397}=[12513,11457,13442,1352,8854,2037,13434,5569,10873,9447,5891,8894,9910,6028,8426,6915,3658,12833,384,12358,5402,2651,6916,632,3383,8893,2649,3409,12169,3995,163,10050,4425,6426,471,8587,10495,8803,];
A{398}=[4644,1938,14400,8654,2449,6606,12991,4315,6724,12834,4258,8190,8753,13506,8337,6670,7451,9134,14242,11159,12990,12992,];
A{399}=[3177,10067,5940,3561,8195,11023,1668,11489,7358,11021,7609,11673,1086,3226,7241,3525,578,385,2368,11094,5741,14458,5263,8032,14018,4884,2294,3369,13896,5739,4170,10136,10485,11984,2772,11024,12819,7288,6291,11462,5469,5740,11475,14509,12591,13737,4545,6057,8740,10688,8909,5738,12970,7219,10030,4049,10772,11488,11463,14492,13912,14017,4945,1667,10029,8757,7036,12011,12216,10643,];
A{400}=[12782,1469,7484,4726,6052,11881,13650,10997,388,3124,652,9310,5737,7981,9447,];
A{401}=[9394,9924,800,11679,11585,9393,995,8321,12155,8323,];
A{402}=[5171,6792,6079,9957,176,1427,6793,12620,5677,10822,13459,8596,6288,12358,12621,8805,10971,1059,10486,9307,7888,8598,9202,1847,7218,3383,11866,1255,8803,8804,7397,5015,];
A{403}=[6830,391,12962,12964,2204,4008,4482,9293,];
A{404}=[7765,7888,13873,1807,6426,6936,9611,];
A{405}=[8986,2957,5286,11174,2956,6547,5125,13670,3908,1440,5285,13236,14194,1889,10840,2443,6312,13247,4141,6789,9376,4522,13237,2955,9708,9735,8039,];
A{406}=[603,10253,6739,14465,4658,174,4514,9435,11958,9177,13939,5025,5406,3750,9648,14148,13161,13601,1322,5745,8166,8862,3626,8268,3065,10280,2009,2571,4809,13321,13582,13432,8933,13499,6824,8,13612,6696,9939,6260,4074,13566,4823,12874,4980,198,1188,13373,8727,1850,9271,1059,13817,7146,1296,9791,14163,5335,13315,12265,6275,14073,2206,11100,3018,3217,11386,4358,4819,3167,12240,9012,10353,13615,7137,5020,5704,1143,12203,8558,13159,6564,3335,1898,1954,4873,4723,7663,12136,3239,591,5026,7904,3446,10569,9658,6274,13029,346,3738,12339,7888,666,363,5639,1342,9886,7987,13585,5484,8992,3804,927,10816,6815,8603,12008,801,121,8867,12974,13256,1339,6584,11924,9235,3437,9906,6654,8977,1780,7661,382,4915,9069,12564,882,12088,11869,10797,12405,1242,4169,5867,537,8969,12439,9406,9142,3703,10821,522,4649,3165,9667,6798,3048,8976,3041,12168,12358,5663,12637,3378,3058,8546,434,12090,5483,5551,1362,1998,5,9098,8274,2139,13162,9379,7842,4452,449,7310,6198,2098,11358,899,10814,3409,13552,4300,8934,5355,9783,7659,6032,6492,608,8291,14379,268,8415,13440,10083,2104,9430,194,11546,10281,2058,10160,12245,10192,13815,1655,3882,12533,5552,8600,5265,9451,7822,7483,4644,14445,902,3333,644,279,6363,201,8587,10098,12972,14475,6588,9450,12078,924,14042,6036,8637,11633,4716,706,6166,5403,8813,10365,14411,6872,1337,3502,1247,2577,6651,4413,10037,14449,7838,3191,58,1005,1106,2900,7134,5547,6691,12408,5010,13682,10476,12943,12086,2621,11858,1717,7786,4160,2175,1375,11010,532,5314,11279,13814,5804,10673,592,10258,280,7045,3399,1221,12298,5618,11831,1446,13653,6697,9755,11671,2290,2296,11521,10050,163,60,10246,13094,10302,10733,6565,427,11248,4578,13279,9427,705,2891,10558,2137,9731,1456,8528,12103,11457,3704,14110,8108,12018,11873,2647,10834,9821,12458,148,7760,9692,8913,9085,2746,12777,197,8372,10064,1913,12187,57,6985,12228,2176,925,8184,8485,6662,11098,4317,5297,2842,3681,9903,9526,9827,480,2162,3912,13375,8823,12772,9202,2827,8940,10517,2485,7330,4265,11734,10486,13783,14355,8779,10451,4726,12559,12951,7448,4250,6843,12121,652,4875,11871,11748,8814,5120,10467,2451,10152,6429,101,8123,10412,2300,11219,9957,5556,12544,2930,12100,2303,3492,4154,3832,4832,6865,4545,9752,2297,8602,979,7639,12446,6112,4206,11861,4157,10063,12798,12555,5790,3124,11781,12786,8181,5558,3537,9920,5918,2218,11878,8176,100,8275,6028,3231,10200,7375,8214,5148,7107,6181,10822,5166,2892,4762,2804,13868,359,3657,6979,14467,11295,13297,12955,8978,2396,1147,11964,2219,10815,12973,2299,8745,6562,8231,982,12879,14410,5292,2135,10750,3171,4071,10971,9031,9644,4830,14210,10458,12297,6090,10013,2125,6323,1912,2452,5534,1797,4615,5931,9887,12583,11071,1769,3747,4267,12942,5150,1154,6792,12444,8694,12084,9447,4791,6400,4385,5064,13077,11155,5410,2030,10923,2113,3949,8825,7221,12971,5094,9455,4760,11864,5537,5173,4544,3862,4683,13728,8153,13621,9695,10787,11168,6563,3400,13766,12421,10401,10398,3068,6956,4825,13112,11872,9944,5492,2820,7579,5250,302,5234,12563,13643,8644,826,502,6516,1427,10687,3819,1277,2897,14431,3380,3699,345,7846,5171,4201,12185,12992,13767,5306,8968,284,3821,10831,3435,13607,9388,5390,667,380,14485,14453,12909,11956,13491,3420,11265,9452,6850,3132,2600,6883,10482,691,8136,12643,2013,6791,1999,2808,8611,2765,8657,10770,1372,1123,9853,1749,7981,1225,3864,8483,324,13389,3276,14044,3485,3557,2080,8162,6698,8314,12871,13793,11860,8239,2841,9693,14530,10089,10495,12301,10647,13492,5318,3874,5066,2518,6350,6353,12206,632,8822,7935,8905,7560,10536,13462,7434,1066,13490,8865,10268,9713,5153,11369,42,4668,9441,12756,4630,8957,1669,12392,13390,8792,5389,7803,10316,11131,7635,12302,4063,3834,1811,13014,3008,9377,2369,11832,3863,5969,180,3793,3334,10150,4859,11693,7823,5641,8939,6038,9744,7050,7047,12877,7430,11428,3470,1988,6689,4854,565,2948,11896,263,9475,10869,5396,14368,6174,10804,12391,1048,8596,12698,6452,10702,8566,9720,13865,12239,8484,8366,2258,11434,10484,1895,13028,5514,9134,8704,12186,10654,2612,9816,7069,8138,11686,11016,5927,14395,3383,1933,5471,10256,5529,785,3963,8824,13501,195,1934,9429,1654,10099,7223,2682,1794,13506,8601,1479,11984,5358,2348,7691,1812,824,8341,10267,5431,1536,2634,1452,8529,1969,3979,9418,12519,52,13970,4199,5548,1477,3866,12341,6196,12851,12300,5027,6821,13610,7485,12394,12161,12020,423,5662,1195,11641,996,12361,2295,1246,1770,2061,5554,4899,2222,8315,3748,4288,3375,7884,10293,1475,11084,7335,12880,5565,7376,12445,1577,8604,4511,12181,13280,6760,14020,115,3196,14046,2037,1756,7346,11227,3880,102,6690,7945,4352,7634,12793,4476,8803,4951,11954,4429,5368,5023,11099,12171,9125,1899,5533,4665,202,7845,4764,10584,11959,14063,13503,12169,8674,10439,12534,12802,12867,11378,6639,5635,13479,2285,4402,4203,9831,8400,8741,11216,2236,3344,5167,6542,4675,7580,10166,3295,3372,1253,12771,13282,1967,11804,8009,923,11932,8744,6125,7080,13367,997,5812,6089,9491,9809,6743,5781,12529,8132,4331,10291,10301,4974,11849,10303,5407,12602,12390,7092,7755,3860,5202,8912,3675,12751,326,13979,6169,6438,4888,11962,1341,12060,11,7911,7332,9477,6626,4190,13007,3881,7225,2633,14125,11670,6018,9072,12459,7228,457,5326,6338,665,6692,4441,2289,7821,9179,11866,14442,6104,10123,3434,3571,7099,7309,1840,6431,7723,1287,4769,9599,12395,4662,4655,5252,1964,10222,1098,551,7909,10960,3820,8160,7785,819,506,8641,5522,4897,13158,13021,9120,5595,2966,8936,2161,13253,9283,270,2879,8107,1900,7235,9119,507,7748,9399,2986,12058,1596,2800,14072,13494,2118,384,6499,8403,5524,4855,9818,6964,12750,2301,12865,6796,12866,3436,2216,1168,3985,1105,4889,4072,344,6567,12183,1441,1968,13684,10655,12227,13669,2833,9703,9753,1027,7482,12719,8418,1983,8598,8594,2165,7067,11348,8050,13791,10577,12460,378,1511,5398,5585,10800,9480,10227,12081,5491,12681,13092,5920,12304,9511,12976,12870,11132,3038,13361,10057,10817,10346,2553,7179,13110,2958,10568,3884,5875,2896,12041,5822,12349,11176,12009,8804,13188,7444,4453,8507,2610,633,5203,12535,10494,10848,4717,7575,12360,3861,3388,1896,9000,1808,9479,4621,2087,7378,6857,5536,5271,9757,2839,5155,4439,13828,13804,8742,943,7738,1150,11398,6451,12019,3816,5845,12389,2341,11859,9549,11035,278,3551,11662,14236,6483,5844,8556,9772,9468,7612,767,13190,2743,8117,388,6426,6566,540,5419,4790,2671,13001,1476,5213,11890,10529,11699,5236,12133,1243,733,8882,1370,7364,9750,10535,10147,1315,358,2221,3500,11326,5644,13863,11700,13652,5354,4270,2453,2636,5731,5729,11091,5553,946,2354,4533,10798,12749,8928,3658,5737,5643,11309,2374,3439,9472,11418,3885,2412,14213,4537,9030,1750,11793,1656,8597,9520,12450,12062,3391,8476,8531,2635,3189,6468,14265,8131,2,8312,7484,11518,2072,1539,11975,4631,13171,12752,11242,37,1099,11965,2187,6425,11623,5530,2810,7098,4207,10788,533,1774,10898,2710,833,10154,9382,2500,5555,9478,2207,11255,13543,11851,11169,2701,8863,14062,12916,5324,6259,11288,2883,11709,1340,1720,6693,9068,1987,4057,8163,12493,3763,13676,5987,285,10102,7745,9454,1673,436,4719,11848,6267,8559,3464,1502,3438,6313,8937,10648,5566,9652,199,10646,11672,2076,9810,11839,8966,6724,535,14451,1911,8955,3511,3566,2888,8690,8626,7494,5149,6550,10481,13633,4714,3795,5950,651,14118,3964,4375,5325,3651,6742,7486,3441,4454,1166,6905,3873,9811,8343,10347,11520,11423,123,7464,12422,11835,2721,5550,1060,12388,5423,6097,4073,13013,8465,4200,8805,6942,9656,11008,3009,14351,2036,13792,3459,2893,1031,1670,2876,5050,4821,4401,7502,3888,1286,5340,5757,585,14287,912,12299,9704,8789,5391,13030,1580,3494,7373,13953,4083,7824,2220,7,2342,14138,4020,13545,3467,12748,2799,12281,7057,1810,6314,6748,9611,12006,12872,7765,5208,13431,3107,4291,1482,12396,7657,5383,8473,6755,12055,173,8494,29,2898,764,1875,9758,14320,4724,4252,3994,13157,12776,11296,6695,3555,2692,13399,2449,9736,788,10445,10328,9476,739,14113,5409,12824,3374,471,10830,8706,2987,2402,5022,14047,5809,7912,2838,12841,7222,9910,9470,8894,10652,793,2579,12126,2073,2658,7021,2392,4546,8967,13217,10324,10462,10159,6131,1333,1666,7564,1517,3764,3463,10593,9685,369,9101,2922,4489,11877,9543,13340,13137,1719,2725,3550,11033,4538,3228,737,7238,14208,2495,7699,4311,5357,10186,8567,14455,6091,3641,1721,9284,6258,10468,11948,7487,8313,11256,12014,7764,10111,13500,10003,9487,3565,6540,1494,7813,7843,6858,5930,281,792,6430,9067,6490,7234,1795,926,11300,3440,7747,4411,4342,327,7472,7206,6863,1919,3648,5907,1173,736,1847,668,4266,14323,4617,3064,7814,4582,9453,8110,10930,13936,8756,2695,93,6450,5159,1455,468,4204,13160,10832,11215,6642,7210,9126,347,8640,9904,14454,11268,5086,11556,10266,61,12975,4211,4692,14179,5658,7573,14297,2694,11753,13177,5115,2120,6812,14456,5158,200,8599,7777,10294,10469,3199,5421,6283,12362,6660,13805,4029,10736,10071,4510,2837,2286,1505,11427,11074,11401,12363,6936,1783,9466,391,1694,6312,8286,4526,560,7224,10880,3202,1405,2181,1251,4706,11213,11588,7973,4442,8233,3370,13271,976,383,10127,2070,8958,8889,5313,983,7456,9208,196,5214,12007,3040,4893,7942,8141,416,6749,9132,6482,3017,2071,12708,11298,5231,11133,8331,9108,11801,4860,3807,12932,9093,6004,10783,8636,8935,1032,6859,7724,1696,6837,7461,7172,12393,11034,5356,9610,12492,4850,7662,10748,11957,1038,5067,3627,4161,4060,5152,2217,13281,8959,5095,8279,328,12468,3564,];
A{407}=[9744,13621,10486,3177,7289,13027,8706,418,3383,4202,9703,13271,11831,10830,706,11890,7489,10529,942,5641,9672,6528,6654,6137,6136,12564,8507,12519,11860,2458,7310,12215,4267,5149,4401,12932,101,8992,5235,6815,2893,13896,13650,13702,7017,2207,9562,4204,2058,2232,12081,6572,100,9757,4623,12807,10883,4079,416,];
A{408}=[14148,2525,1844,3920,3312,6587,10881,2884,3709,7504,6490,11737,621,13417,7359,10713,4086,6700,12665,9469,6260,10957,5641,1808,6868,12692,7056,2154,4957,1220,7825,10419,1600,11131,8,14093,10086,1320,2679,2998,5606,934,3829,7209,8448,339,4364,7436,7992,11272,12060,11864,9448,11221,683,8768,8323,576,13642,9822,5799,3548,5692,1613,4723,4873,9581,10650,8116,12601,10104,9443,12457,11163,9444,7360,5432,1934,9427,8150,9902,12666,6489,9751,5607,14434,10556,3998,13375,8324,2526,8969,12806,4265,4881,14010,9061,14097,380,6853,14435,244,13912,13317,4001,13363,3233,8709,1015,13287,11273,5072,9309,4481,7690,4363,3547,2013,2071,9670,12012,682,13839,4300,10584,8598,9277,1008,9018,6640,8914,10996,14437,];
A{409}=[4300,9395,742,13233,3388,1350,6320,6052,2568,603,7174,6028,13416,9853,722,11987,9144,7660,];
A{410}=[5355,6566,10186,8674,12396,12460,9809,457,9811,12395,12392,11965,4160,8822,];
A{411}=[5878,12840,8310,7698,3647,7484,3651,8968,2009,4816,14484,13268,11016,3966,9491,12567,1166,4725,14098,3124,135,1758,4429,8695,12169,5832,6127,9572,3464,7888,12839,12168,13500,14199,6028,3697,2374,5475,2097,6238,1106,13939,792,12566,5831,11215,4190,1757,11823,3839,10708,8904,7242,14454,3462,];
A{412}=[384,1196,5555,12708,8646,1333,10293,12750,8779,9910,5587,5554,7942,4875,7597,2013,6791,5556,8162,3985,1757,9068,8636,1756,4380,5324,8037,5551,3436,12492,11983,8028,11861,9454,4720,6640,8163,11981,5095,3438,4429,1758,3698,3409,5790,6027,5152,202,5558,5737,3658,7507,2891,3439,2374,12271,4724,3447,5729,195,10798,12749,5553,4079,801,3986,12608,10198,1694,5171,5569,3701,3972,927,3692,2625,1023,12080,6516,9803,8184,8485,925,3435,9069,3374,11588,12752,12463,4725,471,8107,5162,12992,8036,197,3437,3869,11689,5809,3703,3700,12841,196,996,2062,10197,9832,10797,6425,383,9452,5597,6238,5396,1455,5101,4204,10804,5845,5550,10971,1257,12751,1962,3462,8484,5086,4821,10803,8596,6068,5100,2036,12239,9720,11724,12876,5115,5986,7821,6812,6625,2010,388,9816,6426,3647,163,9826,7888,8111,10172,9156,200,13653,3434,3592,2924,12748,3446,5585,11610,9713,5153,194,2058,5567,6028,13440,199,5149,7234,7822,4714,8268,9451,3884,926,5148,8955,1352,1991,792,2892,6813,9067,5552,2236,11964,9450,775,6199,902,3440,2009,12840,7486,12349,923,201,2369,3441,6872,10073,198,14323,3616,3445,1188,5292,9453,5907,924,7823,11746,];
A{413}=[8164,14492,3369,13883,8909,2716,7288,13760,9181,14004,2717,11761,2990,5263,8757,];
A{414}=[957,2633,2746,9447,10897,4537,5237,13781,2634,1750,12533,5663,9177,12358,231,13259,1415,10901,7185,3194,1124,14070,2411,1318,14291,6169,10900,8940,12360,7050,5472,8473,10898,5639,11700,14292,6531,9124,11099,4423,6260,5318,14442,5641,2827,10249,2651,1899,11699,10899,12463,14290,11807,180,28,607,4425,332,];
A{415}=[2625,3312,8690,588,5656,12362,5252,13500,4548,11248,1982,9177,9480,5737,5491,9751,5447,11869,9976,2901,9216,8083,2129,2577,8537,9120,4223,7484,7635,11295,7291,5622,1486,10701,9827,7798,7444,3596,4503,5757,5536,565,7599,13682,943,263,7829,11699,5471,1315,8153,7888,587,2218,5411,9468,4967,7634,10186,9176,8803,3491,4221,];
A{416}=[10923,1539,12393,2135,8779,466,667,1673,12389,5806,13171,5674,3459,10256,3383,5368,8893,12583,5295,8641,666,];
A{417}=[7067,1335,9489,8893,854,853,8458,10936,13566,11751,12834,9827,7484,8968,6179,2370,3647,11202,4948,11133,2412,13020,792,12833,12527,9853,5475,1334,2452,9139,603,9644,9547,];
A{418}=[5663,13545,3231,11959,3162,3860,9479,5292,12777,12771,11873,12776,12772,];
A{419}=[1371,1712,227,11851,1713,10558,1709,1714,1760,4057,644,1761,1605,];
A{420}=[4925,13642,4952,9783,12786,11864,3627,5987,11954,2833,6974,5321,11777,13282,12519,6550,5149,14467,5181,2969,2893,9876,2968,6585,2451,11782,13535,7279,7563,9644,1989,4079,5635,5720,14027,10536,12340,14201,2453,174,];
A{421}=[11839,7097,5643,4830,6981,6798,2721,11941,12064,4267,9520,2341,14341,4630,2342,11954,12564,6662,14521,4631,10847,3838,7698,12299,10486,12560,14342,4265,10439,8598,4074,6038,11864,12300,12088,3239,2722,];
A{422}=[1793,7216,3998,583,292,14047,11956,9976,1578,7235,14072,4649,6401,4876,11924,9235,14071,8788,471,1412,382,14464,6815,6516,1427,819,10332,3994,4897,11946,7766,3377,6614,14070,5561,10960,6353,8365,6969,6319,6350,13791,608,10577,12622,8598,7659,9881,9590,13793,9083,12626,11716,7699,103,10647,10996,8591,7350,434,2301,13162,10333,8314,13340,294,14272,2517,6791,9414,9910,6798,2819,11380,4880,7981,9089,1517,12623,854,12879,4980,11381,4651,5015,2009,14166,11964,293,10532,1086,5148,8119,12620,5149,5341,11089,7504,4714,8268,10883,10253,6028,1329,10364,12621,11610,9831,1440,4647,7759,362,7642,611,8473,13350,671,13431,3107,2113,5020,8789,2440,13792,10993,2679,14073,1017,8258,4819,12570,10464,6792,11944,2721,14075,1543,5335,2452,3009,11782,383,13375,12624,12772,13830,9208,8036,1469,7484,2794,3381,3891,8485,14110,10331,1309,12566,2647,8597,9030,11375,14074,14056,7760,1934,4419,2093,4079,4125,11418,13279,5349,2302,9125,4202,7941,5023,3694,10226,3003,12493,3036,295,7639,11861,13676,7758,8037,11133,14062,12782,90,12285,115,4488,12932,4113,11748,12559,14374,9285,4250,2451,11169,688,4717,3414,10863,6857,6520,14323,12349,14445,3834,3008,10598,10330,8057,12972,7771,792,3882,12696,8880,9708,918,1009,9441,7995,13546,8595,5133,7217,13806,9052,7218,1975,6283,5692,8242,12186,7045,3647,12625,11016,14456,6812,5115,5168,5865,12359,8596,13677,6317,10484,8484,14236,7585,13303,8345,1455,12086,1106,2695,5010,10604,];
A{423}=[62,3836,6638,12905,4738,1257,3113,3633,4167,12398,2277,3952,594,12524,434,5288,9708,3630,3747,12298,4051,5443,5020,10168,10675,13905,8818,12761,12762,13899,2275,4522,510,13904,3112,982,7971,4161,10169,5915,9707,];
A{424}=[2451,3820,1493,7327,2776,6590,6169,5720,416,6583,2453,174,345,8526,6361,6586,506,3295,5721,4860,11132,6587,6585,5390,6824,5719,6199,4342,1898,6588,7241,9235,11131,1967,3381,7346,4265,9822,10620,7464,7067,10584,507,292,13271,1446,];
A{425}=[14342,4265,12560,10486,10439,12064,4267,4074,6038,3239,12088,14341,12300,11839,2342,11954,14521,5643,7097,10847,3838,4830,6981,7698,12299,];
A{426}=[5737,10646,2515,8956,13435,12041,5916,8238,2293,9476,430,12771,5292,13980,13271,11831,4683,10797,2516,];
A{427}=[5757,6431,8912,14258,12448,14411,8690,12065,13501,4270,];
A{428}=[8179,12393,6837,9752,47,12492,11954,7662,11099,3694,6374,12555,11878,4191,8674,12251,11972,1246,8491,12743,3329,2207,11526,7826,822,12270,9666,7484,11706,5622,2181,2642,9096,11098,8121,12851,13165,11965,12394,7330,14342,5214,4270,13659,13911,7111,13926,11525,1654,13805,1149,493,4510,10252,2249,8341,1452,9339,9466,5569,43,388,9286,10516,11016,1933,11184,5213,1137,11831,3199,9750,11671,2221,1315,11326,5840,6689,9757,4413,9945,11882,13804,4733,10476,12389,4204,6174,1717,1136,9376,8736,8459,3829,644,12041,984,12009,3466,9128,11803,8939,3285,1847,7378,9479,7012,9334,8097,5398,186,9785,2058,11066,10227,12392,6051,3312,11707,3882,6941,12804,1719,4720,11358,156,14279,8593,11934,9753,7482,5355,13729,608,8894,4673,2658,2013,313,10770,11097,12953,1465,9694,13340,8968,4216,6584,4144,2212,8735,7328,882,10797,8893,12,4936,1596,6615,2197,2443,12395,12421,4825,13112,7327,5234,6576,10136,9562,12742,7226,8180,6815,1277,85,3380,12456,5704,9095,154,6692,10395,13374,2220,2289,5094,7663,1787,11199,13307,9695,8473,9156,4521,14463,3970,12961,10750,2135,3418,9383,9227,12583,13020,438,3747,5085,2876,11670,7219,5065,12886,2009,9946,7241,13499,11964,8,6260,10292,10815,2333,4823,4074,7464,8912,5225,6531,14465,13656,8400,11970,10646,2285,11672,4203,6724,11216,5149,11089,9157,];
A{429}=[14220,10779,13966,10357,5476,8173,5966,860,456,13729,4281,8623,12326,12633,1240,9121,13964,6416,7901,991,3165,239,4539,5825,12467,];
A{430}=[7271,7564,2580,13659,12811,9523,6189,3668,8736,9699,3189,183,13947,9708,6557,3881,49,13518,10505,9160,10504,10089,12147,9159,5185,12688,];
A{431}=[14323,176,7888,5171,9068,9686,5634,8378,14148,10797,742,8596,1252,2893,1216,11609,4316,1242,10301,9944,5499,9128,11369,8968,7484,];
A{432}=[7359,13417,1934,5692,4363,7360,11131,12060,9581,244,8,2998,3312,2884,11864,1844,9822,576,12806,4265,3829,7056,];
A{433}=[1962,9944,8176,6028,9910,14449,9946,6865,];
A{434}=[2787,11881,9603,12782,10797,13165,10796,475,7593,7822,9310,3817,2714,388,603,2375,3697,3816,9853,479,];
A{435}=[5570,8644,8596,11864,742,14056,2004,10625,9812,11089,7888,5407,13112,7484,8803,11984,3763,];
A{436}=[4942,3931,11747,3929,2177,11637,6352,10050,5424,10171,8019,6647,13398,2609,6453,9402,13622,3930,3924,8316,9534,11759,6455,4941,13833,6463,6815,6454,8953,4780,9403,5426,2562,7113,11527,3120,6462,9533,14422,3953,10253,4198,9532,5803,4344,5425,9497,];
A{437}=[7579,6576,9509,12695,3890,1657,1492,6614,9886,2714,13244,508,972,5171,6686,13822,7785,3379,10687,10567,10612,14097,7184,509,882,7164,7165,284,11924,2966,14189,10024,2526,7632,5295,8156,2986,9643,8866,691,522,372,12088,696,8716,2402,3420,9281,9395,5647,5046,520,13217,1039,8112,835,13288,6790,14461,10922,721,6933,14137,8303,13959,14168,779,6981,81,2591,12454,8876,7197,1491,9825,7166,9680,370,1766,14145,11983,14521,13670,8370,11986,12155,8864,12996,7660,14170,7842,11308,9824,1968,1665,2495,8213,193,10565,14082,3641,3135,608,606,9670,6353,13552,4300,10340,11610,4647,8720,11571,5406,3928,10713,13151,10614,9652,8860,13104,6542,8305,11089,10280,13289,12455,2525,8119,13086,13679,11012,3511,4903,6047,14166,6966,6743,14169,6193,8369,2396,12692,11522,13481,5225,811,5781,6012,13115,707,10292,3303,6986,10347,2333,7438,14163,8689,5335,12260,5534,9930,9071,13817,2721,8244,14077,9644,12942,14473,2277,4866,8694,7228,13113,3350,1977,931,10326,2516,10993,4328,2893,12753,14425,80,9070,5020,13030,13748,10251,3307,7377,14318,8416,8022,9927,7633,4760,11864,4544,7160,8721,7196,13029,7099,10566,3508,2124,13320,1654,9429,946,7939,6906,12457,4622,8667,8528,10613,10921,5237,7549,1178,12018,11873,5518,8529,12080,5548,4631,8184,9903,695,8371,373,374,855,13609,3892,9682,11356,10335,13830,7098,10788,11982,3367,13271,3997,9202,6336,13960,2730,4050,11298,2359,11255,5072,2295,970,10334,14364,5247,9276,2498,3233,5456,6543,9836,12285,8304,8709,5441,9928,7508,14062,7376,3746,7856,6908,14187,2515,13464,5411,6546,191,12499,3880,10158,8302,328,13233,12798,4202,7548,12555,12296,9660,10719,9839,5248,4637,513,5705,11355,11987,4660,6889,14472,7435,511,7432,8865,5398,6361,971,10560,10568,5169,10192,3786,4630,3338,5930,8861,6793,494,12832,2729,573,3312,8587,14136,14475,327,12302,13413,13290,3927,325,13678,3502,9334,9237,7378,5387,14167,14474,5447,688,3984,7563,13273,12943,267,6333,8859,6538,329,1988,3356,2367,460,1962,14236,13415,9718,12386,10563,11774,6317,6751,9681,7786,4261,5992,5865,13414,11016,1387,5246,13028,8139,2366,3572,1280,689,6335,6300,5714,10262,7162,8791,5596,7829,3383,2527,8599,11890,3448,9919,7351,1370,761,7364,];
A{438}=[2073,8805,9757,13462,4270,3816,8561,7085,10770,3653,12753,5235,5893,2288,3463,4630,8766,651,5050,7225,9235,3029,3603,8179,3027,11016,8803,8184,1847,13271,7288,7464,3817,3654,];
A{439}=[11959,4622,3295,1596,7464,3769,8473,9797,13792,13375,12065,9029,7327,13499,1749,1514,2090,284,1053,511,7303,5252,];
A{440}=[10728,4985,644,3921,9057,7177,13872,14153,8735,4253,3510,7472,5746,1601,8040,1608,11785,2550,9055,7473,9053,4484,3922,580,11520,8732,9060,3194,1984,5520,10883,9688,12980,10721,9054,13355,5902,7471,4594,13228,7943,3511,11360,3920,12590,5745,5265,10992,863,482,2746,8734,1985,4251,8737,10723,4301,13357,2549,8730,5519,4314,7044,14456,1025,8738,11221,9059,9689,2778,8298,11222,7042,8194,5903,8945,7043,5417,12713,9690,10724,9687,8731,9058,7474,4250,5264,7041,9988,9987,13384,11443,8733,9056,7944,6461,9685,10379,10245,3310,11269,8736,10991,13356,];
A{441}=[3699,1694,9036,2742,3795,4714,2553,3882,6516,5886,9030,5737,10719,2137,7095,11984,13112,9237,13830,12360,10024,1808,3502,4617,3878,184,9202,4717,8939,10939,6703,6394,12349,1010,9235,4388,7484,8968,1736,9812,6698,12444,8604,14062,931,3503,3879,2673,11169,403,7021,10025,4875,8976,12998,12559,9910,2721,12352,13817,608,6283,3564,7888,10475,12355,4202,11864,2598,4718,7745,8753,8803,5115,6865,2113,10134,2144,];
A{442}=[13070,12302,2571,644,9120,279,10328,4809,11804,11518,9235,12009,7291,11832,2161,8933,13253,12972,4915,6905,180,11803,667,3793,6743,6196,6696,5781,2987,1173,6166,5641,2901,668,12772,8940,10547,12360,5530,6562,7912,12422,10898,12879,1195,5292,12362,12534,4270,10222,9177,12081,4724,4660,5491,10960,1494,5920,12304,4537,1750,3555,8690,3795,13110,2746,4057,12899,4538,449,6566,5419,8138,8803,10186,11686,2120,13545,536,7829,3383,14442,10123,4060,11099,5471,11699,6748,2218,8153,5529,606,7560,5536,8894,3726,2135,1060,4250,5155,9547,6749,8657,7134,10013,5663,6323,2125,2207,1225,10832,10702,2883,11288,13007,5314,13927,448,9447,912,];
A{443}=[8914,9147,4441,6795,8567,11107,1146,11986,11957,2666,10647,5357,11117,14187,5356,11114,4966,8125,5172,12133,11589,11124,5173,611,12250,12396,12252,12251,11959,2667,5355,8598,11116,8594,5998,11118,6791,10334,5194,6798,14188,4615,11985,11113,6796,12383,10412,11100,8596,11120,11106,11125,5757,6792,4778,11111,115,12780,6797,3765,12248,12249,411,11112,11965,5758,11121,11122,759,14384,5759,11956,10289,11734,410,11115,14189,10894,11248,11109,7727,5354,11418,5358,11590,10646,11958,4188,8597,13399,6793,11126,11123,12253,4964,2665,10267,4965,11108,3750,5166,6794,5171,11127,10645,11110,12381,5167,8568,11784,];
A{444}=[4288,7884,10293,1475,7335,12361,2295,2061,5554,4899,8315,10030,14020,115,3196,14046,2037,1756,4948,12880,5565,12445,1577,8604,13280,12181,12793,8803,4951,11954,7346,3880,11227,6690,7945,7634,7845,4764,11959,10584,13503,14063,8674,12169,10439,4429,5368,5023,9125,5533,4665,202,1479,11984,5358,13501,8824,195,1654,1934,7223,2682,10099,1969,1812,824,7691,8341,5431,1536,1452,8529,5548,1477,3866,12341,9418,12519,52,13970,4199,13641,12020,1195,11641,996,12851,12300,5027,6821,7485,12394,12161,11896,9475,5396,6174,10804,12391,1988,6689,2948,8484,8366,2258,11434,10484,1048,12698,8596,8566,13865,9720,11686,11016,7643,1895,9134,9816,7069,785,3383,1933,9713,11369,5153,4668,9441,12756,10536,13462,7434,1066,10268,8792,5389,8957,4630,1669,12392,3863,5969,3793,3334,10150,7803,12302,7635,11131,10316,1811,13014,3008,2369,9744,7050,12877,4859,11693,7823,8939,5641,10726,6038,8611,2765,1372,1123,1749,9853,3864,7981,8483,2013,1999,6791,2808,3557,8162,2080,13897,6698,14044,10495,10647,13793,11860,8239,9693,10089,14530,7452,8905,7560,3874,6350,6353,12206,632,8822,5492,9944,2820,5250,5234,3400,12421,10401,6956,3068,13112,11872,2897,3380,3699,345,7846,5171,12563,13643,8644,826,6516,1427,3435,13607,5390,667,380,14485,4201,12992,8968,5306,284,3132,6883,10482,691,12909,3420,9452,12297,6323,1912,2452,5534,4615,2135,3171,10971,9644,4830,5720,14210,4267,5150,10464,6792,12444,8694,12084,9447,4791,6400,9887,12583,11071,3747,7221,8825,5094,9455,4385,5064,13077,10923,2030,5410,13728,8153,7916,10787,11168,11864,4544,3862,4683,7375,8214,100,8275,6028,3231,10200,6979,3657,14467,7107,5148,5166,6181,10822,2892,4762,2804,13868,359,11964,2219,5321,11295,13297,12955,8978,10414,2396,4313,1147,8745,6562,982,14410,5292,10815,2299,8814,2451,10152,6429,14355,13783,8779,10451,4726,12559,7448,4250,6843,652,12121,4875,11871,11748,11219,9957,5556,12544,2930,2303,101,10412,2300,979,12446,4206,11861,4157,4154,3832,6865,4545,9752,4832,2297,5918,2218,11878,8176,12798,10063,12555,5790,3124,11781,12786,8181,9920,5558,3537,13279,9427,705,2891,10558,9731,1456,6565,427,4578,11248,148,12458,7760,9692,9085,12777,11457,8108,14110,3704,11873,12018,2647,925,2176,12228,6985,8184,6662,11098,8485,4317,5297,9827,9526,480,197,10064,8940,4924,10517,7330,4265,11734,10486,3912,2162,13375,2827,9202,2900,1106,1005,12408,6691,5547,10476,5010,13682,12086,10037,4413,7838,3191,11010,532,5314,13814,10307,10673,11858,1717,2175,1375,12298,280,3399,10050,163,10302,13094,10733,5618,11831,13653,1446,6697,9755,11671,2296,2290,11521,9430,194,11546,2058,10160,10281,12245,268,13440,10083,5265,9451,7822,7483,13815,1655,10881,10309,5552,3312,10098,8587,12972,14475,6588,9450,3333,902,14445,644,279,201,6872,3502,1337,1247,6651,924,14042,8637,6036,706,11633,4716,5403,8813,14411,12358,5663,3378,12637,2627,3058,8546,3165,9667,6798,3041,12168,1998,5,8274,2139,13162,12090,5483,5551,3393,13912,2098,11358,7842,7310,6198,9783,7659,608,8291,10814,3409,4300,13552,8934,13585,13345,5484,13149,7987,8568,801,8526,8867,8992,927,10816,6815,6654,1780,7661,382,9069,12564,13256,4796,1339,11924,3437,9906,8969,12857,9406,10821,9142,3703,4649,12088,11869,10797,5867,1242,4169,537,12265,7944,13817,7146,9791,1296,4819,4358,3167,10353,6275,14073,2206,11100,3018,3217,11386,4640,6564,1898,12638,1954,4723,7663,13615,5020,7137,5704,1143,12203,8558,13159,7888,666,363,9822,3239,12136,10569,9658,3446,7904,6274,3738,12339,9435,13939,5025,5406,603,4658,14465,10253,6739,174,4514,3626,8268,10280,3065,8766,3750,14148,9648,13161,13601,5745,8166,8862,13499,6824,8,13612,6696,2009,13321,7557,13582,13432,4980,198,1188,13373,8727,1850,9271,1059,854,9939,6260,13765,4074,13566,4823,6749,9132,6482,3017,2071,11298,12708,5231,3040,7942,4893,8141,13623,12932,9093,1032,8935,10783,8636,6859,11133,8331,1879,9108,3807,4860,11801,9610,12492,4850,10748,7662,11957,1038,1696,7724,6837,7172,7461,12393,11034,13281,5095,8279,328,3564,3627,4161,4060,5152,2217,13805,10736,10071,4510,12362,6890,6660,9466,9571,1694,8286,4526,2286,11401,6936,12363,1783,11213,4706,9462,7973,11588,4442,560,7224,3381,3202,2181,1405,9461,8889,983,5313,9208,196,5214,3370,13271,976,10127,3586,383,8958,2070,2695,93,1455,468,5159,4204,13160,10832,10930,8756,13936,347,14454,8640,5086,11556,11215,7210,9126,11753,13177,5115,6368,6812,14456,4692,5658,7573,14297,2694,1042,6283,5158,200,7777,10294,11589,5421,10003,9487,3565,6540,8313,7487,11256,12014,13500,10111,7234,6490,926,7813,7843,5930,281,792,6430,9067,4342,327,7472,7206,6863,1919,3648,11300,3440,4266,14323,4617,7814,9453,5907,736,1847,668,7021,2392,8967,4546,10324,10462,10159,1333,1666,7564,1517,3764,9910,10520,8894,793,2579,2073,2658,11877,9543,6682,13340,3463,10593,369,2922,4489,7699,13032,10186,4311,8567,1719,13137,2725,7409,4538,3228,7238,737,14208,2495,1721,14455,9284,13729,11948,9758,14320,12858,4724,12055,173,8494,2898,9736,788,10445,3994,13157,11296,3555,6695,2692,2449,13399,12824,3374,7184,471,10328,9476,739,14113,5409,5809,7222,12841,9976,10830,8706,2402,5022,292,14047,9656,435,11008,3009,2721,5550,12388,5423,6097,1060,4200,13013,8805,7451,2876,1670,4821,4401,7502,1286,3888,585,14287,2036,13792,3459,2893,7824,2220,7,14138,2342,13545,12299,9704,8789,5391,1580,3494,7373,12006,5208,13431,3107,1482,12396,7657,5383,6755,8473,3467,12748,2799,12281,7057,1810,6314,6748,10646,11672,8966,6724,535,8577,10648,8937,5566,199,7494,5149,10481,6550,13633,4714,651,14118,1911,8955,8926,3511,8626,2888,1166,6905,3873,6199,4375,3964,5325,3651,6742,7486,3441,11423,11520,7464,11835,9811,8343,9053,2913,5555,2500,9478,2207,11851,13543,11255,11169,833,11202,1720,6693,9068,8863,2701,14062,5324,2883,7856,3763,10102,5987,285,7745,9454,1673,4057,1987,8163,12493,3464,1502,3438,436,11848,6267,8559,3658,13456,5737,11309,5643,3439,2374,11418,13652,5354,2453,4270,5731,5729,11091,2354,10798,12749,4533,5553,8928,3391,3189,6468,14265,3885,2412,4537,14213,1750,8597,12450,4631,13171,11242,12752,5320,8131,7484,2,8312,2072,11975,1539,11623,2810,7098,4207,533,10898,2710,1099,6425,2187,8742,7738,9205,1150,12019,6451,11398,3816,12389,5845,7209,5536,9757,4439,10846,13828,13804,5844,8556,11859,2341,9549,3551,11281,6566,5992,4790,2671,13001,9468,9772,7612,13190,12767,388,6426,10535,10147,1315,3500,2221,8325,5644,11700,13863,1476,5213,10529,11699,12133,8882,733,9750,7364,10800,5585,9480,10227,12681,5491,5398,10817,10346,2958,10568,3884,13092,12304,12976,505,9511,11132,3038,13361,10057,8804,13188,7444,8507,2610,12041,2896,5822,12009,11176,12349,12360,3861,6520,1896,3388,1808,9000,9479,2087,7378,6857,633,5203,10494,10848,7575,4717,384,8403,6499,5524,4855,9818,6964,12750,12846,1168,3985,1105,4889,6567,344,12865,6796,3436,12866,2216,12227,13669,2833,12183,1968,13684,10655,8598,8594,7067,11348,8050,13791,12460,378,9753,1376,9703,1027,12719,7482,1983,1964,10222,1098,7909,551,1287,4662,9556,5252,506,8641,5522,4897,8936,9283,2879,8107,13158,13021,9120,2966,9399,2986,1596,2800,14072,1900,7235,9119,507,1341,12060,11962,11,7911,3675,12751,326,6169,13979,6438,4888,7225,11670,6018,12459,9072,7228,7332,9477,13020,1017,4190,8810,3881,2289,7821,9179,457,5326,665,6338,6692,4441,1840,6431,7309,7723,11866,6104,3434,7099,7929,3571,2285,4402,4203,8400,8741,11571,11216,12534,12802,12867,11378,5635,6639,13479,6542,5167,4675,7580,3295,12771,2236,6125,8744,7080,997,5812,9491,9809,13282,11804,7241,923,11932,5407,12602,7755,3860,5202,8912,12529,4331,10301,8132,10291,11849,10303,];
A{445}=[8803,6662,8184,4631,13545,8567,9704,7945,7659,1315,5313,5355,5407,7378,3860,11864,13271,9202,9441,12265,1341,1666,1342,6798,12777,2139,939,1577,4630,8597,];
A{446}=[3564,608,7067,10584,8007,2218,1686,12786,7482,7084,3698,7639,11467,8803,501,5480,3035,11383,10158,12493,4352,7945,1665,8175,7826,242,14492,14048,101,11133,11298,2207,2819,9386,10224,5663,12358,6621,8757,10229,2013,3210,3570,2731,14342,533,2197,2507,9399,9751,3031,10830,11677,882,4104,8963,7184,8043,6801,8184,6362,5622,6680,6453,8965,4524,7484,385,5569,13034,14324,6406,12557,9520,3801,1750,5979,14018,3994,8341,9030,8964,5118,12563,2716,7465,14057,11949,705,2898,914,4752,1934,4956,14463,7288,6339,4390,10050,4516,4517,3383,11831,9286,7643,12074,14242,9095,13143,12064,2605,4503,7994,771,9376,2893,13792,12583,11215,9477,4204,1493,9475,6090,12423,13013,11882,5225,1111,9479,8097,7464,4980,11842,13296,13436,8132,706,6355,5781,7075,7798,9754,12972,2396,11777,10414,6363,1600,5782,12804,2958,2875,161,1004,2236,792,3882,3954,2324,8170,8966,11216,10227,10712,1237,186,6028,4606,100,1515,];
A{447}=[3795,9000,12360,1195,13610,9520,12339,8813,2827,2220,13499,8814,7375,7911,180,1666,5271,3748,];
A{448}=[255,8987,10341,4902,1626,8988,12553,3816,4797,14186,254,14077,4798,11503,12556,3833,251,13482,7326,5581,12704,12558,2989,5293,1521,1520,7094,1635,1705,8989,1718,8905,1518,256,12555,8791,257,6508,10340,1628,1487,7327,12552,5582,10579,7149,14373,3582,13186,8359,12614,11991,7325,4903,12557,1178,5580,7328,1467,5297,5321,12190,12192,12114,5320,1179,4796,4794,12162,12189,1627,13678,5292,12191,1519,12554,5319,13962,2785,];
A{449}=[7767,10937,5834,3349,14232,6067,13088,1188,5830,10264,3667,10595,14488,12078,9708,3169,778,12076,12576,3626,8972,918,4658,13440,11306,5585,919,3415,5153,1238,11437,7971,7057,3351,8616,8614,8872,7144,14142,5865,1739,5986,10571,2051,1740,4145,4073,13817,4348,13828,954,12079,263,13387,6076,13705,1738,10594,11627,12928,2062,12670,4143,13293,1239,11535,8467,5162,4731,8121,6709,9166,917,9364,4695,12080,6070,9898,3170,3345,4349,5729,10934,1531,109,4194,6098,2054,8873,7941,5829,1360,9531,5152,12412,2711,4159,5802,2379,921,13388,9610,11861,5163,1742,1741,1963,5586,10018,7942,2050,2061,920,3570,1265,4193,6071,];
A{450}=[5028,12209,1337,7225,6542,3465,792,7904,6427,4544,6642,10830,3027,13607,11243,5663,8803,6482,7373,4079,13159,6798,11241,];
A{451}=[5878,12770,7377,1498,11211,703,9455,2752,7099,11864,591,11852,14318,11944,4830,8088,10519,2721,1341,7436,5945,4398,12753,7332,4468,10047,10019,8694,7228,3686,3294,4819,11713,800,9924,2194,6966,3873,9491,1832,7867,10301,2333,6828,3860,9271,8929,2540,12867,8084,10023,5406,1693,704,6710,839,10988,8259,4680,4675,2495,11943,7938,9499,3966,4051,13552,4300,9394,3691,10565,395,10520,8089,3355,4380,3010,7333,14491,1491,12454,8162,317,5994,4253,882,2388,1412,12,3420,9395,5046,7675,14189,4131,6507,8866,6614,2496,11942,1342,2481,5497,10450,10567,5590,2035,11885,9923,11946,13244,5692,7573,2497,2671,694,5908,11454,9815,7729,7829,13493,689,3214,1622,6238,10025,10977,12512,636,7786,10563,2363,8746,11945,7206,348,3026,1593,11425,4925,7378,3388,6840,8865,10974,10721,5967,11210,12218,11167,5944,11947,13459,7788,10568,10882,12860,6361,7179,6546,11424,5131,10521,10334,5247,10530,4039,13189,5942,7024,3746,6282,13645,7376,4399,7242,10859,3765,8371,9393,695,7379,9202,6254,11689,4924,3252,7098,7514,7910,5520,4270,10852,10566,3690,11026,986,3872,6128,];
A{452}=[8212,2986,13621,9354,3199,7935,7826,5537,9030,6036,270,5585,12358,11148,1934,12126,8894,12041,];
A{453}=[6672,6338,2309,11777,12442,14200,1113,9272,1476,8132,13907,13908,11202,9214,9213,1111,];
A{454}=[2948,10932,7655,1106,11001,5941,10819,11215,1717,14119,9737,2269,9376,8366,6759,2965,592,9468,9134,1918,4846,4189,9286,3066,2290,9750,4465,11521,3383,5927,5213,785,13214,8021,358,1704,2834,13500,442,13462,4523,12756,10800,4864,12832,3312,1669,8957,14237,1249,7843,5886,7338,12041,12825,4309,523,5405,2705,9754,4342,7339,1916,6166,5403,736,8110,3064,6612,5982,11851,11953,14443,1451,2134,7784,7301,90,9957,9752,291,4057,11954,4157,14248,1108,1392,440,501,13395,13570,4665,5370,13730,13913,2227,4048,4307,8743,946,11218,4856,12536,2069,4270,10252,3658,4410,11648,14110,12450,1452,1917,12231,13732,11004,9692,2319,2027,6128,2642,8679,2,12519,2794,1251,12826,4847,13171,11965,12161,12851,6435,5214,423,10517,6169,2135,1912,13231,9748,438,5098,12583,4190,11367,402,1670,9455,690,4844,4083,2761,10425,11217,7336,10933,12713,6755,6290,7888,12734,666,7300,7337,3604,4514,12888,12802,11216,11365,8741,359,3065,1276,13980,1253,5341,441,12840,7071,7825,14120,14238,10456,8332,12592,11673,2291,10957,11849,5099,4275,6165,13466,6562,14232,8164,9889,1225,13439,5640,6168,4308,10159,11097,13838,1848,14026,737,11854,6198,7842,3550,12452,1107,1252,9753,9703,11934,4788,4892,8050,6032,10401,4825,1157,13585,2820,9902,439,819,443,10260,11366,6466,13603,1274,7404,4305,11238,8936,1242,642,9751,14121,2986,];
A{455}=[2819,12074,12681,14082,2221,4980,2553,3882,7364,688,10157,];
A{456}=[9943,7119,14129,758,2461,14128,2829,6728,5826,14333,218,14336,5070,9470,10128,5072,5009,5910,5060,1190,12934,9471,14130,7068,4926,4450,12935,3535,12711,2667,13699,7923,12412,14335,2508,6726,2666,3523,2830,3576,8038,12933,2665,10344,6727,336,5059,12937,12936,14334,12938,9756,14337,14338,9472,5061,3524,759,2491,3536,642,13156,78,13698,3277,3934,6017,7182,7866,753,13509,4445,];
A{457}=[4821,5556,5551,1963,3436,13387,12708,12750,4193,5555,920,5550,12751,4073,5554,8614,3438,5152,202,5558,11437,7971,3434,200,5829,9454,921,13388,2379,926,918,7234,9451,5552,9708,927,3439,5153,194,919,11306,6098,13440,4194,12749,5553,199,195,1188,196,5830,9453,8617,6872,198,9452,4823,5834,924,917,9450,3435,925,8467,14488,12752,3441,3437,923,201,13293,3440,197,];
A{458}=[3050,6796,792,5893,9068,13162,90,11823,6792,7504,14454,12168,14198,4003,6424,14199,3697,2374,2848,1259,9572,3125,12169,6422,7888,3051,8968,7484,902,13268,382,5833,7699,12567,];
A{459}=[11909,5411,6052,6028,1125,12349,5635,2132,9144,7660,828,2131,742,12296,5633,13653,11601,10301,4300,10057,9395,4979,2133,13573,5634,6888,11989,];
A{460}=[2647,9603,6328,6327,475,2375,9853,3816,6329,3817,10495,];
A{461}=[3888,7811,10059,265,14333,6255,8810,1017,12372,5462,1341,8710,7911,10013,7085,7873,13979,12984,13465,10944,9822,9156,13642,13350,13993,5402,3571,5761,13349,12273,1864,5020,8299,647,13626,13980,5847,4013,12447,5464,2825,6813,2174,8926,13346,9922,8320,3362,298,10713,5635,6864,13430,1867,6688,5461,14339,8929,2173,11690,8808,8994,130,4540,6966,293,9186,6023,7907,1865,8811,4313,9924,13951,8846,13992,294,8162,228,2142,11050,9002,14491,13990,266,6862,8998,13952,13376,2406,5874,13347,1102,608,4273,9591,8724,8812,1252,288,8273,11986,59,2793,11396,9590,9026,10861,4858,4016,11642,6253,4312,2444,8869,8997,10344,4577,13345,7909,6437,6252,9556,13351,3332,7959,7874,10714,3200,2443,264,995,7912,292,5460,4542,13463,6860,118,13348,5069,4201,4992,1866,289,11322,3268,11323,7872,8809,4204,12408,13384,7913,254,13627,7168,13994,119,10218,11890,9412,4732,5992,11318,8861,129,2407,5450,463,8999,11476,12340,4925,1247,13678,3388,9000,9963,1024,8813,9210,348,9722,775,13649,7200,8995,2732,2305,5760,8814,6103,2744,13233,296,4665,13352,12296,2727,8605,8927,13991,11034,295,8996,4755,5394,6406,1783,12080,10813,4965,3690,4410,12766,4578,7910,4270,9001,5463,8419,13630,8257,7110,11196,6254,13610,5747,5783,4706,8300,9710,7182,131,4541,297,];
A{462}=[3978,11805,13652,10253,2671,90,5171,3763,1350,1914,];
A{463}=[12389,5663,14289,10186,9606,7375,7985,12339,8978,12299,5368,];
A{464}=[14242,3194,717,11853,8635,6621,2017,8025,6620,9840,7049,7958,14440,10171,4677,];
A{465}=[12126,13959,3048,419,10520,2721,7020,9910,4204,10051,5663,13960,2765,1643,9720,7117,11100,3102,10617,5483,12698,101,10629,12285,9447,5923,5085,3985,8484,6865,1665,802,5064,5704,11860,3492,11861,3027,11807,13268,1000,979,5419,8803,9604,6566,6564,10569,5368,785,6422,13281,1502,13728,13112,3332,1934,6028,10616,1347,603,100,9502,9509,8626,359,2236,321,1427,1234,1642,9511,9030,2614,2412,7107,6312,8531,4276,5206,5149,9906,8679,9235,3202,374,7486,3710,644,5015,7484,2,12288,7803,4731,5783,8,270,7973,2226,8485,1166,8804,5548,6916,6268,706,707,6036,8893,5662,3817,6562,2986,9744,8940,5809,1473,10073,];
A{466}=[388,13112,9235,6809,603,7484,8968,4075,14370,14057,12228,10996,12824,10224,792,742,10797,14371,1694,6857,14056,5171,11089,5,9552,6904,13431,2958,6422,];
A{467}=[1947,11854,186,8968,2561,9274,13706,13444,12567,7482,12782,13165,5171,5832,9444,7483,7822,6792,11010,773,7888,];
A{468}=[9310,12090,434,11097,4196,4747,5551,12358,5663,13439,3185,6798,6933,10691,7459,7659,9817,14379,14295,13775,10689,2098,10076,1107,7940,7842,10446,6198,801,10561,8568,11267,1359,6539,12730,3804,3086,1342,3475,50,3744,9406,3992,8969,7675,8716,5633,12088,9358,2340,1242,3790,3587,11553,12564,8208,1435,3770,7165,13256,12522,8582,9235,6134,10905,14520,5235,11100,14073,3018,6251,4197,13542,12260,12265,2917,13315,10944,8439,666,9899,12734,10475,12713,9822,2365,4521,6873,10709,2924,3239,10569,1954,6334,5020,467,8268,5464,11736,9100,10280,14148,3588,5406,5025,11695,174,8860,7176,8727,5225,707,6260,1507,7438,10957,4074,5609,6501,8332,406,2963,8,14166,6824,5980,7825,2009,3789,6002,516,7557,1881,13321,14375,9957,6188,4383,8304,10412,101,2300,10789,8987,12743,8318,6429,2451,6934,12951,3479,12559,13783,3591,10521,10317,8176,12798,2339,11741,4369,3184,6551,13372,12875,7556,4157,6112,7639,6795,13068,2297,9842,4545,9752,4622,6128,9821,2319,12458,12777,9085,9692,2646,8548,8718,2288,8528,9028,11873,14110,2891,705,3783,14370,2069,8907,8702,3840,3999,10486,4265,11734,3997,10212,9238,13375,12351,6662,2186,11098,8184,10005,12228,7433,9903,512,14196,14215,6975,2920,1717,636,3268,8819,5941,701,5547,12408,1106,12086,3522,2256,10261,3478,6485,9755,13653,7829,7162,5380,7489,2290,2296,13402,3572,6669,592,245,13662,3312,5054,5841,3932,8715,2712,10160,194,513,268,1611,2659,10190,13409,7130,8654,7934,706,8637,7844,6166,515,12972,6010,14445,902,984,10116,6363,3485,6698,9825,1491,13389,3186,9025,11912,1225,3864,6791,11704,8989,538,687,10325,7466,11438,10647,10928,1056,10185,10927,12155,11860,10228,2444,10385,12222,3481,5171,10113,6443,14341,10687,2916,5234,2820,7579,8266,12421,408,3332,3068,4825,10401,3132,14189,3358,2731,1055,10482,12560,2311,9751,3785,5046,1737,12,3053,1554,3782,667,13607,12185,4201,10831,6792,10007,4267,402,12064,4791,1822,12084,12815,12583,9887,6442,7561,9071,5534,11270,2306,2135,4830,10180,9644,13642,11894,4683,3862,9645,11437,11864,5173,5859,8652,8825,3360,5094,8165,3483,3847,5064,12969,4385,5410,11299,5166,13086,359,9080,2892,4066,3589,6028,5642,11941,100,11024,616,8231,9216,6562,9657,6165,10999,7527,11688,2299,3745,1052,7867,3639,11190,11964,6966,1579,11295,6416,3426,13274,9512,6543,3856,8722,9928,12261,13280,3584,4432,2295,12361,12418,9860,10439,13663,1583,4665,13570,664,13405,6732,11954,2727,2644,12803,291,3477,6502,684,2802,5712,1452,14024,10252,195,13320,11557,723,1654,9429,3442,2988,996,8294,5662,2310,14342,1310,12300,12851,12161,1688,6177,12817,12826,4384,5548,3866,12336,12519,4199,2642,13415,7128,12674,8596,12698,2699,5882,5883,13384,8717,7789,10431,9475,10183,1271,8988,1988,12423,2948,4854,13214,689,3383,1755,8138,11194,802,9134,1895,1280,1590,1109,5692,10560,6051,13063,8957,3786,4630,12837,11548,12756,11545,9270,9441,11355,13462,3640,3787,13386,10523,10433,1066,2918,13407,2573,6038,5641,8939,5969,1508,14136,3863,9722,1571,2668,466,11131,10316,12302,5412,3098,4889,13242,9680,6371,2968,6796,14507,7559,12750,9089,6589,5524,5968,830,11612,7067,10329,8594,786,8598,7562,606,13791,3182,9753,9703,11934,7131,8077,4175,11271,11854,10655,8641,4701,11946,7478,2964,5522,4577,618,10567,5545,6668,1098,10524,10924,3484,722,9198,14201,5311,1492,10028,2986,9399,8719,3645,2062,9119,3998,642,11555,8936,8107,9120,7404,2966,13108,3848,7225,10803,12268,12459,9477,7097,12060,4758,1341,12751,13334,662,4888,10519,10386,2078,8849,11852,14463,9715,7929,7099,8721,1972,7654,5402,12350,2289,9029,10734,13664,6338,6912,4441,1864,10395,3838,7144,7580,4675,11022,10371,6542,5167,8305,6794,5269,8119,10184,10925,11216,9006,8741,3928,12802,13479,5635,4784,5407,5028,3860,6531,6986,3004,5781,10303,11849,1592,10291,7463,5654,7080,14180,2309,923,5953,8573,4756,12276,1340,3359,1451,9478,6336,11816,11169,11851,13543,10632,9554,6612,970,3480,14364,10434,3482,11364,2075,7926,2308,7927,3376,6372,3035,3763,5987,7555,4057,4605,10158,8531,1366,6468,4755,10929,3189,514,9030,1582,2077,9520,2969,8597,10181,4410,5643,3658,10566,1581,6418,4856,12749,10798,4533,615,7098,10006,2810,10729,11989,9001,11517,6435,37,1099,7096,4979,12087,6425,11242,12752,12463,13171,4631,4293,8121,6715,8131,1539,8243,2921,2645,8556,2363,5844,4391,6444,2341,11554,954,851,12019,9757,6530,2487,4439,3187,13062,13507,358,8021,13863,11326,5213,3592,10109,9750,12133,998,10847,4790,540,11281,11585,2307,9468,6426,13538,388,971,13110,379,10488,5875,10568,9511,12976,5886,8430,10057,686,12832,11132,9480,12571,10800,2662,5220,3784,12267,1051,621,4684,1511,3861,6857,9479,4114,11023,10848,8858,9754,1971,8804,7444,3590,2415,12041,12009,7698,3927,6797,10657,2967,5030,1054,6347,13650,6381,10159,13217,8639,14140,12999,8894,10520,9910,6981,721,10565,8891,12085,6285,2023,5357,7699,14521,4718,8567,10115,3554,9824,663,3550,7238,13244,12099,9736,5413,3788,1784,13401,13399,11296,9758,2094,11499,173,3756,2987,1578,10830,1512,879,12697,4415,9253,3760,14450,9476,10664,5385,4866,9748,12876,13792,4033,4754,6737,5916,13243,2721,4200,12006,5383,6755,10933,12396,1482,2853,8776,10425,11006,685,617,7,1739,690,4083,3027,13545,10518,2342,1580,8100,12299,7373,9123,6550,5149,9738,9250,12796,9355,620,2076,10646,10182,9469,6724,8720,11839,11478,1514,13656,10883,13481,1867,2722,942,12173,12592,4000,3873,1053,13064,800,1785,7486,12932,8636,8175,12270,1050,11133,2305,3476,3585,4749,11611,11298,3017,6297,4113,4003,13654,13665,4159,619,3627,7908,1108,6346,11175,702,10896,13319,6286,3183,8281,13055,391,4526,9686,4834,10645,2575,6936,12363,405,12109,10692,7644,5653,2124,7127,12362,2416,1236,5214,13271,10004,3586,8043,11213,3765,8640,347,9376,5192,6167,7604,10563,11556,12386,7210,6642,12449,11215,7129,3518,7599,404,2695,5366,4204,6333,4440,13303,10930,10932,6339,5714,6335,6283,12380,4465,5172,2661,5115,3361,14456,3666,3474,5696,2965,13107,2694,5768,6664,14297,6361,7234,8229,14227,5930,7843,10119,12696,7771,6793,6540,9917,4523,6296,7764,325,4534,13335,13069,11021,13508,906,4342,13061,7472,5219,4411,];
A{469}=[12168,13828,14040,14057,742,6516,2236,9464,12566,792,11296,12570,2958,6792,14454,1163,3651,6640,7484,13432,7486,8804,6654,10495,8121,13268,6643,10797,7031,6139,12169,];
A{470}=[10486,1188,982,11359,10639,12133,11781,7057,5533,5152,11693,9202,2771,6995,9883,3724,8605,9166,8107,7,6023,11921,212,10656,3725,9686,13008,2051,13007,819,2142,5905,12698,7605,14148,8998,5153,4068,6103,6169,13440,12423,10520,];
A{471}=[13791,9817,13214,12356,3709,13792,6228,6815,7096,7184,8345,8587,3261,7547,4847,365,9283,4079,13158,13793,10157,];
A{472}=[8893,8624,1027,5447,281,7729,3849,5834,10448,5204,2007,12169,9801,2710,11138,13107,12559,8846,6028,388,946,12168,8230,1448,14488,12727,7065,];
A{473}=[12564,9128,8803,7484,6028,5832,11734,5171,9686,6406,7888,14323,8596,8378,10797,14148,];
A{474}=[9030,2821,4319,12663,2286,9520,10360,11022,311,8330,1189,345,12802,12258,6033,4079,13479,12811,490,6373,11420,985,2285,4069,10492,12300,13271,3849,2810,7098,1596,4486,9299,7814,9479,1365,11295,10370,9075,4053,9675,12564,7075,13786,9384,13607,13739,8,6316,5866,2736,3730,11721,10464,4742,8982,4488,11195,48,1060,13204,13153,10308,11459,8754,312,13384,12912,10324,12358,12727,10770,13439,10804,2819,11008,11099,5790,12146,3383,7099,10584,11878,11326,1042,4191,12147,1696,12284,10446,748,607,8803,13372,49,4045,];
A{475}=[2181,11034,11589,13792,5704,173,174,1048,4615,2876,];
A{476}=[5407,4622,10329,8476,9822,2303,12300,5235,13792,4631,2104,5406,6473,52,4079,];
A{477}=[14018,12585,14017,2716,5235,990,10030,11930,5263,7035,7241,7034,12216,10643,13755,6137,12591,6136,9941,8410,10029,10485,5234,];
A{478}=[8740,12138,3647,6426,1218,6855,5411,8734,7745,13268,2334,11979,4850,5833,10996,12547,7699,13676,135,1222,1219,10997,1466,2851,7295,8378,13653,9306,10577,9572,7888,8315,6791,6324,14198,4363,2013,8805,14199,5475,6595,9974,6238,7983,5888,11198,2679,7388,10993,11721,6594,8596,4380,7236,10708,8314,4401,9304,4001,12158,166,9235,6597,12840,8968,4816,6596,7484,11574,2850,9827,5969,14098,4631,6599,6985,2849,12142,6593,11489,6591,3878,1216,9696,2848,13165,1335,1214,1059,1220,1215,1808,1449,6520,6868,9041,3068,6028,6704,8732,1334,14181,3697,839,3658,6598,443,5886,3885,8904,2004,6592,3884,12794,9990,6490,3657,];
A{479}=[6941,422,11202,1309,1413,7771,3998,8223,1577,3890,8741,12681,12260,5386,5908,9793,7824,812,6324,2118,4733,14308,3260,7698,291,13282,7071,7582,7915,];
A{480}=[1060,2124,12840,7291,7375,13805,5250,7389,6451,6450,5158,12583,10494,7888,11089,3391,13503,9447,12777,];
A{481}=[9902,10558,4724,9517,10157,7111,2898,8928,9821,10834,8476,7879,2716,2286,2348,4537,9520,8570,8184,1780,13299,14453,8107,9476,9906,5622,9235,1596,5662,8706,1900,1321,8893,12394,4607,8823,3493,12358,2207,7564,3048,3557,11877,3485,11230,11327,11801,2216,2464,11097,13280,3659,10186,9176,8803,7639,11809,1673,4057,4538,4075,6672,1663,12393,2218,13281,12188,5318,5368,8822,9672,4203,2285,9177,12527,535,2058,6724,10253,6028,5398,13656,5149,2875,4714,3115,14451,8690,11225,1322,9809,8978,6742,12009,11777,3861,12390,10459,7092,9479,2087,6260,9811,1847,6166,5641,10848,668,7134,9475,7085,12391,8523,2721,9757,12388,6438,7985,2948,3465,5314,3162,48,5235,2204,3459,3491,6566,10408,2289,5419,13518,14138,12299,4211,3603,163,1315,9606,10302,7288,8574,3383,11831,11184,86,2290,3792,12339,10256,];
A{482}=[14305,2273,10035,11529,14306,13302,8953,583,4745,10152,5452,371,14304,14303,7481,9841,];
A{483}=[10043,11989,4817,8162,4815,11946,7242,8324,11026,11992,6254,1852,1593,10025,4818,10045,10721,11713,11944,11942,4816,11943,];
A{484}=[12549,1139,6373,11420,12811,13149,4589,9906,6033,9523,6973,748,11775,6637,8674,3629,1212,2731,2735,2746,6189,4714,6425,2736,13650,11457,2962,6182,1812,];
A{485}=[688,14167,3303,7160,7162,9927,8022,9682,8302,689,14082,14169,12499,9824,7165,7164,14166,13670,14136,4261,3746,9681,9928,7166,11774,9680,8304,9825,14473,8305,14168,511,14137,8303,8244,9930,1039,14163,];
A{486}=[7045,12186,8242,3572,12625,4692,14456,13963,5168,4103,2290,1446,13806,7217,7218,1476,4183,5133,6283,13828,7209,12086,13015,13303,9720,278,12045,8366,6975,1962,3851,2369,12349,6363,11577,10330,11685,8804,4342,3414,8813,7378,6857,10863,9084,12681,8561,5248,9291,3486,10057,2884,11132,792,281,11891,1352,9511,1494,1669,12259,1843,918,5875,2593,10882,7483,8839,1009,702,1696,13464,4157,7745,13268,7639,8803,11719,6802,6907,9125,6643,3694,9835,10063,3627,3464,8315,4113,652,4875,9285,11972,6908,11133,4182,12285,4948,9093,2037,6320,4488,13745,7182,374,9047,3381,12463,8043,6362,3891,10212,12772,9202,4259,6425,12624,5300,13165,2190,12020,11689,2093,4079,9429,946,7223,2680,1581,11418,2374,3658,5737,2969,6936,10331,11609,1309,14419,2394,9030,14074,1616,1437,5951,4834,6906,3986,3391,148,7373,7377,6245,4124,13879,1580,6912,6338,5020,8789,6001,4020,1898,13029,362,8776,11168,671,4298,6169,4200,8805,14075,1759,2721,5335,12077,13542,11782,11881,14073,9400,8694,12570,8258,1670,4819,14447,9220,7177,7486,2009,5015,3651,9946,13282,10532,997,11964,6974,12623,854,11835,10999,3616,12918,8860,10883,9688,616,6028,9598,8741,12836,12179,4647,12621,14340,12609,12620,5149,6542,3657,11089,1425,2370,12626,11271,9083,2830,828,11716,103,6969,13552,12719,8593,6319,10577,8891,12622,9881,7659,9414,721,2013,14272,12917,10520,9910,10922,9089,1517,4880,13650,7350,8591,894,434,4380,10333,13340,8314,1757,14428,9310,14071,6609,4405,8788,8968,8107,1412,6364,12824,382,507,9395,7216,1793,3420,5867,8773,7235,1578,14072,691,7222,9406,3654,6401,5809,9782,6614,10401,3332,9886,14201,14070,10524,3909,9944,5492,1427,10332,5413,4897,3377,7766,176,];
A{487}=[9235,9906,13656,419,11860,12836,7021,6564,10051,6417,2236,7107,12851,11215,5368,608,11506,6283,8940,6562,10,];
A{488}=[3027,2207,6866,10328,6338,6865,8366,148,12006,1670,10050,7225,1059,13034,2190,2288,3383,1669,];
A{489}=[8570,12564,8507,882,6136,3027,11954,6137,11860,2368,12393,3466,3029,2986,13621,7464,10261,3564,7288,10486,6260,10830,3383,5368,13271,5641,2290,12394,10324,12358,9758,14320,3816,2207,9757,4413,10883,7754,12126,2073,957,3485,10353,3994,8992,1656,];
A{490}=[14230,8031,385,9841,7609,8235,2108,7442,8195,11489,12262,9840,7358,7717,3177,5256,11930,4677,2717,2557,2507,3561,10171,791,8019,11148,2772,6462,12819,10706,11923,13755,3194,1157,489,14231,1100,8527,12764,10136,3181,2302,2846,11984,5234,7023,14018,13896,12585,11384,11477,2716,5739,10650,868,5741,2266,11163,5263,4545,11383,6057,813,6878,12591,717,7716,5740,7958,1304,8509,12143,45,1104,6291,6224,7036,5808,12011,10710,10643,12216,10187,1012,10649,718,8757,11853,7324,14492,11721,13912,4370,10895,2301,6087,13562,11202,4049,10030,11488,7034,7241,12068,3525,578,1600,2368,6137,6136,9888,3226,1086,11673,1668,7049,41,11023,1566,11021,752,12069,10067,5940,2834,4669,3846,11024,4606,432,10962,10485,1237,8410,4947,6417,10606,4884,8032,8655,3369,2294,2324,330,4170,8025,12652,2017,1103,2381,11094,8954,14458,9623,7035,13742,8740,13127,9726,8909,10688,12970,5738,14509,10313,13737,581,7340,8557,5469,7978,11475,6873,6331,7288,697,10449,9156,11999,10020,11462,8508,8536,9226,5487,1806,4033,10029,3918,9941,1667,5010,5816,5941,7977,13024,4945,14017,2885,990,5235,9737,7715,10772,8898,7219,11463,3167,];
A{491}=[6721,5408,6352,867,14281,785,7404,4483,6077,];
A{492}=[4266,8495,4267,12470,12806,3292,5225,8497,314,3199,5763,6571,10363,12604,8496,10364,5668,11928,2090,6570,3970,5252,4425,];
A{493}=[1022,5869,2451,10462,7559,13650,5181,12285,9304,3557,11202,1172,2370,7346,11860,11861,2048,8265,11719,5833,5753,8418,6353,6515,436,14065,3627,1838,3464,408,2453,13911,1348,11418,5056,14320,5234,7327,2599,8529,2449,6815,14110,3365,6379,75,11946,11924,52,2794,12201,4416,12519,1837,14495,10254,6652,6850,507,3998,6591,1793,2848,13338,3999,4265,7387,6942,11944,7209,4959,2452,1450,435,9793,5547,6003,12370,7326,3350,13024,14473,4992,13776,12186,5649,1580,5020,12834,3483,12294,2895,10083,7915,7344,7315,4668,7208,5983,14382,6587,7771,10881,8058,4644,1843,5169,7504,6941,2152,10414,4962,1179,9553,13282,9946,7803,14298,7345,2271,5203,4957,8912,6531,8714,171,];
A{494}=[6363,2237,6364,9089,6974,4259,1309,1427,2236,682,683,11691,1578,8301,14074,6976,14455,6975,];
A{495}=[8,10252,13434,7080,6438,2827,1494,8528,8978,];
A{496}=[4866,8667,5171,9686,6490,6818,10488,6320,13725,11212,13366,434,14148,8955,7785,7786,1773,498,9882,3928,9307,1420,9705,1027,3448,11890,12376,11409,6193,3927,14170,5020,12989,10840,1435,];
A{497}=[9739,8969,4890,11584,6419,14309,7525,6130,9253,6636,3118,6415,6418,3117,6416,8756,7754,];
A{498}=[8965,5622,7484,1331,12519,8121,8963,5320,4424,9526,12341,8184,12463,543,13375,6425,3031,10486,6903,5617,12191,3287,12020,946,11148,1934,1654,11643,8824,4956,10934,4270,2453,14357,10252,1348,705,1149,3658,1750,3704,3801,3050,9520,742,9030,7691,5569,7883,3872,5180,4330,8476,3029,6865,12473,7945,11227,10158,3260,5489,10675,11175,11861,3035,8803,682,8559,12555,12171,12169,4191,3564,3464,2218,3150,5095,11959,3547,9523,3570,5072,6984,7448,2207,11170,11169,4624,10467,6282,11801,14492,6908,12916,11147,11526,12782,7768,90,2037,4948,9263,1756,8175,4378,3288,9957,11777,10418,11131,14445,1600,6841,1148,9128,9754,12190,14477,1668,10848,8589,7841,9024,8097,9479,3127,9744,4928,3502,171,5188,1798,9041,186,7764,5398,10227,2058,10712,5585,6030,13546,3882,9422,6606,7771,546,3312,2874,1396,13228,1494,10630,1991,9708,12804,7211,6941,2958,2875,2553,6967,3548,11076,6426,5615,802,10571,547,6607,9181,10516,9286,86,3656,761,3199,3383,1476,11831,3592,9042,7140,7297,4353,11326,10050,4573,2221,4927,12835,7405,4491,12839,12423,13828,10846,7074,4413,9757,12019,9144,9139,4204,12389,9475,5955,1150,10604,12239,2605,2363,7994,9376,9476,12847,9235,6584,3770,8968,471,4104,270,14453,509,882,12564,10254,13046,14097,7328,5319,3546,13209,8893,10830,12494,1900,9751,2083,2731,10528,3721,7033,1596,2986,4504,9556,12807,1492,5311,10157,14320,9562,3820,14057,9758,544,7579,7327,4935,8964,2716,87,5118,12960,12563,12214,3649,10711,4934,1713,14324,801,2022,1277,9646,1665,11383,12635,4720,10446,4153,7699,14279,124,13032,9021,7935,6387,412,5740,9753,10814,8624,12132,1008,1047,7067,12126,8976,2073,3048,2013,11704,4155,3210,6589,2819,6964,7981,4657,12358,8045,2736,10952,2216,12131,9101,12846,4742,9098,3306,9565,7486,8962,1010,2396,14447,13031,7825,1344,8,7075,3873,12192,11964,5580,8132,4031,2333,5781,4932,6986,4423,5225,2170,1059,8727,12602,10459,5407,7464,4980,8466,3616,12189,10883,10253,12836,548,8966,11216,11171,10579,10646,12179,4374,11225,2236,1322,2525,6608,14054,12652,14451,9157,10538,459,5149,3657,4696,161,3051,4425,12015,9095,7076,5704,14242,5649,3603,6279,3027,3491,2364,6943,8283,3652,3025,7288,9156,4390,6942,14210,13204,2721,1759,3171,6090,7085,9102,12876,7326,13020,2450,12583,4267,771,1670,3167,];
A{499}=[12421,12302,9120,6028,9382,6438,6942,12393,6566,7134,5419,2125,979,180,3793,4724,6696,5907,11869,12281,6166,3555,2827,6562,13503,7092,11279,12879,9447,4897,];
A{500}=[11552,10283,9731,419,9468,11860,8968,3466,3917,14236,5617,5618,1991,7768,5616,13601,12529,7343,];
A{501}=[11282,5148,13016,3372,8420,3952,5149,9451,11022,336,9652,12797,13656,10130,4658,4198,2313,1368,10648,11478,6724,7834,7995,10800,4877,13012,5711,1847,9749,5641,13436,14155,12108,9453,6736,14232,6562,11152,3098,9450,7118,10098,7117,335,11215,2637,1717,6751,9943,2409,12386,8459,11556,2814,9376,13080,7219,10464,8508,1296,2948,10037,12077,7156,5534,8395,5926,2315,1106,9475,9471,12172,12645,389,7099,10036,745,2055,11244,5213,8325,11326,1382,1408,160,163,11822,9073,10038,14142,9134,1634,11228,11226,159,5094,7637,3521,14154,3491,7023,8869,9735,9030,4577,8913,5394,345,9736,8531,2444,5709,946,13149,9517,5520,1157,5358,9472,9902,7579,11984,3676,642,9452,6916,12851,3370,3756,4649,886,13336,6615,3700,399,7098,8847,630,7304,10328,8063,13607,8208,8107,4731,11213,11098,9675,4706,13299,1362,1901,11097,3010,7119,11327,7769,6698,11195,14519,10070,8774,12643,11459,7303,9470,13033,11298,12708,10717,7068,10770,13960,8461,8064,2488,2088,11099,6374,2711,608,6833,7706,12412,4048,2089,8396,8843,6837,6865,1821,10139,7425,6262,2508,9332,6112,1845,9454,11861,12904,5357,];
A{502}=[6085,8916,8894,11159,12961,13828,5155,5955,10632,342,13712,13389,13038,11215,13020,3631,7826,7946,7783,14020,5164,166,10484,8459,12544,9772,14526,13040,4788,11099,13775,11831,10730,10263,2290,10507,5600,12829,9771,1382,4191,11326,10733,5958,4194,8065,13939,4824,6724,10271,5358,9030,8430,7640,5876,13039,391,3391,13295,6979,7883,3632,10264,8312,3343,12824,9754,10732,10595,5296,8121,1541,8379,12851,11692,2616,11442,7464,8654,6615,2284,3470,5225,10217,];
A{503}=[7499,9030,12055,12225,13448,10111,10089,2884,12463,705,5094,7293,];
A{504}=[7538,9910,603,9853,13015,10770,9944,10993,792,894,2884,11609,11881,4380,1437,7483,9093,9400,1962,13745,3986,9310,12570,9946,2009,8107,3035,8804,10495,11964,979,10926,3620,11835,10172,1059,4980,3654,14323,];
A{505}=[10182,5491,4510,9810,11242,9177,8803,8804,8805,4216,6338,644,9120,12899,12534,8556,10898,606,10226,6339,2218,5471,3672,1750,2987,3383,5920,];
A{506}=[7330,11140,7329,];
A{507}=[3219,6864,12984,9186,6860,6421,5992,12985,6420,3218,6862,];
A{508}=[8968,1010,3029,9944,1255,2230,6289,10797,1017,6600,6181,6516,13366,8595,1216,11609,14323,13431,6818,6490,1008,10708,5171,4649,];
A{509}=[10839,5236,12339,9689,5026,2012,6755,1315,952,12274,7167,3515,3838,14297,6826,12299,10570,12298,6820,12273,13865,6642,6751,3839,2363,5804,1670,8366,7754,3191,6823,5536,13465,7726,9757,12060,1341,5547,12297,5955,10347,4047,7378,6825,12009,12349,11915,7698,11922,13031,12041,7676,3516,180,6824,4761,2825,4374,1669,12304,1655,11089,6542,9688,10160,4203,14523,2285,6827,4513,4665,11914,3837,11959,11227,14170,11957,285,13435,7699,4476,13032,12301,2464,9685,7376,6543,115,1340,7922,3514,2013,9910,13033,13394,1749,4050,1409,2826,13217,10718,12358,3420,12300,11956,12909,3840,6541,10064,13325,284,9393,8184,6860,13463,4631,5548,7379,4725,10687,3841,3804,2286,10267,8867,9085,8961,6466,5354,79,11898,1342,2069,5358,];
A{510}=[3312,7390,5944,8861,494,5841,10388,12832,2729,9708,7500,10192,5875,10568,10488,971,5398,5967,1511,14472,4660,5705,513,2103,4637,8715,9839,556,12387,3984,10352,8637,7378,2934,3502,11183,12988,984,3927,7974,6160,13413,7443,8920,14475,12283,8587,9770,6317,7786,11323,14236,9515,9718,1962,2367,6740,12002,12086,8859,3816,9205,12943,12520,11940,1370,7364,761,2296,1446,11890,3448,7829,5596,13857,6888,8325,945,5388,6426,3572,8425,11182,13414,5246,694,5992,368,8108,11873,12018,10921,10613,7549,5237,8528,9085,7391,6468,14265,6906,4622,12458,11794,495,946,3508,493,10566,10497,10265,11160,3997,9202,7757,13375,2162,3367,2691,10788,4576,7098,3892,13830,2210,373,11409,855,4329,5675,4588,695,9903,4631,8184,11212,3461,8863,14062,7508,9263,5456,9836,2498,10859,13246,827,14364,5247,6708,10334,9285,970,13783,10530,9799,5942,11255,7024,4050,8423,13960,9478,2730,6336,14328,11424,12296,8311,12798,4195,4202,436,14065,13233,1420,10158,12016,6546,2952,191,5411,7847,9734,7054,872,472,14148,9648,13679,8119,2525,3952,10280,8305,6542,8059,11089,10614,8860,3453,3928,9882,5406,11571,4513,4647,13393,11610,7438,2333,8087,1592,12537,10292,707,3303,5781,811,9271,9307,5225,12939,4164,4323,13282,1868,6743,2194,6155,14166,11048,14298,4874,4970,7631,7395,10993,3350,7228,14473,4819,10905,2776,8088,9791,13817,12260,5335,13029,7196,7099,8721,12344,7633,7972,7888,12015,12770,7377,10251,1772,5020,80,10567,2035,3982,11885,7785,12960,6686,4162,8641,11946,12608,176,2714,5311,6614,4194,1492,9886,1657,3890,722,6576,8134,3998,9395,9705,14022,8716,10797,12088,522,372,2102,9643,6158,2986,8866,2526,7632,5295,11924,1435,12522,9516,882,4479,3797,509,14423,8235,370,4747,2209,434,9163,1762,7197,8876,12454,779,5968,10922,14461,6862,13552,4300,1027,9670,606,608,1778,11348,7659,825,8424,9590,1665,1771,10861,1968,10446,14170,7842,4175,7660,11986,12376,13669,8370,11983,8267,14327,6793,5930,4630,3786,7788,13459,10560,3242,6490,2493,6361,4322,8865,10974,11210,7435,1773,11355,11987,5983,10719,1632,5248,11425,8005,14474,5447,9961,5387,9237,325,13678,5412,13290,6750,12302,348,327,11322,4261,5791,5401,6751,11774,4145,12386,10563,13415,3759,8640,9904,460,4463,3356,1988,329,11909,6333,4204,9349,6538,267,7563,13273,9475,7729,7351,1768,6101,2527,9919,8599,3383,787,6897,14023,7646,10262,689,6300,6335,5714,1280,9816,2366,13028,7613,2198,1387,5168,5518,8529,1264,12080,986,4319,1505,8667,9686,2575,12457,7939,4079,9429,1654,13320,2124,6741,10323,6890,14024,3586,13271,11982,3252,13609,10335,11356,11177,374,8371,8098,12989,7932,8043,7973,5548,6908,13366,6282,7376,13645,8636,12285,8709,6543,3233,6320,9362,2295,9975,6071,11298,2359,3825,7148,4193,2479,9561,9660,7548,4161,7933,328,7931,14326,5095,3880,12499,13464,3366,11175,2515,14187,9650,6047,10988,7648,3511,8955,11012,12455,13086,1144,8972,13289,1003,8427,9766,14467,13151,9652,13104,8084,9078,4227,13858,8342,11941,11479,13861,8720,10347,7815,13115,6012,13481,12918,11522,12017,8369,2396,6193,13064,8846,7588,1832,2893,12753,4328,2516,10387,4468,14351,10326,931,1977,12884,13113,4866,8694,9864,5085,12942,498,11944,9644,2721,5534,9071,12077,9586,8689,5945,11782,10013,3172,13860,362,12748,7016,4760,7971,11864,4544,611,7936,6281,14318,7503,1498,11211,3307,13030,10840,13748,9455,9070,212,8550,10687,13822,5171,508,972,14325,13244,7959,3983,12695,9509,5492,7579,5647,1512,5046,1799,1793,3420,9281,2402,696,691,11165,9138,14189,10024,3869,3977,9476,5994,8968,284,7164,9384,7184,10612,7350,13725,1766,14145,3463,10333,1491,9825,8162,6818,6981,12417,81,2591,721,7597,13959,7649,13534,6790,8089,3864,8112,835,13288,1039,13217,520,8639,7935,6353,7509,6319,3135,4320,395,8812,3641,8213,10565,14082,10132,2495,6243,9431,1719,14329,3550,12996,361,3722,12155,8864,9063,13670,];
A{511}=[14118,10280,1188,8958,1322,668,8690,13868,5152,9811,1900,9703,9753,6696,9809,5153,6566,11896,263,13440,7144,7724,8779,9704,];
A{512}=[3632,391,1923,2595,12153,1117,4011,2614,4482,6083,9030,5153,2615,13440,1188,12830,554,1921,10594,2617,2616,1919,12831,1118,1116,1971,10595,1922,13878,1115,4010,10264,12152,2597,3443,12619,3444,4483,955,6557,1920,14405,5591,2613,2594,2824,12147,8054,9146,12829,12148,12149,1119,5152,12156,12150,1924,12146,12151,3666,5986,4009,2828,1038,124,5353,12154,2612,1540,];
A{513}=[9275,9282,12614,7603,5441,3338,9273,11991,1178,2989,4903,10341,4902,7327,9278,6889,12118,14077,9280,9276,1614,8416,9334,9277,12117,1476,8791,2785,5319,10340,12116,12114,11719,9272,7094,9279,1179,1705,];
A{514}=[14388,3593,7239,7567,7710,11661,11662,10276,13789,2576,6411,3223,2623,13847,1599,5693,2524,10322,1081,2438,2578,3594,3919,233,6375,8152,2434,2982,10459,1061,11980,11659,13427,906,];
A{515}=[2658,13956,6169,4788,11238,9889,5107,12825,14171,4275,711,8743,6168,];
A{516}=[14320,79,11898,9878,8961,14324,5171,7226,2716,11296,10687,3819,1427,6164,4725,471,9388,3821,10328,11913,284,9937,13325,5409,6541,10024,8282,12841,6511,14292,12909,11956,9751,3420,5647,10462,10324,13217,10718,1749,1409,2819,9910,11103,793,2073,2013,7922,13897,1465,8314,13434,9685,7699,12301,13032,3947,6037,13703,10420,538,6515,10325,231,5499,11970,4066,276,11802,11171,535,10023,6028,4843,7185,298,2465,9688,4837,4714,4835,2825,4374,7676,11295,12840,2032,4047,6804,10347,12297,1912,8805,7754,9644,7985,6823,5505,14291,1670,5050,13927,1822,9447,13792,4083,1787,4078,5094,10570,12299,11005,9123,179,13433,13431,9156,6755,4544,8776,9689,617,5358,4510,13911,3313,1934,1236,2286,10267,13732,6936,13896,5548,7379,8043,9393,10483,5313,1527,12300,5048,7717,2070,5253,13259,4902,10224,2071,19,6278,2826,2744,1246,4893,2856,8315,2116,115,6543,12285,11133,8722,7376,2305,6282,6802,8803,4476,11957,1696,13903,11227,8007,11959,1211,12169,6027,4842,4612,9125,9672,4665,9441,6540,9013,13462,6456,1241,10897,14458,1669,1494,4630,7843,13498,792,6793,4342,1508,180,11803,3648,9128,5448,11131,3834,2475,10902,11915,6428,3064,8110,5447,6038,1658,10869,9475,4204,14344,6144,4913,12835,8366,3839,9257,11215,6642,6751,7210,13865,6820,14290,6,11016,6826,114,952,14297,10900,6283,1933,11184,2651,7351,6437,479,7306,9198,3820,1342,6466,8867,3804,10344,13463,6860,10254,6654,6801,4445,882,14346,1339,4839,9399,14490,8969,3700,2986,9258,2102,2649,10899,11649,384,77,12358,1415,6798,5071,4838,12454,957,12865,2371,13912,12866,2464,823,7660,14170,605,6665,3837,8050,11141,608,14379,8593,7716,4203,6514,2285,6827,4513,9831,5406,10253,4836,11317,12867,13479,3604,11089,11736,1854,8305,6542,4696,3065,12771,11225,5991,2236,6116,3011,8,6824,14484,6743,2115,7075,13031,76,11922,5980,7557,426,13432,5407,13466,5363,4980,13430,9307,12209,5781,1507,10301,11,12060,1341,12984,13465,7726,6438,4888,2450,14345,11100,3879,2206,7343,7753,12273,6334,467,6338,3603,12274,3838,5976,7888,5784,2012,9822,3025,10709,5026,4781,12339,3658,4840,2374,10901,5354,3508,427,2069,4270,10798,11148,2093,2483,7840,2746,9085,3841,742,9028,5237,12018,1750,8184,4841,4631,9313,7484,10064,2072,5530,3840,10898,11989,323,13375,2827,9202,12772,2207,2451,4050,4726,14355,13033,7448,13394,7027,1340,3514,5456,12916,8123,1451,7556,3763,7639,285,13435,3859,5268,3464,10317,967,11914,13730,4202,12798,2308,5790,12571,2662,14523,2104,2103,12527,10160,1511,8584,2553,3884,12304,8058,9708,1655,947,3882,3312,12972,8057,8804,5892,4761,8507,12041,3516,6825,7698,12009,12349,3861,3127,1337,3502,7378,6355,5547,1005,5955,10025,9205,1019,2256,8859,5536,14449,9757,3191,3462,4391,5804,2363,5992,3066,1914,12298,5362,2603,1520,7167,3515,3647,1315,8325,11831,9306,10839,5236,10529,7364,1370,];
A{517}=[13936,5550,12751,5547,5955,278,9720,4821,388,4430,13538,2136,7681,8431,2010,3725,4723,3724,4721,10730,3434,12748,13653,10709,200,10172,10733,13440,9041,199,100,4722,6028,5153,194,12681,5499,9713,4374,2892,5552,9511,926,3595,6542,7234,9451,3441,201,923,3440,2009,279,4853,9450,6696,11964,11921,10301,924,706,1188,7378,9453,10073,6872,198,13938,4726,12559,7942,970,5554,12708,1123,7981,12750,384,5555,4546,5551,2142,3436,101,2968,8722,10239,5556,4720,12914,10505,8605,7660,9454,2098,5152,5558,202,4429,7941,5498,3438,12749,5553,195,3439,2374,905,4724,10173,2891,5497,11360,927,3972,903,3437,10504,8968,197,12561,10732,3435,925,4725,12463,12752,6177,9452,9202,13165,196,12560,7632,];
A{518}=[13907,3295,12877,11689,5407,1111,8583,4665,7856,2827,1797,11016,13703,1606,4413,12041,2495,];
A{519}=[8657,5547,9177,2125,1371,5491,4510,5536,12534,6627,13927,1359,8556,742,1750,8138,4915,10186,11686,7444,2120,13070,12899,3770,9120,644,279,4216,7291,5530,5529,9216,5317,13481,619,606,10898,7829,1933,2987,4060,5471,2901,7438,12772,];
A{520}=[8372,1759,1579,9553,11087,8232,3018,6670,6671,1898,6857,8233,3017,];
A{521}=[6570,9134,12625,9468,9772,8789,13159,10134,11846,8242,5168,13374,14456,10415,741,11016,13653,9500,5133,6099,12293,11534,13507,1408,9822,14075,3970,12086,13015,2917,14073,6642,11858,2175,166,10905,12054,8556,2009,3651,7825,11070,984,4372,426,6363,11964,8804,10330,3648,8017,2889,2333,12623,11693,10363,9467,1337,12802,6028,10253,12621,3308,9469,6724,10842,12385,12620,5148,9843,1009,12626,7310,8803,13882,103,823,13372,11954,10814,2518,4202,6969,8365,4369,9881,606,12622,608,9910,8894,12168,4113,6708,14272,6964,9818,12782,14062,7826,11845,13689,2519,12285,10333,10873,13340,8788,3381,11342,14071,9937,382,6362,12205,1412,7164,10830,9976,9832,1578,9673,12772,184,7216,12624,9643,14072,9733,14070,12055,2093,408,11148,3658,5737,493,10252,824,3972,10332,12563,321,1427,10331,13157,3377,3986,7766,3391,12458,9369,4897,14074,5522,8854,];
A{522}=[11101,8361,10178,13906,4416,7676,10580,5625,9158,6225,9157,2310,9265,10856,9156,11163,5814,10606,4300,5816,648,12461,10179,868,1137,];
A{523}=[8496,10364,3292,8497,5225,4266,8495,12604,4267,5763,6571,10363,2090,6570,3970,];
A{524}=[2967,9447,5070,6255,12944,11993,11097,5338,10779,242,12391,4749,3009,13315,5663,7085,7284,11290,10458,12107,6438,10434,10652,12388,10671,8291,11168,11995,6512,358,7382,1315,4465,7042,5236,9919,2048,13545,11954,13326,14425,11281,7699,12393,12274,1821,11775,4292,9704,5020,3550,5013,9085,13034,12777,14431,2499,3657,6516,11744,10687,7381,792,6815,4693,443,1669,4660,9177,365,4402,2336,4925,3388,12857,4924,5472,9053,6268,2827,6166,2187,12817,11785,11690,4859,5781,9976,3334,7184,3261,10693,6860,12105,10064,10880,10557,6140,6584,3333,4651,9924,];
A{525}=[13137,10740,499,9891,9291,];
A{526}=[2451,5982,10152,2452,561,9644,662,7209,12285,11202,3557,11071,13792,11721,10952,11198,2893,2450,7326,1017,6287,2833,1898,4124,9018,11275,10950,12470,10584,2895,6267,11831,3627,11864,436,548,5983,12858,7327,1654,2416,408,7418,10536,2453,14201,183,6379,9642,11089,14324,7771,6587,2449,8926,2879,7557,9220,4416,3381,2197,3586,8132,5867,8308,507,];
A{527}=[11879,4811,4814,12517,2962,3276,4808,4813,12518,4809,];
A{528}=[6739,1368,164,6900,12527,13774,10271,12756,3974,5148,5269,12796,12609,3372,6361,7234,2521,2553,3466,13432,14445,644,8507,5416,4497,10352,688,2889,8406,6531,8727,4350,9657,171,8083,4854,1122,6169,498,13804,4888,9757,6920,11513,3373,3881,9887,8694,13814,2645,265,4267,1962,11670,7237,9468,2378,9134,14456,7971,6873,213,10220,611,7888,6073,4291,11248,12811,12807,10157,9114,3200,4140,6756,6815,4676,2692,4921,2288,3692,2646,3477,1366,12519,14485,5783,8107,11213,10254,8467,5073,1780,583,1737,8893,10685,264,10217,3442,2810,12126,416,5982,5532,6638,12743,384,4511,1963,3186,1270,7769,4889,3212,7238,11514,2379,11860,10861,13669,1948,8896,12301,4494,11934,538,7490,12252,608,7937,2218,11959,];
A{529}=[9850,10089,11034,7310,3212,11860,6640,11514,11481,8179,11861,6885,7662,5519,12301,9920,6353,6969,6882,9703,12251,10584,4892,2658,7334,10724,8894,4657,5982,8998,4288,2371,1270,3186,12285,13356,7769,13785,10991,2181,11924,3921,5087,8312,10254,6850,8178,5022,9751,3370,11445,264,13147,995,2810,8257,6614,3200,4601,173,5520,5731,4724,14320,6884,13805,8180,14110,6815,8341,4921,9736,249,3380,10992,11946,5692,10923,5704,14456,9148,2549,13357,9856,2289,6887,5421,6314,250,7777,1243,2843,11222,11221,11831,3467,611,213,11822,13728,13828,13804,11944,5264,5423,13796,5845,4615,11480,10476,1005,11513,3373,6003,1375,13792,9549,1048,265,8177,7237,2876,4756,5325,14238,10728,5746,12592,6023,10098,3922,668,2550,7814,8912,6531,7882,171,10721,174,8342,8999,6739,12527,2285,10003,5745,4762,13361,12736,11707,12609,5148,3372,5265,];
A{530}=[6225,9158,9157,9156,5814,5816,2883,3801,6223,6642,3957,868,1710,11759,13528,9576,1711,408,10906,7676,6230,4270,10580,];
A{531}=[11823,6004,4714,8484,1017,3972,6620,760,10298,10252,13546,10188,9435,1934,9757,3568,10253,12048,5292,4265,7464,1596,7518,4266,1612,8595,1847,2924,6027,3905,1758,633,8507,4763,9181,3026,12834,11964,3491,8485,7486,2009,5514,6637,6640,];
A{532}=[2115,4000,13464,14475,5692,14025,6363,4692,9061,12519,10009,191,2366,14023,3999,2190,7176,11852,2114,12000,973,1799,3997,5647,3998,4702,12300,12798,707,13806,14474,14472,13960,2367,13959,4533,4784,2116,14364,970,10616,7517,11946,14473,3759,971,2498,8529,8119,6686,13228,];
A{533}=[13884,13883,14139,3128,5177,3969,3139,12132,6657,5234,];
A{534}=[242,12563,2034,10905,9310,13785,4001,3289,3196,12807,4854,2658,14320,12527,4204,5475,8897,6437,13805,10476,9983,7935,5067,3467,11831,8893,10885,608,8473,10220,2218,12360,1596,2810,12215,1803,14445,11861,12210,14456,];
A{535}=[2412,9030,11912,3018,8180,5518,2679,10285,2764,3017,8426,6724,10705,4522,1896,10584,4244,606,6857,5471,2289,8803,11174,667,4165,1895,13173,467,9134,2966,];
A{536}=[5171,9447,1039,6792,9815,10996,13830,6868,1693,6490,11881,1427,2472,10797,8596,];
A{537}=[9451,11089,13073,9873,344,9453,1017,3854,9452,7274,11610,9454,4509,5094,9450,12708,471,13268,11809,8968,11882,449,];
A{538}=[8301,12626,1428,12620,8773,4182,1427,6363,6362,13963,6364,];
A{539}=[12253,11144,9242,5757,11145,5756,8465,10334,10894,4792,11083,11084,11418,11590,8464,4793,11589,5758,5759,12252,12251,611,8466,12248,12249,3765,5696,12247,];
A{540}=[13783,2831,7975,7489,5585,9354,3512,13088,6312,13268,2087,4829,];
A{541}=[572,4314,343,7310,8737,5217,10851,2762,9690,786,6459,6032,8418,4300,1628,5440,13674,7041,6798,8731,12118,5298,13785,8591,2968,1837,1729,2966,4796,9120,5295,9399,8156,1627,5319,580,12160,1519,9562,9198,9278,27,5902,7327,13473,9335,3582,1984,1157,3194,7360,3835,9280,2811,12853,12590,1521,1613,8886,5350,10723,8588,5417,1840,576,11951,5784,12713,1294,574,8416,5179,8443,8298,12553,12060,7944,7097,6169,14077,251,5178,5726,3310,934,7326,14093,12372,5296,7866,8442,5580,7557,13031,9279,7825,12478,6531,3860,5225,3581,7000,12699,78,12189,5437,9055,13296,4484,8888,3922,1601,6986,8653,2119,5183,1500,14161,14094,8359,12771,482,9282,5184,3920,5745,8634,5519,7044,8738,3035,11719,5900,1635,1705,9007,13522,9277,6228,12555,2451,1626,1132,8987,13648,7303,13033,9338,4250,6984,13482,3410,5441,1015,3833,7856,5320,14153,5297,6208,3921,4985,6903,4265,5439,12117,13851,3318,9337,2785,2260,7096,1608,12552,5349,5643,12705,12766,11091,9762,9474,5520,4270,4340,12777,6998,2746,8672,5180,10992,9424,9339,1178,8108,11360,6215,12575,8042,8730,570,13357,3317,1520,7043,163,358,8194,257,11221,8791,11222,3816,6461,12324,5860,11443,2272,5435,7209,7001,5264,6999,3829,2363,5112,8736,12556,7058,278,8417,11269,5581,11323,13525,1136,12190,12283,8587,12162,12041,12249,11952,1179,644,9479,9334,253,11785,13483,12116,8040,5491,10800,13524,5436,5769,9480,9785,10721,8415,12804,5265,14095,12644,8861,2884,4341,573,3312,1844,13228,4487,7325,3338,5899,11018,1025,13032,4954,8734,8905,13729,8989,6904,687,10340,2261,8885,3828,14096,8157,6168,10341,8446,11817,9687,10724,12702,12700,12808,14186,2967,9761,12704,9685,10379,1662,4253,3510,8221,8586,1467,7328,14097,8735,9476,14450,8673,6850,10583,14320,1764,6997,5767,9054,12807,2259,5291,8457,4594,11991,9272,13545,13425,12023,4251,4301,7152,13961,12299,4952,6755,6458,8223,9689,256,2778,4797,8733,4798,1765,9058,12022,3316,7603,1133,4267,10684,5746,13872,12192,12114,5321,8158,7177,3830,10728,4794,4953,3769,5292,11520,3817,2183,2550,12554,9763,9053,8884,7149,10579,13849,10883,9688,13417,12980,7359,12614,12375,13295,9275,12076,8224,863,3511,359,4903,14354,7943,1134,9341,4951,5293,7461,10581,1518,8945,2872,5896,5294,2127,4665,5897,3627,9059,342,9056,1470,4902,571,9276,5072,11504,9340,9333,12285,13356,10991,14519,11503,5181,12805,4338,10607,12703,7304,3195,12806,12191,5352,13962,8041,10576,7471,8222,5582,9060,14373,12557,10267,2549,11686,5898,10850,14456,10582,5865,6967,8590,7094,5787,5438,10580,575,1985,12706,1135,1718,5903,7042,1487,3199,6508,12024,1137,7305,6506,8988,12025,4204,5442,9987,255,13384,9988,7474,254,3162,12642,14185,2258,218,2989,10245,12325,12558,9273,7472,2126,9057,11577,3834,13678,1614,4266,7056,3831,3349,7473,4339,8589,6889,12701,10578,13355,9784,1636,8732,13186,8671,3583,12326,10606,6587,8957,12573,];
A{542}=[2336,3009,4749,11290,4402,365,242,6815,10779,7381,11097,13034,9085,2967,3657,11993,6255,12274,7184,11281,14425,3261,11785,11690,12817,9053,6268,5781,9976,6512,11995,7382,358,];
A{543}=[12574,384,5406,1797,6028,11622,2953,1934,12286,459,11883,1685,5171,5930,11343,10119,13389,9708,11457,1494,7826,9312,8803,2220,8896,3763,4631,5783,11954,3134,5094,12564,7639,11913,12284,1339,9134,12041,12477,5409,4124,7330,12877,13503,5407,5225,10486,10226,12281,8776,383,];
A{544}=[11108,11124,11123,11109,11118,11114,11113,11111,11115,11117,2666,11110,11106,11125,11107,];
A{545}=[5806,2156,13171,5674,667,7833,1673,12389,2135,8779,466,9752,10923,1539,12393,5295,8641,666,6562,6698,3383,11215,5368,8893,12583,11801,3459,10256,];
A{546}=[4216,3748,5388,9782,8814,7375,13499,2220,13217,8998,12275,8809,1666,7444,180,4510,5387,742,7376,8810,8813,12339,1315,12360,5317,3795,9000,9216,11540,1195,1359,];
A{547}=[9447,1686,2212,2884,14208,11880,11881,13809,4822,12300,11860,52,6584,];
A{548}=[8810,5931,14345,8805,4348,10971,5057,7146,1257,12388,11480,7097,6748,5537,11866,3434,2843,12396,7972,10449,11168,7888,13621,7302,5410,7373,8789,3637,4827,13545,2724,7107,5148,6542,5149,4714,603,12802,5025,6724,10485,4647,2079,4332,7882,7464,2183,12840,11295,2009,12955,3651,4303,2216,3463,4072,9925,3985,12126,13741,9910,9470,10046,5748,7981,12358,4546,6969,7482,7935,12093,395,6198,10655,11481,9833,3900,5357,6815,5743,6668,13733,12214,4438,2790,2035,2513,4655,12514,3068,5311,2259,4601,3820,4724,9758,5492,3420,2402,10528,3132,5809,1596,2507,2986,885,12201,270,1319,278,9720,12698,14222,3386,5844,14454,7237,13796,12389,9475,12523,851,1243,10294,3383,6283,785,10782,2982,11822,13190,4692,9772,802,4666,9148,9815,12304,13809,8957,12392,3884,9785,1066,7434,9441,5585,13041,1847,8939,7050,2369,12041,279,13306,9260,7444,1574,97,5324,7376,13067,12285,8315,3570,2887,2207,11169,6638,3149,9660,5790,12555,3791,2089,5095,13281,9850,12393,8179,8881,4154,8803,14110,9030,4537,4526,2319,3193,9898,2682,1934,6021,6890,5358,25,9472,5737,3658,3693,9202,12300,6821,10939,13147,8486,10486,196,9682,7330,2810,13176,9710,2181,8312,2,7484,5087,2014,6763,8121,695,12826,];
A{549}=[14447,11704,7117,1435,4577,10264,9137,4755,227,1371,];
A{550}=[7729,130,9271,7936,264,7490,2443,1420,131,13649,10444,8299,1223,5675,7932,6155,2226,3747,12080,11322,3815,5401,266,7786,7785,3630,9708,6901,11323,129,434,265,4016,8667,2414,4013,1890,498,2658,11248,2899,6708,1889,6900,9882,10133,6098,11782,11160,8639,14388,];
A{551}=[4871,8265,7327,7427,12216,3295,54,9048,11202,7387,506,507,1446,];
A{552}=[9644,100,7705,2453,548,550,542,544,9902,851,13792,549,546,7508,101,2450,13498,13897,545,12064,9085,11010,4889,12493,13793,11233,11775,2397,547,12298,7699,11990,13499,3688,543,4074,12065,706,10820,7509,6204,13791,11168,1850,7067,];
A{553}=[6328,7235,507,292,5867,6392,1799,1793,9406,2697,6401,7222,3852,9235,7661,382,8107,1412,1427,801,857,4897,9886,10401,8130,9944,10133,9502,2518,7482,12719,7067,8598,3140,378,8891,10577,606,608,8399,11271,9590,11383,10655,1425,2370,304,828,7660,2833,11986,434,8591,4889,294,13434,13340,13162,9910,9414,14272,2118,3048,12358,14412,7021,10761,14040,1517,9089,1749,11380,2722,854,8994,1059,11381,4789,1472,7486,6670,10532,997,293,3873,13161,6181,13284,11225,11089,5149,6542,11726,10280,6028,11607,11378,9688,4647,12179,11610,8741,362,12748,5537,4298,671,13350,9822,11168,13257,1580,8789,5020,13879,4124,1898,6001,10326,14351,9887,14073,13020,7343,11071,4819,8258,48,13113,1759,3675,4,13817,4830,6169,11782,3009,6054,5335,12060,12077,10939,13271,12772,10212,5300,5758,4259,7330,12020,13830,13084,8372,7484,6394,8043,3891,9827,4686,11375,9030,3050,6936,2969,1178,1309,3391,11784,3365,5951,1616,1581,7111,12362,4079,7223,9429,1654,1149,6832,1456,5414,12296,3694,7941,436,10063,6267,9125,4106,8959,4191,295,7745,4157,11861,7639,285,11133,7249,3746,54,8175,4893,416,8764,3017,5907,8813,6268,5641,13041,4617,13073,6857,9035,7320,10863,7321,9479,11577,3008,11131,6851,12349,3851,14025,6363,13188,4342,11685,9511,3486,12696,281,11132,8839,3242,8971,918,2004,7483,5398,7595,5248,3023,2851,1446,13806,4103,7351,9,358,1315,1042,6283,5074,11837,7045,5388,12186,13538,5865,13515,49,10516,11556,12497,12839,2695,11513,13303,];
A{554}=[3658,839,14181,3697,6704,8732,3068,9041,3657,9990,6490,12794,8904,2004,5886,6598,6599,6985,2849,4631,5969,14098,9827,7484,6596,8968,4816,12840,6597,9235,6868,1808,1215,1335,1059,1214,1220,13165,9696,2848,3878,6591,1216,6593,11489,7983,5888,5475,6595,14199,14198,6324,4363,8805,8315,12158,166,4001,9304,8314,10708,4380,8596,6594,11721,10993,2679,7699,13676,4850,12547,5833,10996,13268,7745,5411,8734,6855,1218,8740,12138,3647,6426,9572,10577,2851,8378,10997,135,1219,];
A{555}=[3426,6543,2341,11133,3186,434,11816,4758,4754,3187,721,7829,7926,7927,3184,7654,1583,1954,13402,13405,2965,12969,8100,3183,8281,10655,1280,6550,10929,14227,12777,7478,2964,5413,1582,13401,9511,3932,5545,9758,8715,7644,6028,1236,8860,5311,14189,10028,13409,6531,3860,8719,13271,13407,7463,1512,2963,12185,2668,4756,];
A{556}=[5250,12966,5253,5248,11418,4668,9474,10290,100,6798,3273,12559,10268,10334,9221,5756,3325,11362,4267,6468,1114,5249,5757,10267,101,9520,1090,12561,411,1369,1091,3765,5696,13622,12248,7902,410,9230,8236,10289,12252,12560,706,7408,5758,12562,9229,11589,];
A{557}=[8803,5207,667,8734,9279,7404,279,14375,608,11700,2987,9751,5471,11699,8939,9707,1106,7599,2135,4270,9757,222,8528,11215,2301,13781,1717,12583,8861,5996,8267,];
A{558}=[7076,5658,3603,7346,11860,12299,10158,4954,11227,4951,3376,1898,3763,14425,285,1446,1933,9042,4202,436,8443,3467,1983,3571,7099,358,689,4952,3013,12808,12423,8446,6169,13952,14040,8790,11169,4204,3816,8998,11298,1749,12698,12916,101,438,13007,11912,3746,6644,13917,13008,7228,12285,11556,885,3710,284,644,8312,13951,1147,2966,14450,9235,6208,14453,5783,9526,13612,509,5390,1148,9166,706,13271,12300,507,8132,12602,8156,6883,4953,427,10537,3965,10157,11941,100,5635,11091,5234,5737,1348,3820,14320,4068,8957,7605,359,6215,7970,5905,7771,8108,3295,9424,14467,9821,6550,506,];
A{559}=[10149,260,821,2430,11879,1970,4411,3202,4388,6584,10148,2522,10150,7065,8570,12399,3553,6703,2558,6936,1809,13381,3552,6706,10145,6704,1093,3528,13546,4730,11252,9979,11536,4390,12409,10147,7518,9929,6702,1943,14182,6707,9980,449,1155,10489,6935,7522,13871,10408,13374,12400,6544,4389,4177,6015,912,13756,822,11202,7502,10070,13378,6545,1092,7968,1097,10146,];
A{560}=[5893,2288,13271,3463,12753,1847,7464,7225,8766,7288,3603,8179,9235,3029,10770,8184,3027,3816,8561,];
A{561}=[12300,9976,706,6986,6270,507,12602,8156,1473,13176,6883,1353,691,7484,523,12173,9526,8957,8992,1494,3338,10267,8108,2449,9520,5180,1497,14467,1253,6890,1500,100,10883,9688,5062,4668,1764,6889,12555,7408,7848,8723,8416,689,8989,8970,13654,802,5658,11860,1898,4951,11175,101,5174,3746,6381,1765,3970,4854,8987,3816,11170,8988,11169,8157,];
A{562}=[3383,11866,12555,2402,6821,3420,1847,6748,8939,7050,7464,7330,13281,2183,13176,12396,10528,11168,2,279,2014,9833,4154,12393,6198,5357,270,7444,13545,12304,3463,7107,5931,12392,4537,278,2216,6542,10971,12388,2682,4655,1066,5737,3658,4546,5358,2207,11169,12389,];
A{563}=[12463,5001,11803,3793,11807,14273,4425,332,14182,607,12360,5472,587,7050,13802,608,8473,11700,5781,14442,4423,9124,2651,5471,5867,1899,11699,5641,12339,7375,12358,5663,11839,11608,7133,2721,1318,14070,3194,6393,9308,9447,4168,4537,12533,];
A{564}=[5524,7883,1831,7936,9744,4276,5609,569,1096,4030,];
A{565}=[8020,5111,9508,5678,1005,3484,2103,14261,14264,14263,13974,10542,14260,3575,5677,10722,13865,14415,5109,8241,10541,10540,4949,5680,8668,5108,966,5679,5110,5681,10539,13918,7080,8908,14262,7639,13607,13977,5682,5676,5781,5048,13975,8669,10690,10691,3495,967,13976,];
A{566}=[6398,8230,9758,8820,10492,3820,612,1287,6741,4194,11248,6151,6312,3380,9736,12960,2286,2288,1812,8485,8184,7973,8233,8036,3869,9759,2966,4131,2810,7222,12300,614,2188,6270,4193,4288,13217,3017,3040,4893,8315,6674,14020,660,8162,12285,1762,8154,8314,2968,6397,10940,8155,14415,11097,4121,12301,7662,4314,4718,1747,12914,8163,3211,8232,11696,6153,10691,608,10226,7802,4195,4161,12296,4719,4394,6969,8723,2285,10285,1011,535,4623,14007,5149,4714,10280,12304,9708,3038,12283,6152,4132,4509,7803,12302,12041,1811,4982,8818,12349,5407,7207,10690,3817,11624,8406,1005,12297,1748,12019,1988,6737,9757,7805,6740,1101,12386,10722,3018,8819,2289,12298,7663,613,153,12299,9816,8153,666,6399,9797,7971,6274,1810,12339,];
A{567}=[11184,1137,11199,11671,2221,13307,1315,11326,9695,9156,5840,4521,14463,5704,9095,154,388,10395,13374,5094,7663,9286,10516,1717,1136,13020,3747,438,5085,2876,9376,11670,7219,8736,8459,10750,11882,9945,13804,3418,4733,4204,9383,6174,9227,6260,10815,2333,4823,3285,1847,8912,7012,9479,8097,6531,12886,2009,644,9946,12041,984,7241,13499,11964,9128,6051,3312,11707,3882,6941,11089,12804,9157,186,13656,9785,8400,11970,10646,11672,4203,6724,10227,8593,11099,3694,6374,11934,5355,13729,4191,608,12251,4720,8179,6837,11358,156,14279,12492,47,7662,11526,11097,7826,822,12953,13340,9694,1465,12270,8894,2658,2013,313,12743,10770,3329,8893,13165,11965,12,4936,1596,7330,6615,14342,2443,2197,9666,6584,4144,11706,2181,5622,9096,2212,8735,11098,882,8121,8341,12742,8180,6815,1277,9466,5569,43,3380,12456,4270,13659,13911,11525,7111,13926,1654,4825,13112,13805,1149,6576,493,4510,10136,10252,2249,9562,];
A{568}=[6362,6542,13963,6364,10402,4182,8773,10401,6933,4259,6363,];
A{569}=[519,13624,2132,1392,9780,8605,702,13801,12393,11034,8281,3183,5095,2127,13913,6882,5839,11985,5760,4749,8454,8141,5917,2732,2728,6786,3201,11507,4036,9393,5783,4442,10946,7182,12978,14230,12703,2439,10880,510,8889,8419,12331,11637,8699,2190,7110,3055,7644,2372,4738,6890,4079,3872,4989,5394,4834,11636,2286,10813,13803,1264,405,12538,9815,11902,12328,9604,14154,9412,14456,6368,9167,8848,11775,10860,1803,6826,2965,210,8240,160,9796,10262,3199,4465,4458,7957,12523,6538,11909,10932,14143,13789,14119,11215,11322,6141,2960,461,4342,3101,6863,523,1591,7261,12105,10904,1743,13797,5188,12762,4534,13904,4925,14155,736,1847,9784,13355,6342,12665,9487,4069,7834,6879,6889,6540,11987,4523,11476,6900,8999,211,8328,1798,11656,3242,10027,11352,11621,5123,11933,14227,12524,6430,792,5357,11658,7699,4051,8429,6232,13629,8055,4292,3550,2725,11943,737,6904,10947,6537,10559,1564,4443,9245,13087,10324,360,13426,10652,3089,11841,1096,2658,1022,7690,286,2967,594,13800,7090,8447,228,242,8449,7184,6140,9288,13628,1640,739,7912,399,886,2987,1541,9976,7193,9758,12666,173,9517,11828,10676,4654,5413,10445,13401,1739,1831,13545,11228,10745,8100,9704,703,7373,13671,12584,4251,12000,1681,1482,11244,7642,3467,13657,7085,2638,5154,3009,5462,13995,4754,13377,12388,2721,8805,14333,2277,5385,265,12884,4433,12595,4866,14351,2893,1781,9186,5746,12549,3873,4000,9924,7907,10394,13998,2173,3817,5461,11520,10499,14152,4118,1228,9053,11690,2076,4119,12312,10023,4623,11478,8937,7337,10883,6249,6217,13576,5149,11429,12447,5372,5341,10481,5415,7943,2174,8690,8700,5987,7253,4645,5393,12761,8927,10998,8938,9244,3112,7926,2961,4202,11515,11815,11321,1714,7927,2500,7284,11816,11255,2433,11169,1371,13795,7174,14514,7027,10434,12334,2134,7607,12513,13261,187,8121,10168,7323,5675,4436,7091,4541,9710,10656,4329,2810,8257,3892,11517,5463,9001,11989,4920,9673,2187,3674,3766,14394,4940,11663,2453,2947,7514,946,4533,8531,10992,4911,7960,11660,12600,7883,249,10015,43,11827,7549,11744,2077,1567,6880,11281,11104,10865,607,388,12677,13802,358,11635,1315,1382,8325,3448,1476,11221,4434,733,1370,250,12594,5236,10025,9290,62,8193,5845,13521,11398,12275,5264,9757,5271,13796,6530,13828,1989,6142,13804,3187,11661,11662,13260,8453,2645,5844,2409,5288,12045,11323,5338,7117,278,3529,3261,6341,8057,8804,13739,11945,12041,7443,3388,10085,9000,13578,7378,8145,4621,8040,214,9963,11785,11167,10800,4660,5705,12527,10227,2803,2798,463,4684,10721,9785,6881,12597,11813,3630,11947,7381,1857,2048,4314,6885,1968,1877,14170,10655,974,11359,12412,606,11995,5270,6499,8451,5524,227,11105,3636,5968,957,11050,4380,2371,9916,958,10693,11994,6420,2949,10368,4144,8697,317,2986,12058,10374,12254,4519,9647,12494,3998,9395,642,5460,698,8405,7909,11538,10549,9599,1556,4868,5846,6614,1492,11942,11946,2964,7478,443,8869,6050,8160,5545,3059,11655,12350,8299,10251,10723,5878,14308,9884,464,11852,8416,6218,6512,4918,7654,2435,13798,8710,7911,4758,326,7880,6169,8801,13979,6438,8258,10059,11231,12521,12372,7914,14345,5098,3881,8810,11921,13412,6155,10456,14120,13282,12330,4756,12276,8811,14339,5472,6688,8137,6986,8994,1601,5781,11849,3922,1592,8320,9674,2285,4402,14340,9346,11216,11317,5635,10713,2414,3295,6542,8059,6022,3634,9086,2904,13640,8803,12314,13405,13326,11954,2727,7346,10675,8914,13991,6247,2696,13503,7201,7706,6248,7286,7941,10903,9883,4665,9125,6071,6638,1475,3113,9964,13780,9931,13852,6103,3426,10991,7242,13356,13639,12285,6543,7376,11319,1389,10779,12826,5548,10045,4910,13516,1477,9545,8098,8300,13630,13641,6254,13610,4990,12817,11638,5414,8222,10981,2902,10252,5358,13659,7111,7910,11218,9429,1654,2499,8667,5013,8246,8996,2802,986,11026,13199,2549,8704,9134,9816,1590,689,13994,7168,7923,10172,13575,213,9919,3383,7881,5636,10997,7042,1755,9891,9349,3505,12391,10587,13263,9347,10705,11993,4587,13170,7872,6452,12698,3635,1070,7339,3334,9260,9722,13905,2668,3008,2568,5443,2369,13526,1227,13649,12282,171,9744,10169,13782,4859,13407,12599,5641,10726,6268,13577,12598,3532,2336,3640,7434,13386,10433,12593,2745,7338,8262,8792,2639,13781,13459,1669,13178,11318,2432,6345,11396,8261,12155,13799,10420,9693,569,8812,8989,2711,2908,9394,6319,7893,4403,13672,11290,5748,8998,6790,10724,6791,2591,2013,13376,11704,7039,12398,1491,9002,7333,2784,266,13990,3186,2142,9252,3053,9709,10980,14485,2438,8968,5364,1226,7108,6541,14189,3132,691,10528,264,6883,995,6250,5972,2906,3420,7579,10714,3200,6344,6464,408,453,3633,3332,2444,6253,2155,4016,14431,3122,8997,13733,6516,10687,7089,6887,5094,13602,1682,13658,3725,11539,12969,1223,5410,2903,13621,611,1069,11168,13642,7936,5374,7665,9775,2778,10048,7971,2228,3172,3131,12172,3918,11782,10458,5720,5505,498,11944,10464,6255,2373,14493,9447,13113,12064,9723,8177,8694,7811,3219,5449,9287,3747,188,8698,13992,13794,10728,6193,8929,12918,12692,13083,982,11361,3769,4663,11659,7867,2550,6710,7279,365,4919,1753,7689,704,9922,4117,283,10345,12327,8220,3657,4013,12375,6886,8427,8517,9350,13731,4693,7054,5519,9900,6546,3800,11904,6865,1821,4080,8800,11878,4048,11371,12296,9920,12292,4369,3184,10573,11781,1145,9671,8814,12743,1568,8504,10671,4250,13783,2382,13673,4875,90,5070,10010,1805,1574,12995,12351,9075,8452,12228,3891,6421,13786,11988,5747,4917,131,9348,10064,3921,2434,10725,7287,4924,6903,10486,11196,10212,584,2827,9202,2138,8150,5520,6128,9921,13198,2746,9085,12777,13116,6157,5725,11360,8099,13357,8092,13402,11043,8610,4732,7637,9581,3724,159,4646,5799,4536,13627,5458,6888,8111,1446,11222,12775,8520,12293,2290,10522,1106,5547,2437,8809,7455,577,6233,7913,12002,10037,11998,4088,1717,1245,7956,4160,701,9776,4437,9289,5405,1593,8995,14445,3333,4030,10557,13611,10863,8813,6166,12277,2659,11203,5450,13440,13200,8456,12985,5265,11754,7682,13625,129,7809,3932,7666,12279,4435,8455,11657,9251,11986,11174,10446,1665,5355,8291,3409,2488,7718,9243,6343,4300,5663,3185,12905,9667,12107,5874,13954,189,10677,5,11654,13162,11097,6860,4542,8503,3218,6584,1435,12522,11812,12857,2275,2443,7675,10550,9411,282,699,8178,12405,5867,1792,8245,6884,3097,10133,5539,3890,2436,6866,13585,3094,7467,7874,6252,4276,2022,9659,176,9923,13034,8867,7879,1359,6539,4438,2035,13117,10344,12329,8260,6815,12273,1159,14425,1085,11226,5704,11811,5020,7377,12274,5418,7382,5624,13993,4390,12713,13262,10375,7336,2131,5761,12339,7873,67,6785,3836,7944,13315,8448,12984,12944,10019,2637,6251,11814,5611,6023,12332,5609,7118,2963,12596,8,2726,4651,9553,12850,11713,1272,12515,2133,811,10043,6736,8189,1188,91,6828,130,4540,5099,9605,9177,13012,839,8450,174,4514,603,9882,8860,5206,5464,13626,3952,5847,10280,8049,8259,9918,1322,5745,3920,6813,13601,];
A{570}=[12899,2009,6640,6609,1109,12186,925,3059,8121,8503,13945,6830,13268,13775,6643,12281,12206,7489,3738,12006,10053,9354,13503,13088,3512,2087,3470,4829,13783,13817,2831,14161,8894,7975,10285,5585,10324,9469,10632,12960,12902,4511,2692,6312,];
A{571}=[12143,4049,10030,10020,14018,8032,13912,2324,14017,2017,5487,12591,10485,10029,8410,9941,11673,8235,7034,7241,7035,13127,12011,10706,8909,10710,10643,12216,];
A{572}=[311,11304,5982,1818,5423,310,6100,10868,5421,11303,312,];
A{573}=[13771,5730,10564,7116,3327,12617,7704,4950,11253,8349,8351,9117,5975,7965,6395,6390,8527,8079,2629,8082,10372,13385,4808,2767,11214,1675,1529,8352,6745,11879,3099,7861,1940,7955,6675,1523,9982,5577,12759,7976,11051,7534,981,6582,8373,4302,11838,625,9962,6370,10473,6039,13564,3052,2431,2281,8350,12687,4387,12464,4901,9440,10399,3728,3696,5949,5274,12565,1345,1957,2766,12691,10240,7587,2768,12675,1021,5047,4806,13565,6730,1845,6656,5124,4006,2153,12123,980,4669,6929,9457,4805,1959,4400,13987,9234,5793,2795,11541,8196,4535,4809,7679,12379,13229,2769,4743,1081,2338,11559,5332,4184,10633,3160,11146,5239,14281,12849,10206,11665,6231,10373,2523,8237,8592,7455,1993,13230,7678,3899,11128,3227,14021,12443,9967,12618,8558,10572,3121,2180,4812,2773,];
A{574}=[2659,13256,9928,5859,4545,4854,14450,1539,7080,12396,9825,9071,];
A{575}=[7942,7448,13827,12951,4250,970,2295,11871,8315,2222,11243,9478,3375,11851,3017,2207,7376,11133,12880,13689,8604,10,6320,625,4399,6859,6004,4154,6546,1696,4057,4476,8803,8602,13676,11954,5987,6112,13268,7639,6643,6027,4429,5370,4665,9672,1583,13503,1165,12188,3564,271,10616,2453,427,9959,3508,3963,6660,1934,1654,946,3658,13279,2302,8601,2374,5358,11074,8528,2286,742,9520,10331,11793,12018,8476,9821,148,12777,14074,8913,8372,7484,12187,374,12463,1827,11242,12540,4631,8184,6662,6289,3866,3367,13271,37,12772,2827,12624,7330,983,8940,13830,10788,11734,2190,10486,423,9757,7656,4463,3191,9475,12127,7210,5883,13415,166,10096,5804,5514,802,12625,767,7045,12186,11792,11686,12298,2671,13653,9755,8599,5927,11831,14395,3383,1370,4103,9,3063,945,1315,13462,7434,13057,10268,9480,10160,3565,12756,12681,9430,8561,4523,1655,5886,6858,9511,4630,13815,1494,8600,3312,7598,8861,13361,6793,792,7179,2958,12041,14234,2369,12349,3466,6363,6457,8587,8804,10330,8507,7444,6355,5387,5641,8939,7575,7823,12877,12360,3861,7378,6857,9479,9024,10520,6798,2013,12358,5663,3468,7021,11130,3864,2819,1666,9818,1848,13838,3557,10333,13340,8314,12183,4538,12626,3228,6640,10420,10871,14530,8261,8593,6319,1376,4403,10329,8050,3641,8598,3556,9591,7659,10577,12622,608,14070,1287,79,4661,5311,2898,1492,5492,27,9758,12858,7909,3692,1428,3994,10332,8603,1427,9312,7023,12776,2897,8568,7846,5171,10113,4897,9120,1339,8788,284,12185,14071,9906,5409,2966,9476,3374,1412,8107,882,13607,2879,11869,10797,1512,5319,1242,2986,1596,6541,691,14072,12841,7222,14075,13817,2135,10458,8465,4830,9985,11782,7911,12265,11,9887,7446,14073,11053,4398,3018,5050,3167,9447,48,8694,3637,3603,5064,12299,8789,7373,4124,9029,3335,1898,1954,4221,12210,5094,13545,4020,14138,12136,3239,3467,8776,11864,5173,4544,346,6748,10569,4291,11852,8473,7657,12802,6028,1514,13656,13479,616,4647,11958,12621,5406,8741,12620,7107,8119,2525,3566,11225,4675,4714,10166,5167,12771,3065,8978,3190,5782,7486,13367,3011,8,6260,12623,477,4074,10291,3616,7464,5407,5472,3084,8727,3860,];
A{576}=[11577,7182,3851,12349,9047,12824,11685,507,10212,9395,8813,12020,10999,9429,9688,9886,12179,5248,9291,11418,12836,12609,9511,2969,8839,5149,3391,1843,918,1616,2593,10882,5951,1580,5020,1425,13879,4124,6802,1898,6001,1446,3627,1476,9835,4103,6969,13552,11168,1759,10922,7209,13828,721,13542,12077,13303,14073,278,8258,12285,4948,9093,];
A{577}=[558,243,12583,10528,9012,7888,14324,5149,2553,946,7825,8968,12834,9181,12574,6621,12824,];
A{578}=[9313,12834,12564,1412,2375,8184,3491,12567,8803,382,388,11805,9134,12169,983,3616,2986,10911,1216,383,8308,13436,11831,1758,14442,8343,9562,9441,7250,7981,9487,13279,9758,1196,1236,12839,12168,7764,2295,9757,6028,90,8935,5171,6406,12239,742,2286,1582,8596,];
A{579}=[9024,4751,2273,8473,4080,8621,4374,11229,7639,10227,10252,7662,9128,10516,7663,7134,544,7699,11964,8475,5955,12299,9757,];
A{580}=[8072,608,9479,10050,9252,10291,12281,5781,2830,11418,180,5250,4083,4874,9235,1010,11804,4893,427,9704,9468,8894,];
A{581}=[3793,8977,4454,10098,11098,9476,4885,14447,13256,13327,9479,11835,400,10898,13830,1596,13885,8994,12494,976,4660,705,12109,1829,4825,4578,4655,10099,13149,11705,4661,13688,12225,4658,10100,6312,11466,13890,13889,10097,13887,1750,5594,8862,3804,4577,10376,11614,5094,11861,3035,979,11155,9134,4452,13821,4659,10261,10380,5918,13818,11612,11741,12798,8776,3383,10031,11099,9755,13888,11611,13886,8799,11704,14210,13686,13817,8212,10096,8556,6760,3462,8056,];
A{582}=[8313,9522,9508,4203,14112,4510,8986,8528,13781,2614,10097,11089,7756,7803,6596,7484,7248,6403,1010,10771,4112,3290,4874,12399,10802,14474,8173,2402,9751,12494,2986,2434,6857,3030,4893,10315,11661,240,13960,3518,13596,8703,2922,6419,11662,4228,7256,9447,3492,3260,3029,4545,11658,13435,12834,7295,10814,11864,870,2651,2494,3652,5533,1315,606,12713,8851,8945,];
A{583}=[9757,10710,7405,9644,13013,7406,9891,12358,9475,6638,2207,2819,5235,2206,6626,8123,7826,8591,11269,6627,2037,11936,8590,12186,6729,4352,14138,12146,11778,10256,8816,4473,11534,13621,1315,3464,10856,13654,8428,5716,7403,11024,9652,8739,4419,1934,5234,2846,4510,12858,3501,4523,12304,14110,11022,6979,508,3189,12406,7261,7224,7404,8587,13607,4297,7184,6821,11021,9811,13655,11023,12065,2070,1935,13375,13019,4980,6615,2710,4333,11734,];
A{584}=[5331,11238,427,6169,10495,794,6168,10366,14443,7904,10494,2647,13603,14026,423,790,];
A{585}=[14456,4510,6400,10227,5035,9354,5033,11777,5034,5031,5032,13375,3128,5029,12798,];
A{586}=[681,7771,9348,12855,3627,12216,10039,8526,1166,7118,7284,];
A{587}=[1991,12782,13389,4630,10796,13650,11881,620,10993,281,9310,7822,9447,7987,6499,5737,7981,5406,8741,10797,9939,10830,14395,4074,10050,5407,7888,6857,6855,1469,7484,6597,3647,5409,388,8803,13275,10996,12492,11954,];
A{588}=[14048,9708,555,1963,879,11558,3796,13774,6638,];
A{589}=[12388,7146,4855,12389,4288,11896,3459,7607,9737,1491,898,2059,8640,2080,12501,607,6198,12393,4154,1673,6566,3688,5152,1899,8822,11491,10256,3383,5368,10123,12396,4559,11878,1069,8574,666,1492,1066,13440,2682,14465,12421,12395,5153,10281,2058,11676,2820,13868,7107,12392,12214,10280,8641,667,8107,9809,6696,8744,1070,8939,668,4974,1188,6562,];
A{590}=[3985,8162,9511,7332,9067,5396,11588,11964,6238,6812,11981,2009,8163,6028,902,2721,2369,10623,];
A{591}=[666,4390,1840,3239,12339,3571,7099,1972,6274,1954,12784,6564,1898,14050,7663,4723,14049,5704,7137,4441,6692,3167,4778,7213,7225,9012,10059,10617,6275,13007,8799,8280,12265,1341,1759,6169,7755,5363,4980,5407,9271,1059,8912,3860,6531,1188,3531,10303,10291,10301,13499,5812,9809,6696,12541,6155,7825,3190,2009,76,13321,3295,6542,5167,14219,14148,6608,3750,549,4059,2285,4402,5406,5025,11216,12802,14465,13479,8860,7067,7659,5355,8598,378,6971,1027,9703,13438,1983,4300,6969,13552,14420,2098,14279,126,12284,8200,10446,1021,10655,9646,4742,1998,6567,6371,545,1496,2139,6499,12637,12358,5663,77,9089,6915,5524,6798,3041,1733,13674,9643,2986,13009,522,10685,12494,5867,11555,7661,1780,8107,8208,11587,8956,6914,1339,7404,13256,6680,13011,801,8568,4987,4577,3692,2789,7962,6815,9312,2263,544,3820,1342,1287,5252,7987,3500,945,5600,1315,10050,5840,10733,6697,5213,13653,4103,5236,8610,5992,6566,9181,547,5362,9772,9468,6426,10546,9330,1101,10307,2341,3551,12619,5010,12408,8742,6691,1005,5591,13521,2264,12389,1019,3816,12019,9757,5536,6530,7405,1896,6857,7378,9479,4716,706,6036,8637,14042,4717,12065,9467,13188,6588,8804,1971,8507,12041,4030,12009,7698,12349,5822,5875,1843,2608,10568,9511,12976,1655,1352,5594,546,3038,14144,4660,12245,3527,4068,13057,5257,1153,13440,8938,9244,6663,4559,4202,10063,4525,13298,3763,4157,11861,285,5987,7253,9332,4057,5411,1987,3260,9706,9957,13397,1557,5599,625,1720,9127,6693,4062,101,2701,7826,8037,11851,9554,11255,10152,2207,2451,4250,12951,833,13783,6708,7098,2810,13830,7141,9001,10486,11734,4265,3912,9202,7757,543,13375,11214,2187,11242,2506,8485,8184,11098,6662,6985,925,4631,14146,9166,10069,8312,7484,8131,5622,10064,12458,3391,127,12777,6468,2746,9085,9692,4537,2288,7605,8528,8597,12018,11873,2891,705,5737,13279,11418,624,427,2453,4270,5708,5354,6418,11148,3107,8153,13728,8614,7657,12396,12281,12748,2799,4544,5537,11864,7971,5173,6748,1810,8368,7,7824,7221,13545,3027,14138,10745,1580,14045,5391,9704,7373,3494,8296,4267,9887,6003,2893,2265,13792,5534,1020,2721,11622,4830,8805,9644,13013,3817,6562,9216,8745,14410,982,4275,6804,8343,9811,4047,11405,1824,11964,3873,9548,1053,7077,13297,11295,9946,4375,4789,7486,4714,459,7494,5149,14118,5589,14043,4930,1117,8690,2892,9810,13635,9469,548,13150,542,6028,8937,100,13656,10200,616,3231,1721,14052,3140,9394,1758,7802,6284,6353,5357,124,13670,828,8567,11844,11860,1719,9693,2495,2370,8239,6682,8314,13008,6698,10593,1054,4489,12952,14044,12542,6381,1372,5598,10324,13217,7021,8483,3764,8998,550,1749,9303,1666,5587,10652,8894,9910,5194,6981,1999,12126,10308,4504,10482,7222,9751,12909,11956,6916,14047,667,5390,13607,3821,284,5409,13437,2897,5171,4977,9736,10306,12280,3994,4252,2449,3819,3555,826,11296,6695,9302,3909,10683,5492,4724,8870,2898,7959,453,13112,12807,1408,6283,11919,1018,11843,1933,3383,5927,5168,14456,11686,8848,1895,14297,7573,8484,10484,1740,9126,12698,11215,908,11896,10832,12391,4204,5159,10587,13015,10845,13810,12423,13936,9547,4854,3356,13914,9641,8097,5447,4859,5907,2815,13436,668,11693,5448,3334,1919,13014,1811,523,11131,12302,11300,8827,5389,9642,5930,12729,4630,12524,8267,5905,8096,7771,3565,9441,5153,11369,11403,10268,14007,11256,13503,11959,10584,3564,13654,13354,6352,3694,5023,11583,4060,9883,4665,1583,5533,5152,8803,4476,5356,11954,1038,11957,10748,13319,13388,12393,35,7945,6690,9544,14046,115,8935,1756,12285,11195,9093,1577,6901,7376,12880,14048,11133,4860,14415,11243,6482,6749,7335,11298,4893,3040,8315,4113,12020,983,5313,8889,11641,1195,5214,10939,13271,12300,12851,5925,2188,9436,3586,12826,5924,1827,11213,5548,13010,9393,310,9545,7224,12519,8036,9418,3202,9466,9686,939,7691,8341,1812,2286,6936,12080,10736,10756,5358,8367,13501,7111,4079,7223,9429,];
A{592}=[2899,3815,11248,7729,11160,7490,];
A{593}=[7975,12899,13107,13108,9646,11160,5491,11349,7489,5471,13110,10535,2087,606,3512,];
A{594}=[6028,427,9120,2135,4057,3963,12185,12187,12186,9476,9478,11851,882,14138,9755,11869,13271,12772,8939,10,2897,3861,7846,3860,423,9479,];
A{595}=[5533,1900,5148,8880,12304,12300,11684,6531,10873,4980,1152,7566,13011,13013,1153,6530,3399,12302,4692,5916,13014,2819,9506,2207,7663,5534,8567,6278,];
A{596}=[8476,2897,10,9475,8473,11130,6260,2135,9520,5409,12772,3312,];
A{597}=[2036,10940,13280,6188,5150,13434,8314,8935,9447,11096,6689,8894,12049,3748,9092,7132,6169,10229,13596,3493,12260,9124,7295,11864,3383,9753,5318,3199,1899,2651,13281,12470,9606,785,4710,8851,4666,5064,5020,7352,14170,3749,2791,8803,1553,12793,6566,13545,9181,13435,11807,5094,12210,7943,1582,6516,12902,534,4714,12777,1241,13579,12014,4825,11958,13279,14112,11608,6631,10252,11369,6254,2827,9202,1973,5472,983,12360,14410,6857,8968,7484,902,5034,9235,5073,12463,8184,5783,7444,];
A{598}=[3931,5018,11637,5017,3132,4924,11635,5355,5424,10923,1743,9348,13622,5405,2387,11636,9350,7682,4137,11527,9347,7467,1308,11203,11998,9346,9349,5425,11638,];
A{599}=[12830,10641,10642,785,12963,2595,12962,12829,391,4483,10573,11697,12965,4482,2327,2909,12831,2328,10574,12574,5353,12964,1683,];
A{600}=[5469,7958,8032,4884,14017,13024,4370,3411,7585,10643,10175,10136,717,11673,8410,];
A{601}=[79,3194,14070,8494,6257,2898,6437,27,3484,10222,5250,1657,4724,8038,3555,6815,10687,506,13244,801,222,1171,2897,6539,10113,7404,8968,11238,9329,13325,13437,6513,8977,12403,5788,1780,7791,4915,9253,4253,667,1412,7537,9149,10797,12545,3420,10899,5867,14489,507,2697,14292,9258,5634,10528,9910,7538,1124,5071,10012,384,10718,5663,12358,6499,3390,10533,1225,3247,1415,13286,2301,3204,14491,1766,957,10792,5,7922,1491,9761,13365,9669,14170,7842,12382,6256,2370,14530,4274,11983,14521,7699,9176,1680,11807,899,9753,5318,6969,6032,608,10912,6258,7616,7344,7185,14349,13479,231,8402,7375,11958,4203,14340,9177,4513,12574,7389,8741,11839,4168,10774,9603,8626,359,11089,7504,9924,7676,4223,12840,14375,1349,14319,6155,8332,6743,5781,4423,8343,6260,1507,9326,10347,477,7345,9657,5472,11522,3817,3163,3860,6531,13373,811,1059,1318,2721,2135,1060,7754,6169,8465,14291,3926,812,12060,9323,11,11135,12265,14073,6626,12583,5100,11053,1670,2633,4821,9447,10570,2144,5326,14308,4425,12274,5367,3491,12273,12547,5001,4723,1659,10835,13545,14442,11864,5026,7904,7099,12339,6748,12006,10525,7888,9899,8473,6755,5639,9730,12362,2124,4270,427,1236,1654,2416,6393,3658,13805,10265,9522,14003,10901,2249,25,742,4537,5237,1750,1309,2634,1656,3391,12286,8913,2746,12777,6143,30,9663,3381,10064,10880,12228,4631,8184,487,12463,7379,9393,11677,7190,1608,9202,2827,8940,2670,7098,3221,10486,11982,10898,10154,4726,13394,14374,4875,9808,13259,4050,10531,2207,11298,3772,7725,226,7376,6259,3807,11288,1340,1172,10,4228,9093,1756,5175,5411,7346,14273,332,4832,2836,4476,8803,14187,11957,9900,7639,13435,11099,1899,5533,1583,8559,9660,11491,1165,587,14241,11959,13503,5095,10226,13,12089,14523,1016,2103,42,3501,11608,1669,13459,13781,1991,1655,7843,12533,2631,7003,5875,10897,13070,13413,12041,279,7694,7291,12349,6457,4761,11803,180,3793,2375,8507,3648,5387,10249,12110,10494,12065,5641,8939,668,12360,7050,3388,3502,9479,7378,2411,10931,5536,6144,3504,11856,3356,5155,13936,13828,7134,7688,8809,6451,6450,7133,10804,10832,9144,5101,1751,4287,6452,11215,6751,3503,12359,278,9308,8366,5314,6627,6975,6613,2363,4211,592,28,3572,14179,4666,388,7167,14182,607,14297,13929,14290,5419,11686,146,3383,1446,10836,7295,5158,9124,2651,10529,5471,11699,5714,358,13802,2221,10900,10246,1445,13493,11700,];
A{602}=[101,5883,5756,6744,9221,14217,6619,4267,8228,3325,7751,11202,1114,3705,14216,5112,5757,6843,5423,6798,12559,9787,10334,14139,5253,12966,2097,5430,5421,11589,7408,12252,8227,5696,1091,7902,7310,1090,6280,1369,7329,10267,8341,9520,6815,14018,13680,8226,11362,6468,5249,9474,9588,10290,3273,100,10268,5250,5248,7752,11418,4668,706,9587,9229,12562,5758,7330,410,9230,8236,1240,10289,12560,3765,12886,12248,13622,6478,5580,12561,411,];
A{603}=[3854,9452,7274,1017,9453,9451,11089,449,9454,4509,471,11809,12708,9450,11610,];
A{604}=[1592,10056,9660,235,12296,9919,13653,10302,5634,691,6699,3502,6904,11786,7172,10655,5411,7681,2568,12155,7680,7379,11788,8155,3692,13562,5666,10708,11089,6542,8665,4784,1654,14259,7174,7677,6540,6700,];
A{605}=[9498,9500,7442,11186,4781,11185,9501,9499,9503,10244,8757,9504,9502,];
A{606}=[8734,7404,9279,279,14375,14297,9235,4301,10701,8803,997,5207,667,12851,11831,1099,2987,707,9751,5471,11699,8939,9707,8153,1315,608,11700,2721,2135,4270,9757,1106,7599,11868,8528,2301,13781,11215,10702,1717,12583,8861,5996,8267,8690,222,];
A{607}=[9397,2562,12564,2442,12399,1448,6801,12400,10796,11131,12563,9919,6260,7190,10797,];
A{608}=[8986,5343,9758,5342,10285,2432,12948,11481,9678,1696,11654,9699,11134,];
A{609}=[12286,391,9466,12458,11544,2575,11457,4008,8529,12080,13896,12538,6098,10616,1889,14377,1654,10594,3252,8889,8094,2691,9707,7757,10320,7973,2506,8467,4010,8036,6320,5599,5304,4508,3461,101,7826,11212,8037,5842,4193,10574,9554,4432,833,12559,3570,1420,13663,5152,3642,10573,2328,11175,8163,3260,2958,13662,9708,13781,12729,129,4011,7390,11452,10388,5841,8096,1632,9538,1237,5153,13324,13440,11183,7934,4925,8097,706,6753,1024,13436,9467,12283,8920,12078,7443,12990,3037,5412,7974,4597,12386,7571,9542,11858,12619,12239,278,12079,5591,577,11331,10201,4522,945,5600,6897,10405,2425,11454,9815,13177,12834,1634,11686,3718,9468,4968,4016,2035,12960,1875,12833,3820,1709,1028,9138,12439,8617,11165,13124,6060,120,8706,9705,471,12522,2966,5088,8162,12953,9004,2967,2968,2327,9537,11533,5598,4969,8639,77,9818,2819,5587,395,7490,5829,10814,6319,8365,2325,124,11174,8895,1968,12284,7073,1719,6982,12076,1003,1144,10986,9541,2361,9469,873,100,7989,10883,1594,12939,11624,1188,9540,3473,4823,7825,8846,4164,9539,13321,3294,12342,265,13313,990,4970,1633,452,11272,11008,2476,6737,12961,8023,11622,13621,7972,8614,7309,3047,1482,7971,3738,8218,4009,5020,];
A{610}=[1520,8431,7045,6426,3647,388,2390,6566,146,13653,9306,11831,1370,3656,12133,8851,1672,8325,6127,4528,6530,12839,6238,5475,9144,3816,1019,10942,9770,7994,11945,902,12349,6363,2992,13275,8804,1593,5892,8344,10494,1337,1808,6520,6857,5398,5967,2103,5678,11888,5705,1655,5886,10057,11947,12832,7179,7822,2958,5875,6855,5411,5268,10998,8896,13676,7745,6487,4290,13268,8378,6327,10063,3124,2218,14241,7174,970,652,1196,6471,14062,7804,9957,9068,90,4816,7248,7484,4986,12463,2933,12228,12540,8485,11220,8184,9827,9313,8121,13165,37,5241,1099,4979,11489,9202,1216,3840,13830,11734,10486,14357,427,13652,7316,2891,3658,13279,5737,2374,5237,742,6493,2412,1582,9464,2647,11609,3704,5730,12018,6128,2483,6406,5020,4441,13159,3051,5878,14142,80,7821,6873,12344,10709,7031,7904,7888,12180,6169,9930,3975,11,6102,7282,3879,5677,13020,10731,470,3018,10993,12570,10708,2009,5015,13432,9491,7075,8,14166,6986,9939,3303,4074,10301,12189,811,4350,1059,5028,6531,7315,603,1500,13479,12621,11610,8741,14148,12620,2236,9918,6542,8305,11089,8766,6640,4720,9590,7660,6885,10814,1252,4300,8598,10577,608,1230,6798,12168,3048,4363,6324,12358,384,4380,7388,7696,9310,5,9680,9004,10170,7165,9235,382,6654,12564,4445,10797,6328,2649,9395,1242,9643,3654,7707,14072,5634,8761,3965,3194,7874,4655,681,12833,8381,14057,3820,3697,9562,618,13400,848,10348,11946,11362,176,9134,12200,8740,5692,9815,11016,7218,11691,9,2651,10997,1343,6283,5832,10172,1622,2948,3518,10804,13677,7210,7236,8596,11215,12698,13292,13865,12239,8484,14454,7803,14136,2375,7701,9128,3945,14167,5447,2787,1658,6593,3349,4617,14323,5656,8313,13500,9041,9487,12568,6540,11369,6858,13459,13063,9067,6793,792,14080,6490,12259,10680,3893,6052,7582,10741,332,8803,2132,2727,6643,6486,135,10959,6422,3564,12169,6297,7930,13780,2295,4003,10224,6482,12782,9928,4001,7242,1756,2037,9047,374,7379,12567,4424,12851,9436,383,743,11442,12569,983,11356,790,1072,6704,1236,1654,10099,14112,4319,6598,2472,12566,9686,14056,1694,6312,1580,13748,3708,6245,2030,9455,3027,12748,4544,4721,4291,9826,9156,6676,13013,6942,10326,10796,8444,11881,12753,2893,11071,4316,6792,9447,9400,13927,3651,147,7486,12840,11964,1166,1832,6199,6804,12623,3878,3536,3817,10073,6329,6028,3991,4722,7095,5499,1693,6441,276,12796,10822,359,2892,3657,11429,11981,3123,12466,10996,13670,10495,8225,1758,14082,4320,3089,7649,9910,10012,7981,14040,7250,9853,1039,13389,13650,11198,9768,930,6674,8314,13340,9825,8968,417,3821,9823,12992,12824,4725,8980,734,1412,7164,9832,1578,3420,6541,260,1125,12421,3068,9944,4724,386,3972,1427,6516,222,5171,];
A{611}=[2961,10048,14441,5402,3669,9920,8813,3172,8419,6541,14339,6248,611,7907,9710,131,2960,9709,6023,11323,10813,13792,11318,11601,5206,5794,4911,6340,10059,11813,5847,11476,13376,13377,12999,12271,];
A{612}=[499,4609,12816,5730,7734,8752,6913,8548,13420,14448,1437,13750,12153,5975,13659,8082,14115,4377,10084,5201,8079,2615,5977,13147,11129,14230,9909,4524,13510,12305,11072,10069,1260,3062,4603,1574,13174,9589,6972,2737,11044,12605,8692,4228,12814,6760,9523,4899,4901,4879,11394,9975,11055,5973,10454,13735,10105,7735,11416,13422,11389,1034,1573,7667,10741,807,1663,1696,748,1351,6053,4641,5124,8080,7771,2735,9699,3147,11419,3677,8739,11718,1679,11420,5289,9291,10740,10149,1212,12656,13987,10778,9936,13073,10068,7578,11045,1115,8585,3735,13878,10150,7701,1571,808,9934,6557,1375,12619,10350,3386,6316,7669,3264,6295,6029,8078,12497,3148,13772,5703,12145,11417,5669,5591,3853,11391,9891,13946,4422,3063,1082,809,12146,11393,9146,12147,11421,4522,12148,12149,1697,9003,1540,9678,14301,11088,13190,12338,2828,13518,5974,12154,7658,5670,14009,12518,12902,9735,4315,12307,13950,10575,9736,3629,13999,4610,1213,6937,1545,5672,12811,420,13096,13149,10984,10157,3820,9198,2252,8986,1537,2282,12496,13949,12479,14512,4607,3774,12494,12517,3721,4829,2731,3512,2910,13447,6637,8469,12901,5343,1118,3854,2736,8081,11721,5775,11387,12152,12551,13419,1576,1084,4302,6973,11550,13749,12810,2824,433,7564,12498,7577,6687,8534,1119,4608,13751,10089,13137,11481,1957,4045,5384,5310,124,1117,6558,12690,762,2614,7683,9201,11189,3775,13688,3082,11390,11870,11054,3661,9573,4878,1575,12900,4575,12898,11134,9159,5081,12881,13998,10547,6122,11392,13421,12067,9160,11056,6918,12549,13612,4746,13412,1081,9494,1139,1116,5342,5671,11350,7446,9164,10738,48,10658,13947,3628,4613,3668,13686,6921,13948,5012,9293,13204,5828,11480,11008,8060,6601,11549,12150,12156,6938,13754,9683,12151,4428,9935,11865,14267,5208,12947,4705,10703,9933,14402,9874,12899,10739,10327,2823,12607,8753,10351,];
A{613}=[5149,689,4330,8766,10830,2968,12300,10700,8184,4204,11954,7137,10398,14230,10831,11622,];
A{614}=[12020,12699,6975,13244,6976,11989,5100,436,13812,7099,6974,11418,12553,2374,12019,12015,5635,1265,];
A{615}=[9001,5067,11849,11848,12826,11792,8184,5068,10622,12592,8507,9553,12825,2181,10923,10445,12583,7361,1717,11215,10051,10324,10800,1106,6724,9349,13315,12802,11203,6639,14272,];
A{616}=[11894,12713,5038,771,869,12911,8295,2883,6058,870,4516,12527,4512,4510,5037,8297,10771,4111,6056,4112,4545,3953,4956,11027,2794,];
A{617}=[385,2368,1667,11673,11984,3226,14509,10136,13737,11489,13896,1668,6291,3561,11094,];
A{618}=[14146,12806,11719,9493,715,1737,4425,2271,3194,6855,1128,];
A{619}=[6260,11956,6268,11690,11785,1847,12817,13019,3769,1600,7224,12041,13432,3202,11777,8570,3873,9030,1494,6077,6815,4330,11089,7211,5180,8568,9085,9736,14118,10648,12802,10157,8794,9785,1603,8230,3820,9502,2058,12171,9448,11831,11326,8473,11995,3603,4211,12493,5723,13922,3949,2587,14248,153,7639,12583,8123,278,9310,3167,11993,2645,8175,7448,4413,10846,10467,9383,10804,2207,];
A{620}=[5758,9229,11589,10290,12248,10289,11418,12252,1369,4668,];
A{621}=[10224,12442,11927,9624,5640,13065,9022,9272,6631,10227,6672,6843,13622,11777,186,13907,13908,6396,9638,1848,6628,2301,5041,];
A{622}=[8968,603,7484,9547,3647,9644,2370,12833,1334,2452,5475,11751,9853,12834,8893,11133,854,8458,853,13566,792,11202,1335,4948,];
A{623}=[3487,387,12179,1020,3527,1019,2374,9089,4960,4959,7344,9940,10308,12107,6976,11202,2343,506,6975,3488,13605,10307,8526,11133,11132,10309,3486,11053,6974,9462,7643,11131,4961,7346,4962,12106,12767,13879,9461,14418,8959,1018,4957,7235,4958,3694,1446,6353,507,];
A{624}=[12457,9424,12614,1841,2450,9273,11991,13525,1309,2989,1178,6587,6215,4902,10341,9793,1450,14259,6890,2453,2069,12808,6144,9791,2073,5720,8446,574,358,576,8791,8443,8885,14434,5053,2785,8418,13375,7398,2070,3998,8888,8886,12114,6208,13140,11719,5020,7094,1179,14308,1705,];
A{625}=[14395,11864,11831,3239,4683,13431,10302,1840,8789,802,13159,12298,9887,12773,5235,2206,3018,5882,12550,5883,11053,166,5050,12975,12998,2487,7985,11,12265,1797,5407,7464,1337,12877,5225,9479,6857,11131,7803,5782,4736,2009,13432,12972,2792,8114,5281,3873,6136,6858,12976,1991,13361,620,2236,12208,6028,13462,10268,3974,9674,4523,9430,10160,7935,8934,8559,1583,6904,10329,271,11241,3228,5929,13676,12466,4476,13268,14248,12880,7804,3196,8314,6859,4948,13434,6798,8894,2295,9132,11243,10224,3468,5663,2207,3017,3864,13271,13709,1242,184,2187,12772,2988,6541,7330,1596,11734,5409,6662,6654,13607,480,13000,1656,9464,2647,9821,13112,3068,5737,5492,6437,11984,4510,];
A{626}=[792,13643,90,9400,7310,7595,569,4030,7484,9503,5025,9562,10102,1148,89,12297,9713,];
A{627}=[13992,3008,1388,12041,4313,7907,8811,6023,293,4540,12116,8813,8808,8929,2173,5461,4925,13430,14349,13099,3231,298,8320,3362,13346,8926,2174,7809,6813,11318,12447,5341,5464,13626,5847,9772,10923,13100,13349,4732,9661,10255,10839,2895,13993,13994,7168,13350,7913,13141,4,5505,13804,13979,10013,8710,10832,7911,1341,5462,13995,8809,12372,11215,5506,11322,8810,289,14493,7811,3162,4201,6983,297,13348,11461,4541,8300,9710,12351,3053,4542,9639,14435,5786,11196,12851,292,5460,7110,7912,8257,8419,3132,5463,1531,7959,7910,12766,13351,4578,7909,13345,8869,4312,11642,1877,295,5082,13991,8927,9721,10474,2793,59,13352,2308,288,6032,296,8812,13347,13376,1544,8814,2784,26,13990,294,6219,];
A{628}=[1988,12041,8239,11358,8400,1898,11672,6863,6174,5524,3463,3747,6815,1847,11671,3388,11670,10673,5522,];
A{629}=[6557,792,281,9196,10484,5455,3231,11972,6297,11607,603,9139,2207,10252,853,854,1900,9822,7560,7888,3464,7486,10150,6863,12834,6905,1954,];
A{630}=[5012,10797,3994,6697,2168,12847,6791,11095,10993,1448,7798,4751,12695,];
A{631}=[7482,64,2647,854,7484,11607,3691,6028,9959,7483,7981,12286,13217,];
A{632}=[8803,8128,11954,12210,2034,12300,4413,9983,5622,2827,12339,13375,];
A{633}=[202,5558,5152,8418,608,3438,6032,2165,102,7634,3832,7724,9454,5987,11957,5357,3436,5551,3807,9108,12100,5556,10652,5554,12750,12708,5555,13217,8958,9452,12405,11956,1900,4207,10788,196,12058,12020,7098,12439,3437,9235,10880,197,2,14453,9388,12752,3435,925,5431,12018,3555,10267,927,8528,12103,2286,8160,121,3391,2682,5553,12749,1794,195,12421,13501,11418,3439,5358,2137,1370,12339,5471,5236,10123,3434,5158,200,6755,6431,1315,14297,8704,10258,11686,1221,6566,3018,12239,2621,11215,6452,9447,5757,5340,10266,4821,14125,565,6169,1060,4071,12751,4073,7146,2721,5536,5550,10832,12060,1341,12019,6451,6450,11896,943,5641,668,6038,11693,4331,924,2577,9453,1188,198,123,6872,3441,923,201,3440,4063,7635,6696,6743,9450,12078,3344,1322,5552,13868,14451,9648,12304,5875,10280,926,9451,7234,1795,199,10268,13440,8415,2058,194,11839,5153,2076,11958,7375,];
A{634}=[11622,2658,12559,2721,1060,2207,13387,2819,6638,2452,11782,8639,1448,4193,1963,7388,12698,2301,11323,8155,2206,13419,9812,115,13248,7219,5599,6792,9957,14400,9098,54,3260,7612,13388,5020,12284,14049,10840,10861,12298,11266,13372,3763,8803,1983,3738,3571,7971,1758,1933,12171,7490,8614,7936,3564,8851,11852,3796,3313,1934,14377,1028,5708,603,3661,4769,12867,1889,11418,3565,9487,9944,13939,6861,826,8644,7771,12080,573,4630,3994,13420,9708,10119,5171,14265,5413,11409,4030,7182,9924,12522,6509,8846,3852,471,8121,8507,882,10595,879,13436,5781,555,14474,11624,3127,5407,7330,10594,];
A{635}=[11956,11869,9202,8939,12360,123,12020,3860,7378,7635,4063,4736,1486,10064,7291,8184,7791,12018,5431,2888,1795,121,13501,14465,12089,1794,12119,7095,14003,5358,14382,5318,5158,12133,1315,10833,6755,14383,7634,6690,10654,4221,13545,6452,2621,10702,115,3485,12737,14125,1340,5314,10266,5536,9757,1060,7448,1988,3254,565,7134,9915,6499,13217,6450,12019,6451,12060,10832,4204,];
A{636}=[3847,10182,10185,8138,10181,3848,10180,10184,];
A{637}=[7483,10033,13830,8064,13375,13442,6643,8706,5166,2058,7227,7328,13441,3035,4079,388,7486,7310,8063,6640,6584,3447,];
A{638}=[1668,11529,5476,8173,2273,3263,6414,3127,13573,578,11901,2628,3794,8032,4884,6417,8025,13809,456,6683,2734,8584,12326,14462,1711,2760,1813,432,10227,12527,7752,1237,761,870,8295,13966,1035,11999,2911,12633,8740,2656,5287,13742,14034,10580,14033,8139,1803,14304,581,8525,7552,10747,6058,14220,5816,2489,10035,4972,9226,8536,7750,13810,9022,3518,4111,2657,13812,11489,323,7717,11950,7358,14330,13027,10171,11760,2557,9121,4677,7479,1240,8031,14230,9841,2794,11027,14303,7609,5221,4112,9741,13896,4564,5527,3079,12819,11148,2410,3953,4956,4510,3181,322,14231,5037,7958,10357,5526,13333,6681,1817,46,4545,5778,14459,2404,1882,5825,4518,2883,7324,10779,10918,1805,10749,10241,4370,11096,8623,13562,11488,12125,6843,13813,12011,10152,10242,7049,5488,13353,10110,5966,707,7289,2405,7746,3525,4728,14030,6416,1083,7481,10961,4651,708,3245,14032,10771,1086,4745,3226,11530,11528,3806,5222,2017,8634,10106,8575,3846,5223,8342,1515,4512,1037,816,4865,5824,3262,7576,11531,8557,4516,5469,7749,4281,9156,10449,4643,12713,14463,11894,5780,2490,14035,3128,10118,10917,376,6279,11025,377,8297,4257,10746,11367,7715,11527,7751,771,5779,13964,991,1516,4539,6623,371,7554,1667,12467,9840,10378,583,642,5016,5428,12037,11939,14306,3177,4333,6680,7901,13811,8235,13761,8953,7551,321,868,860,3246,1804,11366,14305,5038,408,2626,2772,5561,1100,5452,6056,2346,2846,5430,7716,13729,14029,12911,869,6665,6057,10240,6878,13703,10384,6822,14460,13302,6087,6682,2562,11560,6744,9008,7544,12035,9740,1664,13331,3401,7036,8164,14461,239,1230,3165,3247,2627,9017,10314,];
A{639}=[13806,12798,8119,2116,5647,4702,8529,13959,13960,2114,7517,13464,2115,];
A{640}=[11089,5737,7095,6943,6978,6857,8727,6798,1990,1287,1654,6363,10401,13361,1427,];
A{641}=[2236,7935,13360,3965,2580,12686,9746,4290,9487,12784,6178,];
A{642}=[9120,12302,9704,3048,12358,7134,5491,10960,3793,4683,5318,14442,5781,5920,12772,13007,6166,1750,3795,13503,606,9447,10898,12422,];
A{643}=[9906,6973,4589,13149,1812,2735,1212,8674,4714,11420,6189,];
A{644}=[14139,13884,13883,5177,1607,3969,964,3128,12132,6657,13968,3139,5234,];
A{645}=[6430,4665,2827,10401,4830,13865,6338,10439,10482,7378,7580,5548,4342,];
A{646}=[7236,13158,9946,6028,6305,6855,3068,5049,11089,11369,1756,];
A{647}=[1670,4378,9286,13558,9253,2207,1494,12563,10157,4418,8756,6438,];
A{648}=[10797,13271,10830,12772,1242,1596,13830,6541,10788,11734,7484,12185,4885,374,11242,8184,8107,2879,13607,1428,11074,1582,1427,12776,2499,5171,1437,14070,1287,3508,5311,2898,4079,6660,1492,2302,5492,1964,12858,2374,6319,9672,9125,10329,6699,7659,8213,8598,3564,11241,10871,2495,8803,4476,13676,11954,8261,6427,12880,14062,6796,894,6320,4948,13340,8314,8175,9093,970,8141,12951,6798,9667,3468,11243,13217,5663,6482,8764,3017,6355,5641,7464,1337,11680,3084,5472,12360,5407,5028,6857,8727,12209,5782,14234,6363,6116,8804,8,12620,1234,6858,1655,6608,8119,1494,7598,792,6793,13361,9080,971,4714,6542,5167,12259,6028,10268,8860,4523,8561,9430,5173,4544,11831,3467,11691,7904,9,4291,8111,11682,5064,8789,767,12299,7373,13159,4083,4020,3027,5094,12298,7210,6642,1781,11053,3018,13415,5050,7994,3465,7225,166,9447,9757,7656,9644,8465,11782,1005,12265,];
A{649}=[14445,9704,7373,737,739,10495,3648,736,4544,11864,733,7904,10494,1502,4514,603,384,2392,13585,9853,7813,5483,6181,2647,11386,8626,792,6490,1168,5171,1694,];
A{650}=[402,6792,5757,1822,14287,5385,9887,12583,9748,3459,12876,438,6090,4033,9656,1912,8689,3956,5154,2135,2721,12388,1060,9644,770,6676,5720,5505,8616,8153,8151,12006,13621,10833,7657,1482,7936,5383,6755,9747,10787,4544,11864,9448,2853,11199,9500,13121,13989,6099,10425,299,690,3949,212,3027,5094,2144,12299,11435,5064,2378,14365,10923,154,3494,3087,3708,6979,5149,12076,9766,4714,10641,13980,14118,2614,5148,13016,13594,8690,9880,6441,11970,12574,535,6724,9469,8342,2016,10648,8161,7744,1377,3231,12017,8231,6562,356,7527,6165,14410,982,4418,9749,1166,12592,6561,5325,12840,6416,11877,2080,4857,1491,6698,6603,8314,13340,10333,10593,8155,13389,11912,11290,10314,8639,10341,10159,5215,10324,13217,7833,2819,9228,1517,8112,1225,8894,9910,2579,793,3210,2073,3733,4673,2517,2658,2447,1721,9881,3643,1758,7802,2518,890,8822,7935,10996,3550,1719,1747,4292,4538,3228,11860,6982,7238,10089,2495,3699,12280,12099,10445,5766,9736,11456,7226,11296,1904,13643,11384,12039,2692,9758,2820,8230,5492,2211,8986,11340,4724,12421,6563,9733,2496,10401,4825,3068,11872,8494,3132,455,6541,4674,7122,1578,8893,9751,1541,11121,1793,6916,8673,1187,3374,12824,667,3342,12901,13607,1412,380,7498,4876,9904,8640,9376,8484,12737,11434,12386,8459,10484,4141,6167,11215,12449,8596,11399,12079,263,11896,7599,5674,3518,2156,468,13015,4204,6689,10777,7220,2948,5714,12470,12147,787,3383,7042,3063,2686,10256,715,13177,10582,11016,5207,741,14456,1803,13107,5787,14179,9134,1109,14182,14526,7069,1280,9387,1009,1887,8229,8792,13781,7843,13498,7462,12213,792,7771,14278,11987,9441,4523,11355,11676,10277,3326,13462,1066,852,7764,3429,9237,1847,9087,8939,668,5641,4342,7339,5969,14477,5043,7887,11803,13173,11131,7803,466,7420,13649,2369,3098,14519,12932,3196,8636,12285,11319,11801,10105,3375,7884,3017,3329,10710,13189,2061,4893,4003,7132,4899,8315,11959,13665,10226,9892,5368,4027,4060,4161,7908,13570,4665,4946,2217,12793,9504,8803,1108,1038,1696,6690,291,12393,5718,4526,5569,2286,152,8752,7691,13136,12080,1783,1894,1452,13803,5190,2615,13805,5358,10252,5290,4824,4510,14112,8222,11557,11316,3963,12362,1236,10594,5214,7497,5662,996,13271,12300,11830,12851,6821,10127,10361,2188,891,12161,13156,8570,11213,5548,8463,8963,7224,12519,2642,4524,2181,10905,7225,367,11670,10633,12459,13675,10803,11100,4190,2206,3018,8398,12795,10062,11962,13315,8703,3726,2380,4,326,12751,6169,3418,10519,7888,12734,10475,9073,666,363,4521,13821,6431,7972,4643,12713,2253,11866,3239,10123,5402,7929,3491,3335,6564,12899,665,5704,3603,14142,7144,5278,12015,11729,11703,5206,3295,8901,4431,8119,4168,12620,5269,13161,1322,11610,3974,2285,4773,11216,11571,5025,8741,9573,10253,9882,8973,5567,164,290,12802,8293,13479,12448,6639,6789,9885,9365,5225,6986,3303,1935,8132,10291,10303,9605,10957,11849,8332,6696,5416,7825,2009,14375,426,14447,9310,6079,1105,13785,4072,11823,6567,344,2968,9239,12451,26,6796,11097,4158,6499,5663,12358,9818,6862,5524,9089,13439,9783,7659,830,10329,608,2950,9817,8291,9753,9703,11934,13775,10814,10507,12719,9373,8934,14279,381,1107,10474,10076,4233,7842,12452,8077,1968,11854,6198,12196,10776,8641,85,4417,11042,10295,3611,12960,3804,4438,3692,9735,4676,4148,6576,27,8065,9198,13866,13539,5484,1157,13149,4294,7495,7467,9399,5295,8969,1596,7899,10821,2986,3644,372,2062,11869,1242,4169,9374,642,13253,8936,14416,270,7537,13614,8107,13021,7404,3961,3770,10470,5595,9235,10546,11883,7237,14236,13504,446,5844,13814,892,1717,9549,5941,5547,12408,6691,1106,5955,954,14466,10476,6451,7367,12019,9139,7133,12389,11332,5536,10321,9757,5271,577,11331,13831,163,6171,1382,5458,11326,9905,10109,5213,10836,3592,2290,11671,12720,12775,683,9750,7364,11043,1914,12298,364,12747,592,9468,2010,13537,6426,2497,607,13110,5212,12256,3944,12304,5920,13620,9511,12832,7664,3038,3312,4641,8410,10800,12527,12245,2058,10281,6186,469,9588,1511,12360,1808,6857,2087,1247,2577,7844,10362,8637,10494,6166,10365,3984,14411,3777,9754,8804,12078,8344,7444,2693,12041,12202,3667,6010,5822,6363,12009,7291,1720,9957,12125,7804,8056,1307,7826,8318,8491,2207,13763,3772,11851,10632,11255,8492,13783,8779,6612,13033,12951,7448,12121,652,9309,11871,7303,11314,11878,12798,4343,12555,3642,4369,11848,3537,11416,8559,4525,7054,13372,3376,366,3035,11719,5806,5987,4157,1673,8700,4057,11694,12016,9752,10998,3260,1695,11696,2319,3391,12458,8531,8476,6128,3632,9692,9085,6493,11457,1582,3885,5527,9030,12018,14110,368,12816,12450,8597,1656,11160,5737,705,3658,4140,4410,5643,14370,11418,6418,4856,10706,12102,2069,4270,5612,6565,10798,11248,4578,8554,8928,2753,11129,4265,10898,7358,3912,6435,4259,2187,7757,12772,8184,8485,925,6362,8467,12351,13171,9075,12463,9903,8121,6100,4329,11409,11975,1539,];
A{651}=[13842,2746,3678,2883,3310,11269,3801,7943,13389,7655,4510,5491,7944,4512,1711,8164,11091,12980,7019,13263,5417,12713,13375,12037,8194,11259,7482,4484,580,1601,11831,1710,13872,4112,3087,2994,13159,4301,13256,3651,644,2794,];
A{652}=[13271,4544,855,1654,81,12080,8184,11089,5548,6542,327,8689,12996,1657,];
A{653}=[12012,3467,12171,3124,8285,3464,11534,13137,14365,7503,8191,2113,3035,8896,8525,8895,13752,3463,12400,11752,7343,3465,8898,3462,12356,8336,8506,3526,12352,8894,4913,12440,3468,12170,6964,8897,7018,8893,11134,3469,13173,8535,8337,3466,1970,9473,10902,12399,12013,8892,7500,11537,12353,8192,1158,408,9652,303,7017,8190,6030,];
A{654}=[1188,7814,11023,2783,11659,13782,11021,13739,12332,13797,12330,11176,5689,11656,10027,11022,8456,13781,2904,8517,9086,283,8450,13440,4592,11024,12327,8638,13802,2903,2435,1924,5303,3033,8753,11655,12328,12584,7475,8453,5688,13789,11662,8398,7914,7855,2437,13798,6617,6616,11661,5684,9074,13796,8642,8448,9299,12331,6615,2434,2906,9858,282,10368,5343,8449,13786,2949,8452,7476,5690,2439,1940,1640,2438,11660,4593,5686,2436,11720,2902,14394,11722,2138,12811,14377,6033,1028,2947,11663,5307,5685,8399,9244,10559,9245,11321,5839,9243,2908,5691,13799,8429,949,8455,11657,11658,2015,2432,14376,10878,13801,5687,13800,12605,11654,8397,286,12334,5934,1389,8447,2433,2782,8451,5309,14514,13780,14378,13783,13795,8454,12464,];
A{655}=[2187,3555,10593,9811,5213,9692,5214,6562,1987,7137,5159,12391,12389,1919,6696,6566,6564,];
A{656}=[1569,5054,13471,1844,1843,14036,1841,10949,10502,13473,4079,8577,5057,10951,7209,7208,1842,11649,5053,13470,7642,1839,1840,1838,10501,7056,13469,10500,13472,10581,14069,1837,5055,8270,];
A{657}=[4510,8803,9177,11242,9810,8804,8805,9120,644,6338,12534,606,10898,8556,6339,2218,3672,1750,5471,2987,3383,];
A{658}=[8107,1780,13682,5663,6865,9906,13256,8978,6022,4764,1315,3459,86,10848,8690,2827,];
A{659}=[6668,5743,6815,8951,2035,2790,4438,12214,13733,5413,10445,8867,2513,2259,5311,3068,4655,12514,4601,8327,5484,7909,4724,3820,5492,9758,3420,2402,8893,10528,4649,8719,2507,2986,1596,5809,3132,12201,5306,885,270,1319,11097,2216,4303,9252,14491,3463,9925,1757,4072,3985,2658,13741,12126,10046,9910,9667,9470,5748,7981,3058,12303,12358,4546,13217,7935,7482,6969,8952,9753,12093,608,395,10655,6198,9833,11860,1968,11481,2833,3900,5357,6813,8950,5148,7107,8119,4714,5149,6542,12802,603,6724,5025,11216,4647,10485,11849,13765,2079,2183,7882,7464,4332,12840,2009,3651,12955,11295,4000,8810,14345,5931,13020,8805,8949,1257,12388,5057,7146,10971,4348,7911,11480,12060,7097,6748,2843,3434,11866,7971,5537,11168,10449,7972,12396,1482,13621,12000,11852,7888,7373,4862,7302,5410,3637,8789,13545,4827,2289,2724,12450,14110,9030,4537,11457,1582,4526,9898,1497,1969,3193,3391,2319,6021,1654,1934,2682,6890,9472,25,5358,10283,3693,10558,3658,5737,9202,10939,6821,12300,196,10486,13147,6903,8486,2810,13176,7330,9682,8889,2181,9710,5087,2014,7484,8312,2,695,6894,8121,1477,6763,2226,12826,8570,11213,1574,97,5324,7376,12285,6543,8948,13067,8315,2887,419,3570,6638,11169,1475,2207,9660,3149,12555,5790,12296,3791,13281,5095,5918,2089,12393,9850,4154,7346,8881,5411,8179,8803,281,9708,12392,8957,13809,12304,3884,8947,9785,1066,7434,11987,9441,10800,5585,5641,8939,1847,13041,6857,7050,9744,2369,13306,279,5673,12041,8507,9260,7444,327,8804,278,9720,6317,1717,3386,2962,14222,12698,10484,5844,7237,14454,9757,13796,12389,9144,468,851,12523,1106,9475,9,10294,1243,1476,3383,785,6283,11822,2982,10782,280,9134,4666,802,9468,9772,4692,13190,8139,9148,9815,];
A{660}=[2406,4875,7601,7174,6278,2730,10324,90,1491,1756,12454,6865,737,11227,5268,11068,2495,5411,11943,2727,9900,12155,10391,2132,5457,1857,13552,4300,9125,4202,6319,7941,13114,1564,11878,8989,8812,5095,6904,9886,3332,1492,7910,6890,9872,4270,13585,6866,11418,8222,9758,12510,1783,3804,4815,9659,739,4329,7304,13622,4201,13628,8098,4816,8221,6894,5783,13375,10056,3998,9395,6903,2190,12306,264,4207,1072,10528,372,9001,13925,8324,10024,14189,12058,8524,11944,12002,13263,9757,1891,577,8809,8988,8523,4204,11782,8810,12753,14005,6068,12372,4817,12064,13113,10464,4862,388,14308,1772,10865,10828,14425,9604,8092,12273,5168,5636,11124,8520,733,2234,2131,3383,9919,13262,9796,6888,8416,689,10050,11852,298,9785,3231,4623,4514,3640,8415,10023,6889,2233,9784,2729,6813,4903,9918,13459,13620,10280,13626,12375,8262,5464,4675,3242,8811,12041,12302,800,523,6966,180,4000,7080,8813,9605,6061,707,736,13115,13430,4925,10863,7378,811,2133,13573,14339,3388,];
A{661}=[1843,7811,971,3368,2449,2371,3393,11132,7381,4338,7383,2968,13345,9644,13979,174,9058,1042,13642,8473,7330,3006,9783,12857,3544,8888,5867,1446,11861,2048,3873,11719,12273,5992,1695,13348,9235,5723,3008,8338,7304,12519,];
A{662}=[4715,7424,11266,3059,7971,3434,12748,7972,8614,13307,11852,6169,4348,5550,13817,4073,12751,13387,13007,438,12372,4819,4821,923,8009,3441,9924,8846,7825,14079,14488,10595,12173,6023,188,5834,11746,1188,8727,198,14232,199,9652,7337,6028,12802,919,6813,8690,7107,5148,12652,3683,3372,5149,8268,7238,7425,921,2379,13711,10861,2074,9531,8934,5829,13114,7659,920,9470,2886,12750,6915,10770,10324,5551,1362,3436,1381,13008,11877,8162,3985,3869,3437,9609,9366,13293,284,6914,4143,917,8107,3435,5073,6916,9452,642,9832,8893,10797,8156,3654,2898,4695,927,3692,2897,6426,11076,11837,11775,10571,11016,9181,6812,5865,3383,200,10172,1382,1042,8021,5529,4854,13828,13804,14403,9757,9144,4204,263,12239,12698,5844,4145,13248,2052,2369,201,902,3440,12078,9450,4509,1847,5641,924,5830,9453,1247,6872,13440,463,11476,194,5153,5491,12756,11306,5711,9422,11947,5552,4260,5920,9708,926,918,7234,9451,4545,3260,13388,8163,7253,11861,9454,5152,4369,202,5558,4202,3534,7941,12615,8959,3438,10710,2050,2887,5554,12708,2207,4193,5555,2500,1963,5556,9710,11409,4541,7182,8312,197,5695,8121,11213,8467,925,187,7973,12752,12826,13271,3370,13338,196,5617,4576,9001,5530,5313,5553,12749,4079,10934,195,3439,11418,9472,6098,12080,8341,8996,4349,5569,8531,];
A{663}=[13793,11233,2397,12493,7699,11990,13499,3688,547,12298,706,10820,7509,543,4074,12065,7067,6204,13791,1850,100,7705,2453,544,550,548,542,7508,2450,101,13792,546,549,11010,13897,545,12064,9085,];
A{664}=[10846,6640,8894,9012,5171,9181,10252,8336,12356,7518,2765,2764,];
A{665}=[13157,1264,13781,9708,8955,8667,4934,1140,11248,2899,14245,5567,13089,11160,8230,1440,12057,3849,8392,10815,13271,4932,9801,4928,4012,8846,12373,8968,14180,8184,7669,5599,6981,460,4250,14244,12727,2613,1448,7929,4195,8624,608,7936,10448,8768,14455,1560,388,767,7821,3763,];
A{666}=[13642,7279,5321,9783,5720,174,12340,9876,];
A{667}=[1883,3518,6568,385,2368,8338,7543,11860,5156,431,761,2566,];
A{668}=[11808,10031,11613,7908,10900,11612,10380,11702,8055,11805,14290,11807,2120,10376,11809,11614,8056,11801,6760,8556,14427,4955,14291,9808,11704,2125,13259,1667,11611,1415,6435,1065,12494,10361,10899,2988,2129,10898,14292,4914,14447,11806,11804,4885,4915,14446,11803,3793,1991,649,1750,11703,11466,10897,7185,195,2544,11705,4007,444,231,10281,10901,11802,];
A{669}=[12687,13941,8504,12653,13681,4368,12476,6954,11343,6955,6463,9555,2134,5182,9376,9702,11344,8632,8633,6952,13454,8629,8627,11347,6948,10545,5444,6949,1393,13453,1981,4369,5517,2788,13452,2659,11340,8634,2314,6950,8631,4367,12475,12026,14015,14016,11342,11345,6953,6951,8630,867,11346,4366,];
A{670}=[6060,9771,4186,8768,166,12006,8803,9772,6798,11863,12555,8569,];
A{671}=[655,1600,10581,10598,656,7034,7035,13424,11649,6057,5258,5234,7062,7740,];
A{672}=[4539,456,8623,5825,12467,12633,1240,5966,8173,5476,860,];
A{673}=[3863,4342,6178,11803,9450,3793,4063,3440,13014,3433,13070,14445,7635,4914,9377,749,201,12009,11806,7047,3861,6872,7050,2577,9453,9479,1065,9375,924,5387,5641,8939,2901,14411,3984,13854,9480,4007,10160,194,5153,3527,13462,1611,5257,1153,12014,13440,1066,11578,9451,12238,5212,7234,1795,11466,10897,926,1991,649,13815,5552,8600,14290,5419,6566,9778,14456,9181,2120,5362,11614,5514,9134,12186,5692,10900,10050,11702,1018,8599,5733,9755,5213,200,5948,3383,11613,2296,5010,7599,1005,4748,2900,7134,9475,5366,1019,6689,13810,4955,3191,13504,8640,10307,8556,5804,6613,3162,10266,7604,10702,11519,908,1827,12752,925,13010,3866,8233,197,11518,10064,4885,4329,2988,8940,983,2710,10898,14085,196,5214,6435,976,12300,13271,12772,10127,10361,13279,8601,2302,1456,10901,11868,3439,195,427,12855,12749,1794,5553,11000,3014,12777,9692,8321,824,4537,2348,2969,9520,12363,1750,8602,3763,3624,9454,13743,12774,11809,4057,7526,2297,7945,7634,8232,3438,13281,13503,10380,5918,10735,6663,11878,4559,5558,202,3537,5152,7908,5555,10207,9478,6749,8491,6482,13259,8492,13543,11851,11611,12708,2207,5554,12361,12559,2295,11871,9808,4113,5556,6760,8935,5175,8863,2300,14415,8604,8056,11801,1824,6905,5812,8933,10701,9809,2571,3651,1068,14447,3441,11932,923,11804,1881,5363,6562,198,13019,9657,123,2129,10208,4217,14410,2572,1188,12422,11835,3860,9811,2299,3745,8343,6260,4047,11690,444,9810,2285,231,12779,11802,11216,7185,5567,14465,4658,6517,199,3231,4675,3795,10166,4502,11703,12771,13768,10280,5473,3750,3566,10408,8825,2724,13545,14138,457,13252,11805,666,12006,5639,4659,7657,3862,9645,3434,11866,11864,14442,2125,13315,1020,12751,3675,1759,10971,5550,14291,7985,11944,13013,4690,4821,7213,4778,14125,8070,14427,12240,2206,12583,12773,9477,2893,5736,13007,14446,4915,3435,13253,8956,9120,4216,12185,3437,13769,2966,9476,13011,13009,2986,14292,11869,2987,12494,1900,9119,9452,10899,3909,5492,2820,4662,6563,8494,11705,4661,11872,3230,13018,3744,121,8641,11946,10306,927,8603,12776,11728,6815,823,11807,10376,12183,3118,3228,3229,8055,1425,14258,11612,13818,7560,11829,11808,10031,8822,8934,12358,5215,12778,3864,11130,12750,1415,1517,13660,11596,1124,2579,8894,3117,10308,11704,14428,11877,13008,2967,9379,1496,2301,10593,2968,3436,5551,];
A{674}=[6680,46,2656,2628,10384,1803,10917,13729,4333,14463,6681,1240,2657,10378,11939,323,6623,322,5824,3518,9017,2627,3846,2626,2760,8342,14461,1804,6682,6683,6744,10106,14462,321,1805,];
A{675}=[8473,4659,11682,7888,7904,4457,4544,8776,3027,4078,3847,4083,13159,3708,7373,8789,9447,12570,7225,3465,1781,11071,13020,14073,11270,8799,1691,4033,7985,9644,14075,13243,5028,811,12209,9365,3860,13481,9216,12918,7438,12623,11692,8994,6743,7798,11964,4454,426,2009,651,3295,4696,11089,8305,5149,6979,6542,8862,8560,12620,1234,6608,535,9674,12621,8860,6028,4658,10253,9817,12622,8891,4320,538,608,6699,13818,8213,5740,6284,4300,6353,9394,6319,2830,10376,10420,304,12626,10039,4452,11241,10333,9098,13242,3485,894,4380,8112,5663,6798,9910,9667,14072,3654,9643,3992,6541,9395,5867,7216,10830,882,8107,13607,382,6654,14071,3848,6914,8788,12185,6983,4897,1359,3699,5522,176,10097,13244,7962,1427,13643,10332,3858,10222,27,7233,10401,3068,14070,10157,6283,8111,10261,4699,10050,11691,7351,1755,12720,11890,13653,5115,3647,12186,13538,388,12625,4692,9772,8556,10096,7994,13865,6642,12086,8859,9475,1005,4854,1214,3502,1337,11680,12360,11693,3648,10330,6528,3863,12349,6363,14445,5875,12259,11466,7483,971,792,12832,12976,5920,1494,11888,9441,7859,6296,8279,6663,10380,5918,1583,8559,11741,5533,12798,9489,8803,12672,8175,6320,6427,14062,2451,11243,6482,8141,12559,10898,11689,12772,12624,4259,976,11677,9393,7379,4885,10069,9418,1437,14074,2483,2499,9821,11609,10331,3704,3885,4510,11418,5737,4079,2453,];
A{676}=[491,6405,8648,6404,10829,489,2381,990,3525,10471,5808,6403,11880,2772,];
A{677}=[4806,4814,7455,4805,4812,2438,6675,4809,13789,4811,11879,7704,4813,4808,2962,11128,];
A{678}=[4423,2624,11699,6079,2221,11700,14410,13252,12185,13070,2135,3230,8803,13253,11608,667,];
A{679}=[707,6260,854,12623,7176,13083,6531,5225,3860,5015,13282,516,6193,13321,10532,7396,6743,4000,2115,12620,8119,9080,4675,11089,5149,5467,6028,3282,10883,4647,12621,9637,8741,362,591,2739,4760,6314,13029,7099,685,8368,13621,2114,8022,11852,671,13748,13030,8789,5020,12299,3051,1787,1017,14073,10430,14473,4819,12942,8258,14075,2721,11782,11272,1341,5335,2402,5786,1578,7235,3284,5647,3998,1799,1793,7216,6401,2526,14072,10328,8788,14071,5595,382,3286,1412,10332,7785,3122,6686,10687,1427,3377,7766,11946,4897,972,14070,1342,9886,6614,10683,6319,6969,4300,3641,9881,8213,12622,10577,3135,12284,12626,9083,103,2715,11716,8864,11986,434,2371,7350,12486,8591,3281,7517,13340,10333,12700,9910,9414,13959,12126,14272,520,835,1517,9089,3864,7833,14474,5387,3414,3285,6857,7378,10863,13070,12349,6363,14475,515,8587,10330,10192,2729,8861,971,1009,918,11476,1308,12701,14472,4660,11987,5983,513,11890,3448,7218,7217,13806,5133,5596,11831,4183,761,1370,12133,973,689,6283,12625,802,3572,2366,4692,13028,7045,12186,8242,5692,11454,5168,14456,1387,7786,12045,6317,9718,13415,3759,2258,9141,9757,1988,3283,2367,4733,12943,12408,12086,8859,9144,13303,12300,13271,2827,12772,3997,12624,7098,3287,12020,13609,13641,5017,11445,3999,2190,3221,12806,3381,11072,512,8043,8570,3891,3866,10921,514,9030,2394,12663,2348,8528,8529,1309,10331,6906,5051,12777,14074,8367,13320,4270,4079,2093,4533,11418,2374,5018,3694,4202,12798,6907,4702,9125,10584,13281,3564,191,4057,5411,13068,7400,13464,7639,7253,11133,6908,8037,2498,4488,1340,3288,12285,3410,12371,970,9285,2295,4113,5247,2116,14364,2730,13960,11851,];
A{680}=[2290,3199,12775,1476,6223,13657,1482,5458,13621,280,1803,8848,10327,12655,11104,2289,866,11215,1717,11237,4284,10484,10353,6169,10932,5505,11764,9532,5803,468,7455,6785,5154,3505,9383,1106,10476,2156,11766,11405,1228,11849,91,2273,1227,169,10904,14445,5325,12478,4279,9534,3101,867,11761,5148,8792,5149,5341,863,11280,4280,11763,2016,290,12527,5025,11216,6724,12665,10800,4369,12739,9753,14065,10903,13913,4343,12555,608,5011,6032,4545,4278,3925,1968,1877,7662,1392,7231,6786,2134,13912,2968,7229,4973,3289,13785,7690,11105,8504,3058,1475,6862,5748,4546,9386,6227,583,12851,12160,2045,4285,8889,3132,8697,7230,1539,1226,5306,5364,1477,13065,5320,8463,2692,12450,11457,6493,12329,868,5527,13762,3189,8867,10445,1969,4286,11218,3963,11762,11234,4277,9198,5484,12666,8150,9302,];
A{681}=[4406,12790,4565,11673,14032,20,11530,11528,14030,578,4446,4616,7481,2273,4451,3263,11674,10067,11023,4447,23,10416,10301,7626,11529,11021,4449,6568,10312,7961,98,1037,3262,11531,11024,5433,1434,12938,4606,9598,1515,1813,14458,8904,5608,2734,7628,8575,4884,9525,13809,13963,7627,1489,11573,377,8525,7552,3521,14034,9991,4567,12970,14035,5658,14033,376,1672,697,9073,948,2911,9524,5469,12935,1432,11675,7837,1035,9529,5243,1490,9974,5244,12934,1005,9226,1433,14511,13810,7838,1516,4972,12844,11527,5657,1458,5156,9992,10417,4445,7609,9526,13811,11242,21,2176,13761,5622,431,10126,11574,5122,10171,24,13812,583,11489,5016,8195,7895,6035,11950,7358,8773,10136,8101,11984,408,12936,1457,10706,4566,1430,13869,2105,9990,16,7551,4564,5527,12933,4448,6037,99,11467,7623,3519,4236,11408,9528,14029,1817,5526,3520,19,10649,1664,3401,14027,7036,13813,8479,10710,1230,9527,6845,9008,18,4489,4490,97,14415,12838,9993,];
A{682}=[3555,11215,13781,2746,6613,4821,8494,2124,4270,2721,12060,42,9177,8402,7134,8939,668,6748,11699,1507,5318,11700,10912,358,11959,2221,8940,13437,388,14182,10880,14179,11238,279,899,];
A{683}=[11202,506,7387,7427,9048,54,7327,8265,3295,507,1446,12216,];
A{684}=[11654,594,13162,13800,286,957,7090,8447,5748,12905,8451,2658,6791,7690,5874,12398,11105,9667,11841,606,2711,10559,5355,9245,13087,2908,3409,7893,9243,4051,8429,13799,2432,11658,4435,11657,8455,1665,1877,1359,7879,8867,9659,176,4438,8869,12329,13733,12666,10133,2436,7467,453,3633,5846,264,9647,7675,2986,12058,14189,3132,282,9411,2906,698,2987,12494,5972,2949,14485,10980,8449,10368,3218,1640,8697,8968,2438,5364,12522,1226,5385,265,4433,8694,2277,3881,14351,12521,7914,14345,2637,6785,2638,13798,3918,5505,8801,8805,8448,12984,11168,1482,9775,5418,2903,13621,12339,2435,4918,7336,13657,1085,5094,11228,11226,7089,11655,3059,14308,12584,3952,3295,5341,10481,1322,6813,9086,8517,9350,2904,2174,10023,9346,283,8450,7279,13012,4919,2285,14340,7337,6217,4623,603,9882,12327,982,6736,1188,91,13998,2173,9605,1228,11849,11659,4000,13412,6023,12332,12330,1272,10394,14120,13794,9553,5070,90,12334,2134,1574,6786,12995,1389,2433,11255,6638,11169,1475,9671,14514,7027,8504,8454,13795,13783,13780,6248,3112,8800,9244,11321,5839,4665,12292,4369,10573,13913,7941,10903,12296,9883,1392,8700,9780,11954,7253,2727,8803,7054,12761,10998,6546,10675,13801,11660,2746,13198,4911,13803,11744,8099,2802,11636,2286,10981,2902,5358,2138,11638,8150,14394,11218,2453,11663,13659,2947,6890,12331,11637,2190,510,2434,8889,4924,584,4920,4990,4910,5783,13786,13516,1477,12826,8452,4436,9348,7091,2439,10168,8098,4917,8453,11662,13789,278,9776,14119,12698,9349,3505,2437,7455,4458,9347,10932,13828,10705,6530,11661,577,9757,11998,10037,11909,13796,7923,6888,5458,10172,213,13802,8240,11635,3199,250,2290,8520,10997,5636,1446,4434,3383,14456,11104,13199,159,9604,12328,14154,8610,607,210,9134,9167,8848,10860,7682,7338,2639,10027,8456,11656,3242,13200,6430,11318,3630,12524,13781,6889,3532,10227,12527,9784,12277,9487,12665,211,13440,9785,2745,7434,463,11203,13904,10863,8145,10085,5641,13782,10169,14155,3101,5405,1593,13739,4437,8804,7339,461,10904,1227,13797,1743,523,14445,2568,7443,12041,5443,7261,];
A{685}=[8894,3800,4079,10848,1322,1755,4862,7085,7080,1473,10050,445,90,6589,];
A{686}=[8336,11106,8565,2207,8757,3060,11459,12250,3091,3929,6803,12893,4343,12739,12892,4290,2620,7415,11114,10158,6468,5741,5263,4461,10875,12381,13265,9520,8597,11126,4564,11108,3507,14031,11418,612,322,489,5559,14338,4188,8069,10894,4286,5754,4270,5354,4956,7141,10289,24,2557,12098,4677,3937,2565,11489,543,5758,11965,1454,7358,10058,10417,7609,14303,11242,4112,2040,2556,5622,7230,4775,4010,4416,1114,4992,10772,13404,12095,12383,1363,7738,10846,8536,5155,10424,9757,1672,14021,4353,9501,697,2560,6488,10535,9524,12133,4450,1035,9181,13963,14051,3081,2042,9147,12582,388,9503,12970,14033,8139,2734,9212,546,4011,4884,12480,3056,330,2623,13809,6568,7961,10227,12413,12527,9627,12442,186,12938,7727,9588,2273,3127,6520,11023,5912,1668,11529,5476,6753,1488,1621,20,11761,578,169,6797,4446,1600,12249,4142,1168,7388,13302,6796,6288,11927,2563,5943,5910,3513,10781,11159,3936,7490,10329,5011,8594,8598,5740,3696,7716,4966,7516,6628,11107,12591,7231,3942,9628,11337,11854,900,3925,11765,8226,4701,11362,8180,4964,4577,6725,9502,7465,6056,10222,14337,4294,5561,12936,10157,13475,12830,13925,7411,3561,4285,12495,11112,3723,11404,1932,642,11649,11939,9638,14306,4653,4445,9122,6405,6801,6478,2566,10244,6680,12847,13622,11120,13832,11231,12122,11527,1458,1624,5156,2338,10853,1138,5243,371,12653,5244,8799,14061,4219,2466,14139,8801,9293,10128,14463,7570,13899,5469,4516,5420,11124,6148,2001,11025,7340,4441,8627,6729,7302,12967,9991,2763,6338,2090,9095,6794,8904,647,5059,10216,5167,8575,8560,1504,8821,8634,10364,6827,10485,1434,11378,14334,4354,4280,9598,4222,12602,4135,3922,10416,10301,8132,4782,13353,759,6080,9498,4272,6358,4565,11673,5563,6403,7241,4535,3406,4279,6856,7229,14415,14492,1062,10241,9993,19,14188,11611,1113,4937,3017,11985,7741,2782,4238,14027,312,2329,4146,3564,10884,12251,2667,4150,11116,9672,6486,7958,12097,4224,5152,3520,11957,7662,5825,5480,5356,6837,3519,10581,8569,10768,12937,10645,391,13136,4965,1505,4448,9786,11949,12819,11109,757,3953,5122,11637,791,2657,13812,11294,8195,5564,7442,6035,7717,11122,10493,904,14330,9992,17,5097,2226,3765,11027,596,3705,8459,932,11125,4652,9005,5332,5004,347,10747,14220,6058,2962,7571,13736,2489,1490,9974,12964,4111,3518,10029,12465,9226,2046,14511,13234,1610,445,12021,10782,6339,6571,5421,5172,11589,7777,7837,10828,5901,4697,3080,901,7414,5658,10727,6570,8954,11127,14462,8032,6793,5930,3954,755,10842,5983,11403,4069,10471,9756,11763,13186,1813,10829,3263,1111,4451,12108,7012,4266,6302,5378,3958,1847,11021,9210,1936,7694,5273,2562,14336,11560,7457,4220,18,14299,4489,1848,4239,7624,369,3222,11380,6131,13753,8562,3401,6981,2517,7036,4108,9687,5194,4056,9213,13729,12565,6904,13693,12911,5479,869,8567,6280,6037,13406,1146,11117,5357,5353,5195,6057,10240,8769,8227,6878,4566,903,13399,321,11123,6083,9630,9989,2716,905,9302,9758,4752,2772,1182,886,3177,1818,399,9214,2717,583,5016,5428,7895,8773,2045,13065,9253,13441,2854,10328,12724,7715,2597,585,5757,4284,3943,1002,5657,955,750,2204,14017,491,9985,6671,11113,3776,8465,991,3970,5423,2807,10449,10933,7288,12396,948,12281,11675,4774,14509,7652,3121,377,13944,11880,14035,10688,8909,9874,11094,1006,7628,13908,595,5258,3566,98,8496,9624,548,4156,8481,10646,7417,7412,5566,7529,5223,8251,7464,11115,5940,6804,2889,8343,4745,3226,6404,9186,3525,1181,12544,4049,4149,10919,4849,13442,10412,10749,10152,10242,9760,3973,10334,5911,652,6843,6085,5422,8479,12011,9528,1817,8378,155,6487,2404,2666,7413,5268,4545,12691,6672,7341,6795,7275,13869,148,3079,16,10650,4008,7189,8101,4578,11248,2069,6518,5823,11734,7330,10517,1240,5041,323,11950,9526,9075,2176,12890,3921,6100,11574,385,2044,2559,1962,6728,166,11379,14200,13681,5425,12934,1005,1433,1955,9787,7838,4241,11081,4151,2911,870,12935,7489,11613,8295,4310,14304,7627,547,11573,13267,7630,14034,4567,5738,14335,2043,2875,2595,7211,2294,8025,10137,12096,2230,8464,5433,7739,13567,10161,1951,13440,588,8497,2934,1041,7629,4447,23,11766,10363,14384,2783,867,7858,12894,12604,10843,12891,902,545,9626,6370,6619,9008,10941,13912,7273,14460,6757,1012,1615,12516,6963,8250,9017,5562,2594,9740,5808,6798,14461,1230,9203,4273,6032,7243,6721,5355,5430,14420,1304,10391,4153,6830,11986,7310,8024,1430,4276,8568,6815,3804,12764,8174,5452,544,4148,11705,756,4225,4277,11234,4333,11185,12983,9840,10378,11938,4936,13509,13761,10126,12957,4778,7219,771,12895,11237,11100,990,1595,12094,2039,13898,12467,5779,2890,2561,12713,3292,529,11118,5998,8768,12339,4781,7749,4457,6526,7663,10313,6334,4570,1883,3743,8297,3012,751,14425,2490,376,12887,12889,4006,11110,549,3920,3369,9525,2381,4170,2665,3750,4482,12194,816,5824,3262,3974,11958,4147,1594,4658,10253,4783,8979,5225,1188,2101,8466,7746,14421,10067,1417,10110,7740,4406,13760,13444,5609,14032,1086,14030,3935,4728,4109,7034,2368,4651,8623,11488,3196,10030,115,5182,5763,97,4490,758,5565,6527,13403,10224,11853,13424,3490,13391,12216,2856,12687,11408,12252,2622,8329,13503,11959,587,12829,6291,1882,14187,9504,717,8803,4518,6802,3650,4786,8914,4352,6726,4278,4236,5778,7702,14433,11784,2105,13896,14018,8606,10267,8341,7244,5739,12933,2041,1067,5358,11984,2410,162,13926,9625,1195,410,5759,21,9741,52,310,2794,11052,12248,13408,12962,6557,8596,6572,7750,4854,5750,13810,3168,3404,13574,86,8125,11184,11475,2773,185,9629,1489,6084,3521,8740,2806,1461,13129,14458,5608,2874,11186,13498,4801,4630,3061,9013,8561,5153,2564,7752,1237,3326,4606,11674,9744,11842,7011,9587,7626,9961,8173,752,7525,6455,753,11777,9129,9527,7416,12792,913,10780,7593,13907,8228,6817,8482,7534,5640,550,9303,10399,10314,1664,6791,2013,5009,4848,10643,2619,1064,14029,7935,9531,99,12059,1000,11467,10647,7623,2000,4235,9499,11860,5171,345,2990,14305,6727,9990,10762,4787,13643,4780,10136,12781,11590,593,4664,1457,4938,7122,14189,7737,5284,11121,2177,11956,12831,999,754,3934,883,12844,6792,11463,12780,4267,7751,11559,11111,7977,10746,4945,4615,2097,6754,7554,1667,13599,11764,4944,4281,611,1061,11462,669,9500,1432,2778,10225,5173,6849,9529,6279,13737,9272,4009,7329,1625,586,4257,11435,3128,12885,10106,143,3569,2038,8495,12253,5166,1037,542,11024,1700,4939,10290,8342,3769,2405,11405,4449,3173,411,10771,2100,8422,12886,7481,];
A{687}=[1060,1540,10264,1543,885,10069,10891,13688,13686,11704,12811,4578,1544,1537,13372,10704,4577,1541,8155,12494,9137,13815,792,8045,4742,6789,7814,9479,4755,];
A{688}=[8138,10186,4915,8507,4761,2120,7444,3770,7404,9336,14379,619,1933,12494,10848,5533,13553,9177,2125,9810,8657,12571,5547,1371,2451,6589,10252,9547,4825,11662,6627,6734,8690,3551,];
A{689}=[507,6215,8443,436,1446,7228,506,14467,9424,9235,8446,13951,12808,7346,5390,1898,6208,13952,];
A{690}=[11878,790,10280,1491,10329,1337,9464,7598,7482,5841,184,11790,792,13732,3383,10531,12836,2207,10159,12768,13159,1492,8968,7248,7484,];
A{691}=[10830,8132,8476,2363,8526,10951,284,13979,9382,9785,11227,2396,1749,285,11954,7465,7643,];
A{692}=[3561,8866,13925,8893,11021,13375,11023,9827,2568,13282,7064,12349,5622,176,12286,11022,13579,2614,6181,2412,7843,2647,12833,9758,13456,479,12510,8715,12681,11418,2453,11607,7915,9041,11024,8069,1315,7888,1646,12798,853,10839,8803,12834,14456,7842,12393,11068,476,4001,11774,12285,3526,5181,2893,10324,9205,9729,5869,4880,9853,7981,10804,9139,3675,7174,9757,9644,4733,4830,];
A{693}=[1621,3173,12894,12890,2040,10843,11052,2044,12891,9625,7122,7629,12098,1041,7411,3723,2783,2045,12096,1067,4148,9627,4156,7412,4225,4147,7417,4222,3326,12889,12887,7702,2038,4006,10875,9630,12194,2041,2623,13406,7652,1625,3121,2620,4153,9628,7415,3081,2042,9629,7413,7414,3080,8627,2043,8024,12691,2763,1061,2622,11081,14021,10884,12565,4150,1064,4151,8329,6488,3696,12893,12097,4224,12892,6849,13403,6754,2782,6963,4146,10424,4219,2046,12687,1610,2619,9626,13408,7416,5332,12895,4220,8565,2338,13404,4149,1624,12095,6757,7534,12094,2039,1062,];
A{694}=[6936,2580,8824,7393,946,7574,2765,4773,10227,7392,632,671,2144,6632,10089,5102,10102,];
A{695}=[7021,384,2071,1039,7981,8546,9910,3048,4875,12454,10286,5456,12916,14062,12782,3746,4196,14145,13670,2715,7799,11954,14170,605,12499,191,3260,14082,6422,425,9835,4202,12555,8418,5349,13805,2137,5234,14357,1934,1654,946,13112,508,1694,10113,14056,2412,10921,2394,13822,3704,3050,4631,12567,12463,6801,471,509,7164,4201,9235,6809,2966,2526,8969,13830,10615,14342,5439,10482,10830,5319,9281,10366,329,9757,3970,2367,12570,3167,14236,14473,1736,931,4197,10993,278,4328,6003,2893,7347,9272,1787,12861,8852,2366,6967,5768,689,7888,4390,13431,11275,6283,4183,5402,7364,10719,11610,7208,14472,11450,10083,5398,5149,8305,11089,5341,4714,2553,2958,3952,4630,14237,12455,8062,9708,3882,6047,13868,14475,14166,10802,7075,7701,7486,6013,3306,13432,325,11522,4617,6531,9237,6857,14474,5447,3303,10347,3984,];
A{696}=[2495,13793,13703,11016,14248,11954,13922,3688,11521,1252,4665,8593,4788,13791,8176,5644,3564,2253,6290,8743,4481,3165,4413,1606,3970,6471,2451,2071,1797,2452,1626,13231,13792,6381,7856,9928,2450,5645,4190,5235,13340,11202,13907,10831,12041,7545,14453,6136,12561,2705,6654,6116,1251,3831,2827,10726,12065,10830,1111,7527,4275,14342,5407,11689,12877,4668,3565,12858,8230,5643,11609,3566,14341,8583,5148,14054,443,10260,8526,11946,8305,3295,];
A{697}=[8473,3564,5644,3769,7330,7464,12857,4665,12065,7096,13375,12856,7643,9070,285,8,13499,3374,5055,12228,9029,6662,11924,2090,52,284,1053,1967,8526,1843,6468,8476,3295,4622,11089,3566,1569,9520,3312,13792,5645,9928,12858,4204,7465,1749,5643,7327,9784,10222,1999,6614,2487,13112,7451,2069,5057,1514,];
A{698}=[6478,10290,12248,11418,6280,1369,4668,13680,9229,5758,11589,10289,14216,12252,14217,6619,1240,];
A{699}=[13602,547,9179,10847,6820,14297,2136,5658,802,2090,6826,6512,3292,358,3199,10123,5927,3009,6572,13015,1029,7097,851,2487,6438,1551,7726,7603,3162,5844,5340,6644,4267,4639,278,5235,11343,6136,6137,11990,9583,3466,3710,279,1579,1967,13031,11300,8621,9230,6268,2333,706,6986,6889,3565,548,11928,542,10268,3231,100,647,546,549,3566,13361,11132,8957,11954,517,126,13032,14521,14530,12493,11696,4075,3228,3564,13729,7067,8989,14317,4300,6350,12555,8624,11169,7335,4749,550,10224,13217,4546,9276,13033,5175,545,4638,10952,11097,14315,3746,101,14453,509,9526,12824,10196,2966,14450,10831,9476,2014,7545,7304,10486,14342,7330,13176,3132,7096,543,5319,10797,9976,10830,3820,5234,2137,7327,544,4079,2453,14316,6468,508,4340,4622,12458,10267,2288,];
A{700}=[9092,11817,6791,12700,11017,12702,1749,11380,9956,5640,1485,14096,7981,3864,11290,13952,242,228,5174,8263,13990,2922,11560,2967,3557,10949,930,13363,12635,3364,13793,11860,13492,11018,12996,12466,12301,10647,6353,2738,10340,5318,8885,2261,1758,6350,11604,3874,12622,7452,6091,9396,8518,3068,408,14320,22,386,5767,12858,9944,1842,7865,2449,1427,8964,12563,5171,12222,1277,3684,9476,13348,12185,2397,8968,5390,7184,14485,5788,14097,10605,292,6850,10830,9976,9023,6883,12841,1055,11139,5699,9644,7761,10502,5720,783,1891,9031,5057,5462,3009,2452,6090,1493,9950,13792,2893,8444,9887,5645,13471,7811,8694,12444,9447,2277,6255,7035,8789,10570,14138,2688,2587,8825,192,5055,212,13349,2220,2761,4721,5173,8223,7642,1839,3862,12748,13642,13350,11168,298,616,9652,10438,7344,9090,6028,10648,8577,7208,8966,14382,4117,3589,7776,4119,9951,7095,365,12736,4903,5148,13346,11299,8926,3865,14036,12447,3657,5258,5149,9275,10414,8962,7486,4313,9924,12192,293,8270,11964,2219,9229,11690,9053,8884,4118,13470,2299,7527,14410,5461,8929,1859,7132,9276,7930,13189,12216,5997,2071,2049,4749,10224,8604,4860,7249,10779,2728,1990,4338,9093,11730,1756,1032,8935,503,12285,7530,6586,9820,5722,12473,10112,107,295,10581,7346,11175,11954,12492,14187,2132,8265,3627,13352,4185,3564,2127,2687,1560,296,1236,4079,7910,13911,12362,13659,11683,13955,1479,7889,5431,12363,2286,4289,6312,3365,9322,157,2168,12519,10946,8963,3866,12561,12567,12817,7485,383,7110,2070,423,11819,12191,11641,4959,254,11605,5170,2989,12359,10204,10819,9875,8596,4038,3162,11993,9442,106,11775,11016,4189,5168,5172,11589,12129,10900,6590,13500,241,2336,4668,6889,3565,12701,6793,6587,8880,13498,9954,7578,3008,9128,3648,2816,11606,5969,1284,6268,2815,1546,14008,7056,4266,13573,12877,8264,1510,12107,13347,10951,8688,384,12358,7559,13932,6796,11733,13912,729,2216,9965,11097,10603,12864,3393,2881,11050,13162,13764,294,1509,13785,5723,7842,9026,14383,4720,12183,1235,2048,2539,9176,9021,8418,6969,288,9020,10814,9018,13791,11995,10674,1838,9783,193,8598,7067,4294,13351,9556,13473,9280,4327,3835,5056,6866,9278,11679,13345,11647,7909,6437,13910,6815,8603,9876,5118,443,8781,1128,10260,4002,6379,7062,13034,4312,1513,969,11924,9235,13021,13472,9120,2879,724,1837,509,13253,8936,4936,5460,507,537,11649,7235,5633,2866,9399,12857,13979,6169,10600,14077,12265,7911,8810,10812,1569,2450,1841,7228,6436,12570,12274,3838,5650,7377,4462,9154,5020,13615,13252,5649,4723,8886,1954,14425,11644,7347,12273,2131,2739,6512,1840,576,7888,8416,8323,11732,7382,9899,12448,13479,5635,603,174,14094,5406,4402,4513,472,13601,11247,11192,6794,12771,5464,5167,8505,3295,7557,7034,13432,13951,1967,9553,2009,9038,6824,7798,13444,11552,8132,1935,8888,7345,9955,5781,6986,9939,10820,3860,8912,811,2133,2166,5407,12699,10501,9885,3547,12559,6205,2207,9948,2451,13543,7284,9478,6930,7856,2300,11202,8927,2297,13906,12493,6795,5411,7555,3542,6855,285,11861,13435,4157,7054,7556,6092,3763,11719,8602,5053,4730,7408,14065,5370,5790,9277,13469,2218,8069,11603,2680,2069,4270,2453,2374,1348,11418,5737,11648,5643,1178,2647,8597,1656,3841,10599,9444,14074,43,9085,1366,6406,11742,311,8965,12187,7484,297,2538,1331,9666,10202,14435,2867,2933,13171,6816,1216,7096,9202,4979,13165,6204,533,4265,4407,5463,10898,3937,8940,12839,4439,7380,7209,9757,13521,7133,12408,5547,5955,765,10604,278,8417,5338,13525,13881,8556,10673,4992,13504,289,5314,3548,10500,767,12767,11585,11281,12133,2296,5575,9797,8791,9755,1446,13094,5644,1315,2221,358,7407,10203,10083,7418,9091,8780,8415,12527,10160,6186,9480,5054,10881,7381,573,9019,1844,6585,5169,1843,14095,7822,6797,7698,3543,14069,10598,8034,11019,1600,11685,5719,8507,8804,8587,6588,3261,14475,11785,3544,12065,12387,2869,11633,6036,9479,7378,12760,3861,10620,];
A{701}=[4311,11964,943,10701,2963,5491,12834,9468,12899,565,1982,11248,9216,2218,8153,1315,606,2577,448,5757,2922,10814,9751,12583,7829,3312,8690,5471,11699,3807,];
A{702}=[8176,9695,9821,8050,3064,10687,4665,6642,8123,13607,10770,10869,4083,2104,6438,6169,14530,12393,7842,14449,14355,13462,];
A{703}=[5905,5533,13007,7605,13008,945,9330,12423,6169,13674,12802,9772,4204,4068,9166,8998,10745,7661,8280,];
A{704}=[7888,14323,6422,7222,5634,8378,10797,1216,10301,1242,1252,9827,2375,9128,5391,7484,8968,3647,10945,176,11089,848,6792,5171,10708,8314,9686,9068,742,2286,8596,14148,11609,281,4316,2893,5499,9944,2285,11369,12836,4528,3068,7223,7874,];
A{705}=[3050,9708,14062,3952,6283,14056,9237,6422,13830,12454,9235,3048,3306,13112,7075,13805,11610,];
A{706}=[2158,139,14139,2159,13884,13883,1607,964,2160,3128,12881,];
A{707}=[12360,657,1596,3795,13503,10848,8822,5920,12281,13607,1225,2220,10186,4425,12014,5943,12519,3088,7202,2571,8978,6028,];
A{708}=[592,4718,9780,11957,5357,4476,12466,13676,7099,4719,5026,591,9781,13621,5861,7659,4413,9779,3017,1341,12019,12060,7884,9475,4412,3018,13677,13340,6859,1491,9904,1340,5595,13970,1811,8131,8107,9903,8184,6662,4717,9202,10347,1847,13271,11956,6857,7378,522,10788,7098,8865,9886,1511,6660,1492,1342,4523,5358,4203,27,1427,13361,11793,6858,1428,1812,1655,8528,3885,4714,6542,];
A{709}=[2449,13399,1427,6695,6815,3994,12563,5171,4897,9736,7846,3699,2897,801,7987,5252,2898,11872,8494,3068,1287,4724,14320,5492,1964,14047,537,5867,11869,9119,12909,14072,7222,3703,1596,2986,9399,14113,2966,5409,9906,9476,284,10328,1339,8968,9120,4201,8107,12564,5390,13607,1780,4489,14044,6796,369,6567,6698,2139,9543,4889,3557,11877,1998,1999,3041,6791,2579,6798,3165,3764,8483,6964,3864,1123,1749,4855,6499,12637,1372,10159,12358,5663,7021,1983,12719,6353,13552,1027,9703,378,1721,7067,8594,8598,9693,14208,13684,1719,13793,2833,10186,4311,2098,10647,2892,13161,14148,5166,3750,12771,14118,3295,4714,7494,5167,10200,3231,10648,8937,6028,14465,12534,5406,8966,2285,10646,10303,10301,10291,13566,4074,6260,2299,9811,14410,8912,1850,3860,1188,7755,6562,8745,11520,5407,11932,2396,13321,7486,13297,11295,4375,9809,6696,3873,5812,13499,2219,7080,2893,3018,13792,11071,12583,2206,9887,9477,6275,7228,12084,8694,585,3167,6792,4267,1670,7225,4830,6438,8805,6169,2721,5534,12265,9656,12339,3571,1810,6274,12281,2799,3862,11864,4544,11866,3239,5383,7657,1840,12396,3107,666,8153,12006,13728,4441,3494,6692,1580,5391,12299,9704,13545,5094,7663,4723,9179,7,7221,1954,8825,6564,6936,8597,11873,12018,7691,1812,2286,12777,9085,6468,7760,148,7223,10798,1934,1654,6660,5731,4270,13501,5354,13652,11418,1456,2374,10736,10558,5643,2891,2827,9202,13375,10127,2187,976,2162,3912,13271,11641,1195,2710,10486,11734,4265,12020,983,5313,10064,7224,7484,8312,8131,480,3866,11242,4317,11098,8184,6662,4631,6985,12228,5548,2300,4860,1577,10412,12880,11133,8863,6859,6693,2303,8935,9093,14046,1720,115,8315,4875,4893,4726,833,3040,12559,2295,13783,7335,11255,13543,11851,11298,2207,10152,2451,9478,3537,4665,5152,5023,4060,10063,8176,3564,328,10439,13503,11959,12393,2297,6690,7945,11227,3880,4057,4157,1038,11957,10748,285,5987,8803,281,3038,11132,13361,5930,12976,9511,1669,4630,10568,10268,11256,13440,1066,268,3565,12245,10160,9441,5153,9480,9487,14411,4717,668,4716,4859,8637,14042,6857,9479,1808,4617,3861,4266,12009,12349,1811,12041,11131,12302,7803,11300,3334,8507,7444,6588,12972,4342,8587,8804,3863,2341,12698,8596,10484,8366,347,8484,13936,6689,12389,12391,5010,5396,5547,8742,9475,6691,11896,2296,9755,6697,1933,3383,5644,10733,3500,10147,6426,7573,7612,14456,12298,6566,];
A{710}=[5893,13865,5887,7429,5266,5065,13365,1246,5063,10944,3356,2013,8801,4363,12195,9150,5891,5888,4364,13231,1912,11135,11831,5067,2024,10954,5066,2023,1243,10959,3556,5765,5894,10956,10933,7818,2012,5064,1248,5268,11368,7620,6667,5267,2716,10260,5886,10958,11441,1241,1253,2021,4270,7617,7618,4864,12836,10227,6469,12756,9149,10955,10957,6868,10517,4275,5890,2273,426,5068,5892,];
A{711}=[166,11434,10664,11181,13024,9943,139,4054,6684,4186,1005,10869,10522,9471,6180,7693,9227,1551,6467,14511,8768,12872,12006,12633,12470,1690,12587,3199,12820,5727,13963,6279,9772,7202,8139,901,8911,11880,13889,14102,9036,6376,5608,2462,14451,3354,12870,4884,1288,4007,7794,11928,10842,7961,10278,11863,1679,2323,7011,4269,9354,7012,10829,9035,6804,5378,13885,12874,4268,5251,7906,7692,12549,4406,902,7481,5273,7694,12215,6403,11832,314,2796,3276,14415,9034,4490,4489,6476,14452,12694,9760,13888,8764,7068,9470,14355,6798,9037,14027,9771,12678,5717,14295,11408,9204,9203,8624,12555,6803,6802,8803,5825,5668,9225,8910,11464,6377,12871,10682,8569,8843,900,1663,903,13890,13887,6846,5766,9322,13667,8341,1298,6480,11749,10279,10222,9773,905,9472,413,1966,13022,5058,5252,12495,6060,8773,8625,904,2187,7895,7519,8195,1688,4444,9942,6801,14453,10126,8847,2854,];
A{712}=[2806,7152,13906,653,13909,34,658,3364,4416,4909,1613,1235,14524,4912,13760,3020,8361,10605,11761,2809,6221,5383,1135,3713,2696,253,2808,2870,7722,14522,33,6169,254,933,11763,11764,2807,13911,36,4907,5983,4668,7721,14523,4916,10812,13912,10603,13910,5181,648,1136,1133,14520,2746,1131,657,];
A{713}=[12555,8791,8992,6890,3312,5643,12858,5292,2879,];
A{714}=[1569,13792,2989,5645,6644,7994,4472,7451,2487,3504,5057,3970,4204,9930,9323,13231,9797,8791,8473,5644,576,9927,358,13621,7167,2090,5658,5787,7163,7643,9070,5055,9029,3566,3312,14451,8957,1843,3295,8305,11089,511,100,1514,6889,9784,2103,11610,12065,688,4975,14167,6986,706,811,5292,9334,3769,7464,13432,3466,3710,1053,1967,8,13499,12173,14136,12192,7856,3746,101,9928,14062,9680,9825,930,7303,1999,9276,2073,14137,1749,5842,4665,2740,12555,12856,4202,3564,10584,11959,5095,8989,11696,9824,285,9520,8992,8964,8526,6468,508,8476,4622,5252,6614,11091,13112,2069,12858,3820,7465,2249,5643,7327,5234,10222,7096,5319,13375,3654,1596,7330,9142,12857,9399,14450,2966,11924,284,52,7304,7165,509,9526,14453,5320,7164,7328,3374,14097,12228,6662,];
A{715}=[7085,5282,7080,6589,3800,8179,8894,4079,5943,4862,7888,10050,1473,445,90,12698,10848,1322,1755,];
A{716}=[3928,174,9785,298,7375,5705,13640,10184,1669,13346,792,12447,5464,971,3795,8262,11577,13649,12276,3927,4313,293,6023,13499,7444,180,3873,130,5781,5387,7918,6804,3923,5641,7438,12057,3544,8813,5461,11520,12360,12602,9216,3006,5317,13481,9000,11540,5271,13979,7380,8809,5462,12275,3009,7911,11323,9273,12372,8810,11322,8258,1670,289,8366,10059,13927,8694,7811,5704,8588,12274,1143,4251,5388,12273,2220,13349,9272,9661,11244,1446,250,12339,1315,7382,1042,13350,13642,8159,9280,13351,9782,13345,4510,742,4252,9520,4312,3368,311,9921,43,8246,345,4016,1359,12519,297,7304,4216,284,969,13348,12978,6801,958,4445,13610,5867,292,12772,5460,7110,2827,13641,10374,6883,11445,5463,1195,10451,12559,13827,4250,3748,13347,8814,13217,12278,1666,8998,4749,7376,2371,294,957,6320,13639,12285,295,5723,7370,3035,10185,11719,8265,7253,11986,6319,13352,9883,11781,288,10317,9783,296,6971,];
A{717}=[86,11303,3459,10256,2827,8690,6164,5368,3372,2593,12396,6022,8574,12460,1315,7822,12393,4761,1673,12389,8107,11807,5547,9810,13217,];
A{718}=[6223,7837,2739,1137,256,10179,13845,13183,7398,257,1487,4326,7060,3713,9266,12706,1135,10426,34,10580,13909,658,5649,3548,7402,5650,7152,10177,3708,7610,9576,10421,14524,4912,10850,1613,252,5581,1136,7058,10853,10812,10430,13195,5726,251,1133,14520,11764,7838,254,9532,13196,5508,4671,9269,2870,5233,7399,10855,5860,255,7085,5803,10893,7611,11405,10416,6221,12602,9262,12699,8264,253,13193,2273,6877,2871,3710,2801,10419,10432,653,10418,3711,11761,7059,5580,9534,13760,3020,10269,7396,8662,1631,13846,10606,3709,9019,4318,6510,657,8671,3583,589,11763,10175,933,10140,33,10602,1636,12701,14523,10429,7149,10579,1629,9020,1628,9018,8905,2872,10856,3364,4909,9264,10112,10857,5217,13759,10178,1635,10851,13906,2539,10854,8265,7836,8361,9021,12120,1134,3707,7662,9094,1235,11759,10811,8263,11262,648,13912,12704,3281,3288,13785,7922,11503,2873,4254,9263,4867,11504,12700,12702,14522,3547,7722,10423,1132,7839,13184,7721,1470,4907,5216,1626,9023,1630,3546,7096,13382,583,10422,1627,9267,6225,8661,11258,2538,12703,4775,13761,7397,1467,10605,4253,10417,10428,11636,13910,5509,5648,10751,4330,1131,9268,10892,13911,4327,12705,11264,10601,7401,4916,5218,9302,5056,10852,13194,36,5582,];
A{719}=[9667,8139,3383,4862,7909,7911,6283,9441,];
A{720}=[12762,12178,11432,8500,13904,4582,9453,10406,10169,8005,8664,3349,390,10937,5043,1919,775,5443,3440,13905,13014,7420,7234,8844,6490,9873,926,918,12524,6051,4877,11306,2832,8407,3415,5153,7834,1368,9041,842,975,9929,6073,13710,785,1238,200,10936,7729,5865,7980,12074,13518,13249,1361,13706,5113,9167,9134,10727,8848,9816,2612,2052,13248,8640,3976,5086,2358,1740,10096,4145,776,10404,12239,3635,6557,10511,7983,263,12079,10051,1455,14403,7368,13141,10114,9109,14078,13772,12295,1939,510,11627,10594,209,196,13336,8018,11830,10624,976,6076,8958,5548,11213,11535,9116,8619,13010,5695,5087,11328,157,391,9113,3417,3345,4349,2007,5951,2064,7423,1536,13803,12080,4795,7422,13901,4738,195,10934,2544,2682,6021,7437,109,8959,4159,1200,7941,8873,13829,5152,7274,4946,202,9610,5863,5163,13294,13388,5802,7724,2508,10675,6069,12672,11034,13311,14400,10018,8636,12880,1963,2582,12181,14399,4193,12708,11178,6638,6071,6278,3570,3113,7942,14374,2061,5554,1265,8219,7308,6562,14232,1559,11835,1938,6067,982,5292,12616,8613,4663,11278,2509,7767,5834,10595,12173,14488,5584,8408,1365,4750,6072,3441,3569,12576,12076,1923,10626,4456,14398,3683,5589,623,8972,4574,9650,9880,8690,9300,6441,6724,2831,13820,9652,199,5395,13307,8616,7765,3351,1373,8614,3467,7971,11437,11431,450,11199,5616,7057,2505,1924,9611,1739,4009,13071,1367,14402,2984,13953,1890,5150,4821,5085,2277,7513,11628,9111,1822,10400,7853,12368,4021,3747,6003,1667,4258,10938,8689,12077,5550,3171,4071,4073,13013,8615,2293,6676,2600,10795,12928,13709,11433,11265,5523,9452,1737,1187,3435,13449,4104,5162,9366,2541,2454,739,1239,13683,857,4695,6307,8845,3555,7970,6070,10427,8122,8190,2996,3203,6563,7157,9517,9039,841,3633,13818,3135,451,2711,11829,1802,1360,9531,632,7935,5691,3253,4051,9437,3550,2379,10240,5082,1439,2080,7769,2053,13008,594,5588,3631,9370,1741,8611,8639,10770,10101,5084,7564,4657,4022,8894,9112,14272,6309,12398,977,11183,13902,6872,3352,10506,5830,2087,858,924,7844,8637,12535,10365,10098,1971,3321,4102,9450,12078,14401,6851,3667,4023,10403,201,5080,9451,8217,12927,2604,10219,2735,13815,4260,3169,1352,9708,3630,1562,10630,5552,1723,5585,13774,194,10794,4660,13440,4245,4820,1153,5724,14107,13773,8325,10405,777,11700,5618,558,7295,8502,8215,389,11699,4103,7770,6566,10510,4818,5986,10571,8872,9468,5615,9967,13776,12477,7139,2051,13707,13814,5288,139,11615,7719,12490,13312,5547,62,13682,339,1363,954,2256,11998,9757,1989,13804,13828,2810,12306,5617,5728,13338,13705,6678,9202,8467,925,10413,13819,12752,9166,8121,8312,12670,10168,197,855,4885,9367,1366,9898,3170,3323,9369,2006,9364,6098,2484,3439,6565,5729,6677,12749,5553,1165,5918,2089,3438,12615,3112,8311,9371,9368,6267,1722,10263,5558,3348,979,12367,11861,9454,1987,13497,10623,8843,13777,12761,622,5556,8774,8501,13246,5586,1563,7768,14405,6788,9519,3444,11709,7284,8318,5555,9405,1170,8779,2050,6789,1921,6108,198,9307,1188,13088,5081,9365,2079,8618,5083,3894,4823,14079,8017,7290,5864,8850,6002,10264,14375,14135,923,5206,3626,778,336,3634,1207,1267,11082,9040,8862,2119,12487,9637,8409,780,919,10130,6739,4658,13597,7309,7723,2055,3434,2063,4055,2606,10408,6564,8218,7424,11266,7144,14142,3668,3416,2995,10059,13423,13675,9115,3350,1920,13007,452,12669,11962,3346,13387,3836,1364,13817,4348,12751,13708,7146,12180,2275,8617,12439,13009,1596,2062,4070,8612,5160,1738,642,14499,6709,8503,917,8309,4731,13293,9609,10608,4143,10509,13011,1922,8847,969,3437,7142,7766,9110,8641,1359,927,6388,1886,10498,5743,9301,14404,6861,2993,2054,2312,1531,4662,4194,4655,5583,4661,9608,3347,773,11348,608,8693,12412,13775,5829,3669,10507,11629,8620,12904,12279,921,13711,10508,4105,13684,7285,974,9646,7425,3443,1906,5088,11823,4072,394,6567,1742,1362,5551,3436,12905,12750,920,13308,1565,10209,3636,14106,779,];
A{721}=[3697,7981,5737,9310,10997,3124,388,11881,13650,7484,6855,8968,];
A{722}=[9085,3979,13116,1497,4622,7840,8476,9571,9821,1894,1750,10267,13732,8341,3841,9028,2286,5358,10901,4840,2302,1149,13805,4079,7910,3313,11148,2069,4270,5354,1527,10898,12806,5530,9208,11689,3840,2827,9202,2070,543,13666,12300,5048,5783,9393,9313,7379,8184,5548,4631,4841,2072,8238,10064,2014,52,10483,2303,6543,3514,115,1340,5763,7856,2305,1451,7376,8123,2826,1626,4050,2451,2071,8757,13259,5253,2913,8814,2116,4003,2329,13033,13394,2744,14355,3564,8176,1518,1211,11959,10584,10317,3464,4665,4842,4612,13730,11914,2308,13435,11957,285,4476,12393,12493,3859,11227,1696,4075,10768,10897,1241,8584,1004,546,2631,10119,1655,13498,8583,1669,12304,10160,9441,8561,2104,12571,2662,14523,10161,6456,1511,4606,8877,13462,8110,6857,7378,1111,12877,6428,3064,7207,6038,3285,13436,10848,10363,1847,5447,5448,8344,4761,180,11803,1508,12972,8587,11915,12349,7698,12009,10902,2475,6825,11786,10598,12041,3516,5804,2363,3839,4391,8366,2258,3462,11993,13865,7058,11269,6751,2489,6642,6572,4204,8809,5955,3518,10025,5547,10869,4186,3191,9757,14344,3283,4913,5536,14449,4413,8981,10900,1315,5236,10839,2651,11831,7643,2603,11016,547,12298,6820,14290,3688,5992,3066,14297,3515,7167,952,11775,1520,6570,6826,9772,1803,5171,8867,8526,7062,8961,6466,3819,10687,6164,12853,10344,3804,9502,3820,12858,9562,544,10222,9902,6437,5561,3194,1342,79,11898,13586,4649,6511,14292,2986,14490,6541,10024,3284,5647,10899,3420,5284,5786,12909,11956,2649,9384,2879,13607,9388,7184,4725,13463,6860,3286,5409,4839,13325,3821,284,1339,14346,13434,13842,9694,545,7922,13907,3557,957,2371,2464,12866,6381,5893,12865,369,9685,2301,2881,1415,550,1749,1409,6589,10159,12358,10718,13217,10770,77,4838,11789,2073,2013,13376,1606,9910,14379,4320,8050,10329,3837,10325,6515,6037,1680,13032,12301,7699,5195,14530,6665,2495,13703,7842,6473,14170,482,4835,3065,3295,11089,5464,11736,6542,549,11225,5991,11247,2825,4374,11171,9922,5406,10023,548,5025,542,11802,6827,4513,4203,7375,6514,2285,231,4837,3604,9688,2465,11317,7185,12867,4843,1500,4836,7527,5225,13466,5407,10347,8308,8343,1507,10142,4047,2115,6743,9038,8,6824,14484,6974,6116,13432,12276,5980,7676,13031,11922,76,9946,9447,1670,7343,7753,12854,8810,13792,11100,5235,1017,990,14345,1797,12060,1341,11782,12297,6823,5505,14291,6438,7754,5057,12984,7726,13465,2012,5784,9695,9822,8473,6755,13433,13431,179,7888,12339,4781,10569,617,5026,10709,9689,8776,2587,1521,5055,12273,4083,12770,9123,11005,12274,4862,3838,3603,2144,12299,10570,];
A{723}=[8870,10157,3447,13149,9556,9944,5234,9278,12858,8381,7465,10260,443,13157,439,6815,8180,506,8568,13762,345,11634,13034,13622,2397,284,6584,11924,10831,1602,11994,2212,8980,7328,9283,7184,2879,12564,13065,9976,10830,9638,12405,5428,6396,9214,12857,2986,2800,11159,10520,9889,2517,3117,2563,3401,4308,11927,11290,12358,2627,10462,8998,1749,5640,9089,2301,2922,7061,1848,6630,242,11097,987,12846,7544,10033,3557,13907,13897,2967,6682,2562,7409,13541,3118,6632,10178,7699,13032,12279,8567,1758,6628,11007,1376,10814,4788,6350,3691,3409,7482,6353,1252,412,5430,11992,7452,13693,7067,11995,9213,13729,9817,10253,5625,298,10646,4402,11101,365,11216,11571,6631,9624,10579,9648,8926,10360,12736,2236,10879,3657,7504,441,13908,3295,5415,9946,9924,13031,3406,3651,1579,7486,10414,8376,7241,13398,2396,4313,11964,2219,13444,10456,3873,5781,854,10815,10110,9939,12529,8052,11690,1592,8132,1612,9053,5461,12602,14232,4275,8727,5292,8912,2561,6097,13979,14139,7451,8635,13231,1912,7944,9383,3009,7911,10796,1017,4190,8810,11881,1670,10464,6255,1286,9447,9095,9726,12299,2144,14242,12274,1143,7541,14425,12638,9272,4723,12023,4457,2761,7929,13728,7888,7382,13616,6431,6512,6290,8473,671,5784,13926,11091,11148,9429,13506,5349,11648,5414,1348,16,5180,9571,8476,311,11163,11742,4340,9265,9085,1331,52,8965,1251,2556,5548,12567,5297,17,9827,8379,2162,12817,543,5041,4924,3318,4265,2310,2710,6518,10451,6843,13033,13623,9382,4003,416,13424,9276,8814,7284,2913,14452,10224,13763,2451,2207,10152,4749,6527,7335,10479,1879,10779,115,10030,12932,9957,13135,8336,8935,2303,6856,9263,6377,7346,6672,8927,11227,7634,12493,3650,3035,440,11719,285,6636,4157,14248,11954,6487,11861,5370,8378,12171,64,13668,9672,6486,8559,8181,8743,10584,3564,9277,10856,589,2336,2946,9785,2834,186,14278,7574,7995,12442,2564,13694,13540,12277,11164,10227,12756,3565,772,14501,1669,505,9511,2884,7381,281,573,7483,11506,7635,12825,644,279,7583,2628,11777,8587,2705,3261,11990,8507,3648,11633,11785,3923,5641,10726,8813,7575,6268,4266,3127,6872,6520,12877,9000,9479,7934,9532,10846,7585,7584,1150,8809,9022,14200,10804,9720,278,10819,12461,11993,8898,289,8366,2559,11279,12386,8380,11775,802,388,670,2689,11076,11281,2390,12298,185,4189,10850,6368,11016,11292,11831,3383,86,8882,11521,9188,10050,13214,1315,358,3404,1975,6485,];
A{724}=[9030,2036,11864,562,2651,5472,115,11089,522,8851,8877,5536,5020,11922,8865,13376,2791,8184,5783,];
A{725}=[6090,10013,6323,2125,5534,5550,2135,5916,1060,4071,12388,4073,9031,13013,14210,14291,7985,4753,1031,5050,4821,585,9447,5931,9887,3459,13792,1769,12753,2893,8825,12971,4078,3027,9704,12299,3725,4425,9933,10744,12872,179,12396,6755,3867,8473,5374,11303,6748,231,4575,444,9810,10182,7185,4843,5642,6028,11889,199,4837,4714,5950,14118,5415,4835,1911,8690,13868,4454,12173,9496,10728,6742,8978,3441,11423,8231,12881,7464,13481,3769,14410,6165,12616,12973,9811,9749,8657,13217,6131,13888,1666,1378,8998,1225,3864,12643,11704,12126,3485,11877,2080,13169,2796,5174,2142,14521,10186,12996,361,536,12871,3550,11860,4538,13222,5929,2841,6707,8989,6091,6258,7560,5318,11370,5066,6353,8822,7579,302,8190,8986,3203,13766,6563,12421,4825,7951,3633,29,453,1277,2897,14431,5249,13667,8644,3555,6164,3819,3435,14097,3821,885,9476,8787,10831,7051,2838,14292,12909,8893,8706,9452,11896,9475,263,7599,4204,12391,10832,6484,11909,4955,1988,1779,9547,8640,6627,11268,14358,61,1740,12975,12954,12239,2699,10747,9604,9412,14290,8138,11792,2120,11016,4211,8704,14179,9134,9606,5529,10900,9336,809,14395,7837,3383,1933,5158,200,5471,13553,86,3199,10256,9487,4007,5153,42,1175,7234,657,926,2140,10897,1494,12392,7843,6793,7052,11803,180,3793,3334,3648,3440,1811,7694,9377,3064,7047,9453,4582,8110,5907,418,1173,5641,668,6038,4288,6749,13259,12708,19,2295,1246,2744,1770,14109,5554,416,115,3196,12605,8175,8935,1032,11801,4490,8803,1351,8605,11954,14248,1696,7724,4352,12393,11034,4764,10584,11959,619,8674,12468,5368,11099,11389,7941,12171,5152,4842,5533,1899,202,10252,5414,1067,2837,12362,2124,195,2410,7618,10099,13506,4079,4989,3979,2348,11427,7423,10267,8341,13732,1812,11636,11315,2634,9741,11507,8233,3866,3336,12295,2988,12020,196,12007,1195,5662,4990,12300,976,13610,12394,8958,13231,2917,12060,13315,12265,12751,6467,6438,2633,12240,9012,9477,6626,8810,13007,4640,12638,3335,1159,4873,12210,457,7137,6338,5878,666,5784,5639,5454,3239,6104,4457,3434,10123,10569,346,3738,12339,2285,4513,9177,13939,4836,10253,3295,10280,3372,1253,13768,6022,1207,3672,2236,1322,11921,13367,13499,11673,8,6089,6696,9809,4223,2571,5980,11804,14447,923,13582,5472,12390,4980,13019,198,1188,5202,2572,5781,4074,8132,4974,7438,12874,8688,12358,5663,2202,4855,6589,6964,1415,12750,10298,3568,4838,10792,4742,6734,4072,9379,2301,1381,3204,5551,3436,2216,13912,156,11986,11807,7842,6198,5355,7067,9018,606,8291,14379,12460,9703,9753,8842,13552,10222,6866,3820,9599,12395,12008,13887,85,8641,12974,1359,4897,3804,87,11758,927,6815,819,2161,2085,8977,10254,13253,1780,14446,4915,270,2879,8107,7404,13256,3770,9120,6584,13011,8337,11924,13769,3437,9235,4839,9906,8969,12439,6615,2986,1596,10217,12494,1900,9119,10899,9411,58,7134,5547,13682,8809,12019,12389,4413,5536,5271,2839,4503,532,11662,11279,2621,2341,4160,3551,5338,6566,540,5419,3724,9772,6669,2743,10050,1315,2221,60,13094,10246,8574,10109,9755,2865,2296,1243,12571,9480,194,10160,10281,2058,2393,5491,10636,13440,9451,7822,7179,2593,13815,5920,12976,12870,12533,5552,8587,12972,2705,11977,4761,7444,9450,12078,8507,1179,6363,10557,201,7291,12360,7207,6872,1041,9000,9479,4621,7378,924,5203,7611,6166,10848,2901,8813,8814,10467,5555,9478,10207,2451,1371,2207,11851,13543,8779,10154,4250,9382,11748,9808,1340,5556,6259,1451,2883,2300,3359,3763,979,5987,6112,9454,1673,4057,4075,6865,9752,2297,2218,3438,11878,4719,4730,11741,5558,3658,5559,4840,3439,10901,2636,5553,12749,10834,9821,8476,2635,13900,3189,9085,12777,742,2288,9030,4537,1750,12018,1656,4841,925,11098,8184,2842,12752,3681,9903,197,11518,57,5622,1913,9348,8940,5530,2485,5617,10898,1774,2710,13705,11965,6678,8823,12772,2827,];
A{726}=[11097,3393,5641,12065,11633,1967,2577,11418,3648,14342,12252,7527,1914,8265,11784,];
A{727}=[8757,11185,1237,7011,7012,7692,4944,10768,10244,10161,1668,5273,5284,11186,];
A{728}=[8598,13830,4714,12570,13431,6283,14056,14062,8596,12782,9708,383,792,12566,6516,583,5115,9441,11169,1469,6798,9235,6791,];
A{729}=[7227,7663,13441,3035,7328,388,7486,7310,10316,8312,6584,8063,6640,9271,5407,13830,13375,8064,7935,6916,8706,6643,9637,10227,2058,5406,4079,4198,8894,3447,6449,2646,7483,2645,3391,4778,6447,6454,5166,13442,];
A{730}=[11964,3035,9283,12279,10850,8567,11861,3648,11292,6377,284,2628,1143,11924,13398,2396,6872,5461,13503,12877,358,8912,9817,5784,8473,10815,11633,8132,6353,14278,5234,14452,10152,2451,9383,1348,8870,9785,115,8898,5180,8476,11634,278,6815,12736,8180,];
A{731}=[12080,10344,8869,4755,5394,2444,6406,7874,5450,1236,3200,10714,3362,8320,9411,1024,9963,6688,1867,1247,995,8929,4541,7182,8300,1865,9924,13951,5069,775,9722,118,13463,2305,12372,7872,7811,3888,8162,6320,14333,1866,2732,6169,10944,2744,13465,10717,7873,13952,8742,3571,1252,10218,1446,6319,9156,119,1864,8927,10861,9026,2727,4732,];
A{732}=[2256,5025,2207,10492,6638,10804,6724,3820,12523,1257,2513,12285,5149,2319,115,9720,14222,116,8121,9260,6341,4885,9468,12041,12955,11860,3637,802,5695,6435,10939,6036,];
A{733}=[5020,9489,8968,6969,4109,12840,1898,13009,1011,4948,8107,12285,6971,];
A{734}=[5987,12265,2730,1954,5388,5311,9886,802,12285,13281,6314,2729,2402,2348,11133,];
A{735}=[3994,6697,10797,12782,10993,11095,7929,1560,651,4751,2168,1331,4528,5012,388,186,10799,6791,12847,1448,12695,7798,];
A{736}=[5129,14295,5130,11464,9035,8768,9036,9037,9034,14293,2698,6380,];
A{737}=[1750,1642,11215,2241,12103,10897,14291,8136,1124,7185,14374,2721,1415,1225,10901,13259,231,10899,12300,5639,10898,608,14292,10900,2218,12009,9235,12393,10064,6742,13070,11686,14290,12463,];
A{738}=[4194,1934,11248,4655,946,4769,8327,12362,5708,10157,10283,4029,6832,5737,1875,12363,11681,8951,3994,2286,4162,5171,12280,4276,9192,8333,1213,6406,391,855,8968,1339,7484,7224,10320,4631,8184,9202,13271,12300,7141,10486,12841,12020,2600,4893,970,13783,8894,11298,5663,12358,2613,5120,2594,13280,11709,9252,11288,13389,3276,8948,9098,2442,14020,449,7724,3492,5987,6830,12301,8803,5353,3763,7935,8952,7482,2518,10642,6032,10584,6492,8959,10448,10644,8594,11458,7764,13057,5406,2285,8950,5930,6311,4630,12304,7483,2595,13110,6490,5149,8947,11832,12009,4411,4809,4164,5782,8507,7065,5609,6905,12283,8933,5641,6922,10365,12535,10291,7378,3470,11624,6789,12360,5407,8805,12839,8949,1060,9757,8689,1455,8799,7134,5547,955,2265,3018,2962,11215,9887,10708,912,5923,1154,3167,4715,9816,2612,9134,7137,5094,3027,3949,1810,7729,9611,7489,6697,14442,14395,7140,7765,];
A{739}=[924,8439,3434,1871,3436,3435,925,6872,13864,11645,926,];
A{740}=[9775,2903,13802,9244,10559,11321,5839,2435,9245,2908,9243,11226,159,13799,8429,2432,11657,8455,14154,11658,11655,12328,12584,13801,11654,8453,265,13800,12334,11662,286,13789,9776,12995,7914,8447,14119,1389,2437,2433,13798,8451,14514,11661,8454,13795,13796,13780,13783,8448,6736,12331,8145,1188,264,2434,282,2906,11659,6986,13782,14155,13786,2949,13739,10368,13516,8449,12332,8452,1640,2439,12330,13797,14120,2438,11660,2639,10027,11656,8456,9918,2904,8517,9086,13781,283,2436,8450,2902,3532,2138,13012,14394,2745,13440,11663,174,173,12327,2947,];
A{741}=[12724,9499,9503,10244,1237,8757,9504,9502,9498,9500,7442,11186,11185,9501,4273,];
A{742}=[10309,7446,10307,1359,2645,13113,2646,8694,1241,13274,5635,12802,13501,9651,4204,11418,13521,6589,3017,11987,13384,5663,9177,10848,11244,13115,3370,8994,7378,12252,13114,9216,10050,11034,5783,2644,8803,];
A{743}=[10324,13907,5580,13908,1348,7798,9272,10157,4339,9335,13375,];
A{744}=[11418,4824,6724,10800,10222,1066,4194,6028,4270,12421,2135,12362,1552,2897,8568,12737,12583,6452,11215,12304,7446,892,8543,667,5207,7444,7472,4221,8804,8832,14375,6010,7484,4651,606,13373,4521,9479,13503,1315,5472,2218,890,1507,12281,8637,4423,10123,2987,11831,];
A{745}=[13884,813,13454,4909,11759,4290,11719,3929,8559,13333,4343,12739,14065,45,6681,5949,7027,12195,13813,5177,2207,5627,8757,3060,10649,8373,14312,1291,12958,12124,13135,8336,9221,11202,4973,4775,7230,431,5815,8063,1224,4416,4248,14303,7609,10417,11242,10732,2556,4979,11489,2565,6624,543,5758,1454,4283,10356,8625,7358,10289,7141,3099,5256,2557,24,11930,4677,8069,4120,4286,11264,13755,5754,13452,322,11418,489,5559,9520,4564,3507,5527,3885,14031,6468,3189,11004,5741,5263,5180,12582,13742,13537,8911,670,8338,9503,12970,8139,14033,9181,13963,9978,581,4941,12882,257,9188,9524,4942,3931,11221,1035,697,9501,4353,1672,14021,3227,8536,10846,8508,9757,8193,9022,3886,6130,7738,7058,5112,1114,5239,10772,8898,169,11901,578,4446,653,1600,2628,8507,12043,7227,20,11761,4268,13885,1668,11023,41,5476,11529,2273,9479,5365,12360,1473,3127,6520,5062,186,12938,2760,9588,1679,432,7961,6568,12413,10227,3272,12442,546,4884,13704,8772,13809,330,456,2734,3884,9212,4367,3120,1004,1297,8629,11854,13883,900,3925,2830,7231,12591,10867,5668,12227,823,1090,3942,5740,7716,13241,3696,8418,8624,6628,7516,5626,10329,7067,5011,6224,6298,5943,9440,9415,2118,10781,2431,11159,2377,1956,6621,12694,11927,6476,13302,8045,11262,6087,2301,12693,5130,14216,13924,6845,12846,7544,1168,10033,6453,6680,2566,10244,6478,13622,13021,4445,13133,8109,1120,6405,8235,9122,10254,11649,1932,11404,642,11939,7519,14306,9638,11346,4653,13925,3561,12495,4285,6745,5252,6462,1157,5561,12936,10157,9502,7465,13451,6056,5902,10222,2846,8180,819,868,11765,13168,4701,8226,11362,13887,8627,10251,13127,9991,10118,2090,6338,9095,7340,5282,11025,5420,13183,5469,8557,11217,10107,6331,14463,1690,13899,7570,2466,14139,1551,9172,10128,5243,4539,371,12653,14061,5244,5156,2338,964,13832,170,11231,10633,5756,1458,11527,6403,14169,7241,4279,14016,4535,12010,6358,4565,3020,7906,5580,11673,1612,3922,13353,4782,10416,10301,9498,759,5966,1566,4272,12069,9230,12602,5635,4354,9598,4280,4198,10962,10364,10278,9161,11216,1604,9637,7794,2285,10485,7017,2017,12652,8821,10868,4077,8634,8904,10216,8575,14102,8631,3519,6837,8316,8569,6481,8179,10768,3613,7662,12940,5480,5825,7958,9672,6486,3535,13668,11102,3520,10138,5444,3564,11779,6352,2667,12042,1104,14027,4003,312,2329,11611,1470,19,5982,4937,7741,5253,14415,6463,14492,9993,314,14508,10241,6856,13562,12932,7113,3411,7229,14230,8031,3765,14015,5211,9992,13049,11294,11747,13812,2657,604,13666,7442,8195,10493,11465,6035,7717,14330,11637,5122,791,4079,12819,656,13022,10323,3953,9786,3181,14231,8527,9773,2302,7170,3327,3801,13136,13771,2286,4448,4282,9322,11163,1685,13890,2656,12979,2994,634,6570,8633,5658,5696,1803,8380,13107,14456,10828,14469,5901,13833,4697,3199,5421,6571,10730,11589,5158,7837,8622,445,12021,5424,10782,6339,5903,10020,11999,14511,4379,8756,9226,9231,13234,9532,1490,3139,11064,2463,9974,8592,255,11001,3518,2156,10029,9941,10373,14220,6058,10747,4054,2885,7571,13736,10035,2489,3705,8459,9966,9702,4652,347,5332,12379,5273,7694,3930,6137,6953,9050,1936,12229,6302,1847,3958,5378,11021,14167,9210,4553,7012,1546,10829,4451,3263,4266,12112,10471,11653,11763,13186,1813,10842,11403,5983,5248,8655,6793,6417,10606,7771,8032,5930,772,8583,3954,8954,657,12475,889,14462,7902,6057,8769,10240,720,6878,8227,10682,10384,8414,6037,1845,6280,1369,13406,6822,5195,14440,1758,13729,12565,1564,13693,6904,9049,5479,2517,3401,8164,4108,7036,8967,6131,10159,13753,4489,11721,369,6630,1848,9189,6682,2562,11560,13169,14299,18,3257,11471,7955,12724,10328,7528,13065,5515,9253,13811,5275,8980,11345,13441,583,5232,9942,1973,7895,2108,5428,5016,8773,4629,4366,1818,3177,2717,4752,2772,1182,11923,5767,2919,9302,9758,321,7551,11384,8953,1298,9403,13667,2716,3875,9989,1804,3246,5249,8333,11880,7541,4425,6245,8254,1091,14035,9874,10688,8909,2144,4078,14509,3121,13944,377,5001,12820,7606,11303,4459,12281,1209,4774,11675,10449,7288,5780,948,6942,5423,3970,991,1806,8395,491,7085,4033,6671,750,10223,6955,11343,6954,14017,10664,7715,4284,585,5757,5657,2609,3525,8376,6647,13398,1181,708,12549,3245,9534,7692,3226,4745,6404,3806,9229,3536,2889,5427,8714,7464,5940,10690,12123,3846,10175,5625,1515,5223,5280,9624,8496,98,4865,548,11928,8966,5702,10646,4947,3566,2462,14451,1103,1006,7628,11094,4714,5814,13908,5258,9264,4545,1663,7341,6672,12691,6377,3800,5411,2404,14459,6487,2666,6730,8361,5628,10393,8181,4532,4369,7408,6228,8378,9423,8509,5526,155,11878,1345,5129,12143,4080,1817,5981,3973,10334,6843,12011,14355,8479,12559,8764,10187,10152,10242,9760,981,4181,10919,4849,11526,13442,101,12476,10895,1805,10749,4399,10873,3052,9263,8632,6039,4049,9348,3921,9841,6246,6100,385,3969,11574,10970,12063,2176,12562,323,6518,5823,13027,7330,1240,9121,12941,11148,5299,9474,10706,10872,7189,8101,14004,11749,11477,16,3704,6950,10650,6846,10969,2646,7275,8321,13869,311,3079,14034,3924,5738,7627,14304,4178,547,4912,10571,11573,1790,14470,7552,8648,8610,8295,11613,4310,8520,12935,11222,13453,11831,6485,9010,2911,10050,9787,1955,11576,7838,4241,12987,14200,5003,1993,7693,13681,5425,5010,1005,12934,7134,5816,139,5941,4972,2559,3325,166,4616,2835,7858,12604,12972,4447,23,9983,10363,11766,6036,655,706,7611,2934,8497,8236,7739,8182,8149,980,10161,5433,2834,588,10318,5629,2230,10137,13540,7574,8410,2294,8025,6620,9051,3539,2875,8584,13889,7211,6665,10871,12675,7310,13541,9225,156,5430,14420,1304,11007,4273,9203,6032,12755,10691,8396,2149,6721,5808,9740,13331,1606,3165,6798,239,14461,1230,1012,1615,11430,12516,9017,4779,2627,9497,9386,77,14460,2464,7273,13912,11051,12788,11575,545,11344,4751,6619,6370,6744,10941,9008,11342,7901,6584,10126,13761,10378,9840,4936,11938,14293,5633,8761,4333,8019,11185,8969,1158,11234,3194,4277,11253,4776,12764,8381,2629,5452,5006,8174,7327,10279,544,12668,6454,6815,1210,860,10916,2945,8568,8558,6952,6332,2490,376,9726,5020,12210,7663,6526,4570,10313,6334,1883,3743,14425,3012,6948,8297,751,789,4781,12339,5517,3899,7749,6873,4457,671,3292,8768,5233,5779,2890,1516,2561,3275,13898,9227,7992,12467,4640,990,5235,11237,1595,14281,5726,4778,3167,12113,7219,3935,4728,14030,7034,1083,2368,4807,10961,4651,5416,7740,7075,4406,13444,6951,14166,12790,13760,1086,14032,9888,7049,5488,10110,8727,10034,8628,8979,5225,2101,14421,10067,9234,7746,4669,5008,1594,14422,4783,10253,8170,3262,11365,5824,816,5516,3974,1288,12763,3920,549,3369,4170,2381,8766,4006,9402,4786,46,6247,4352,4278,4236,9363,12499,4777,5778,8803,1882,717,9504,3650,4518,11347,8064,13570,10357,11408,5717,12252,13503,6291,587,13424,13391,7542,12216,13240,12687,10710,6527,7018,11853,14452,5005,10224,8762,718,97,5763,4490,10779,7324,1088,10918,4370,11469,11460,9015,2873,8623,14217,3196,11488,10030,4378,7543,2794,310,52,12519,12248,12561,12759,21,4847,12826,9741,4444,1688,12262,8379,1195,8770,12806,410,10171,13532,1934,162,11756,2410,13659,13926,7111,10252,11984,13896,14018,13680,6519,1812,8341,10267,8606,824,152,12933,5739,2266,2105,8740,1461,10580,2773,185,1489,3521,13574,13966,1933,5002,11184,11475,3383,1975,7566,12633,12470,9533,3356,7750,4854,13810,6572,10855,10869,5883,13292,9242,2461,9737,11434,11777,12068,11832,10316,6136,6455,7525,348,13919,6528,9587,7626,3923,752,8173,171,11674,7011,13573,11842,10268,2946,4606,12034,3273,9013,3061,4668,4007,7169,1237,7752,13694,2564,2874,11186,13498,4801,2530,2324,14501,5608,14458,9623,6683,4351,12326,6376,11383,7623,6632,9261,11860,9499,13703,99,12059,1680,11467,7935,6353,4788,8767,4237,9204,14029,6819,8989,14168,1664,5009,10643,4848,2281,10724,5640,4907,8112,3247,9303,13888,13571,550,10399,10314,6817,3276,5426,12791,7534,12792,1465,913,13907,8765,7593,10780,6479,8511,987,8228,14453,1467,8255,7171,5284,7737,2177,11956,4938,12560,2507,6396,4664,593,2626,1457,1966,6464,10136,12657,11340,1100,5250,5234,10762,12585,7023,13643,4787,4780,4594,345,14305,2990,9990,11642,154,7035,10163,3128,12885,10917,13737,153,6279,9272,7329,4257,586,7978,6949,10225,2778,9500,9695,11304,9156,4281,11462,6378,669,13964,6384,4944,11764,6623,2097,5803,5487,4344,7554,3918,12966,1667,2943,438,7977,10746,6684,10722,13024,4945,4368,883,10191,11463,10464,7751,12780,4267,2944,2100,6416,12886,7676,7481,11911,8630,411,11530,11405,13700,4449,11541,3769,2405,9354,9657,9262,1700,10164,11024,10602,4939,10290,100,8342,542,1037,11531,1753,11101,719,10106,8495,];
A{746}=[667,2390,1166,10996,14375,6513,1218,8968,14273,608,10226,1290,7222,7888,8083,1808,5867,8418,13375,1370,9436,9707,752,194,1106,2285,1372,6169,5155,7223,8315,603,2721,2135,9085,9447,5171,11089,222,9308,6975,10993,7388,2286,];
A{747}=[8860,5311,7373,8184,13607,11418,4078,12088,6319,5886,12832,11852,12918,1337,5413,];
[truncated: 2,007,204 more chars]
