# Supplementary material for: Network analysis of aging acceleration reveals systematic properties of 11 types of cancers
Source: FEBS Open Bio. 2019 Jun 24;9(7):1292–304. doi: 10.1002/2211-5463.12679 (PMC6609580; doi:10.1002/2211-5463.12679)
Supplement: Supplementary file 8 — Data S1. The programs of this work (summarized in Table S1). [file FEB4-9-1292-s008.zip › Script/ex_kegg.m]

function P =ex_kegg( T )
A{1}=[376,13729,2656,2657,1817,1037,1035,5825,1240,377,2889,9050,1803,9049,1805,1804,7544,10106,7543,9017,9051,14462,10650,12112,4333,12113,321,2626,10378,12885,12886,1120,5275,914,5156,2890,2627,2628,10919,8342,323,322,7541,7542,10918,6487,2566,2565,13424,913,6481,14461,9226,9008,14463,6527,10917,8174,5824,3518,];
A{2}=[11901,13742,12885,12979,1817,12886,1037,1035,13451,5629,3846,5628,6819,5627,10356,10357,2994,4564,9740,9226,9741,9008,10384,816,5626,14460,10749,14459,4865,2919,];
A{3}=[5966,4539,5825,456,7273,2890,2627,2628,8623,5476,2889,9416,12467,5365,14461,14462,14463,860,11938,7275,12633,8173,5824,9415,2626,3518,];
A{4}=[10033,5966,10034,12229,8821,1955,12043,11863,991,10164,2946,9989,6817,2945,6843,13540,13541,12042,2944,2943,];
A{5}=[7528,3612,3613,2890,2627,4568,6683,2628,12249,1240,7575,6681,4382,6682,12253,6680,3806,12010,6298,2889,12252,1803,1804,1805,14461,14462,14463,12248,12110,6843,6478,7135,2626,7136,];
A{6}=[13729,6744,4054,6479,4445,5825,4294,2627,2628,14156,1803,1805,1804,6476,6527,12215,3460,3538,3539,8174,9989,5824,6843,4447,9978,2626,];
A{7}=[10033,10034,1120,12229,5275,13680,1955,12043,13424,913,10650,2946,2945,13540,13541,12042,2944,2943,];
A{8}=[9532,9533,6453,1120,2609,6454,5275,6455,1606,7594,4198,7593,4343,13398,9402,9403,7008,7541,7542,13811,9050,9049,7544,6647,7543,13424,913,13813,9051,9497,10171,10650,3930,13810,4344,5803,9534,3931,13809,13812,];
A{9}=[13241,4570,5420,155,13753,12792,7310,11854,2564,1932,11465,1680,3507,12021,13240,];
A{10}=[4310,4775,8536,4290,10110,2562,13622,11927,3929,9212,1936,2177,7211,7858,13574,3743,];
A{11}=[185,10110,1607,9214,12229,9213,2212,4459,14139,7211,12442,10227,1111,1612,1113,2560,2561,14200,2559,4457,6672,13907,13908,2563,2564,2946,12042,12184,10033,10034,2556,9022,3127,8559,275,12043,13444,186,4978,4290,11927,3401,2945,13540,13541,2944,2943,];
A{12}=[13357,8629,8628,980,5011,11346,3921,13356,5264,11234,11520,13168,720,10970,3920,12162,4280,8630,8631,8632,5515,10728,4286,593,5519,7230,5745,7231,7229,12739,4285,719,2778,13483,10721,13482,3925,4278,4279,5626,10724,2549,11232,11222,11221,5746,5265,8295,13169,11576,5629,5628,5627,13355,11575,11486,11487,2377,8298,4284,11779,169,10723,2345,3922,5517,5520,2531,2530,5516,10107,11001,11004,6953,6955,6954,4366,12653,10992,8634,8627,8633,13452,2550,11780,981,10969,11237,10991,4367,14016,11347,12475,12476,11340,13453,6950,11343,6949,13454,6948,11345,11344,9702,6952,11342,6951,13571,8296,8297,];
A{13}=[12147,8648,12154,10872,12148,10873,10159,12153,12156,3541,489,7273,491,9500,6580,10327,13878,314,12830,12152,4783,4782,10573,8331,6405,6403,6404,9498,8496,9502,3525,9503,12413,2842,9504,2838,2837,4530,14451,14452,8625,14102,9228,10916,10731,10734,14453,10732,2327,2328,4786,12763,9499,9322,5252,12831,12604,5416,548,547,546,10574,8624,3199,12469,2381,10222,2466,6753,6376,11928,12470,9225,12829,11653,7989,10730,1551,7275,6581,10471,1298,12151,2843,10736,12149,10733,12146,1006,12150,549,550,544,14299,545,543,12764,2844,6578,6721,12471,11880,2772,6035,6037,7692,542,4801,10493,2845,6577,2841,3292,4333,8495,2462,2090,11231,8497,10225,6684,6579,6752,1595,2839,1594,6377,8207,7694,6571,6570,5668,2460,2464,2461,2463,9231,2465,5808,1297,5195,11938,990,9501,7693,5579,7215,];
A{14}=[8648,12147,12154,12148,12153,12156,3541,1237,13292,9500,6580,10327,13878,5284,12830,12152,10573,10768,8331,9498,9502,9503,9504,2842,2838,2837,9228,2327,2328,9499,12831,12724,10574,2466,6753,12829,7989,8757,6581,1298,2843,8606,12151,12149,1006,12146,12150,11185,9760,13291,4944,2844,6721,6578,7011,7442,10842,7692,5273,2845,10244,6577,2841,2462,6684,6579,6752,1595,1594,2839,9204,9203,10161,11186,8207,5480,7694,5479,7012,2460,2461,2463,2465,1297,7693,9501,4781,7215,];
A{15}=[10029,8509,2368,14492,10485,52,489,491,10030,12216,5263,10895,7977,8508,7340,9726,2381,14149,7034,7035,14017,385,7241,2266,14018,10643,8757,10020,7288,7219,990,8954,];
A{16}=[4111,4112,12034,1686,2368,1687,4887,5940,1304,4886,1100,1668,11923,3561,10187,1667,11094,6291,578,813,9226,1086,14509,385,8557,1566,7516,10136,11984,7324,11930,];
A{17}=[8575,11093,12970,4884,2846,1304,4387,11384,11383,10919,10895,7978,10918,10067,578,14017,4606,7358,14018,12112,2324,14230,8195,3263,10917,14458,10136,1664,14231,11984,3262,10649,12113,11385,];
A{18}=[8149,1120,6453,2609,52,5275,6455,7594,5949,7593,8181,4343,10895,13398,10035,9402,6384,9403,4947,2557,8019,12940,6462,6647,13424,913,13331,10962,9226,2875,9497,2874,13333,10650,8655,4344,8182,5256,9841,7571,2108,7570,12941,581,];
A{19}=[1817,2431,13771,1037,1035,9234,9440,8373,7571,7570,8592,];
A{20}=[9980,12819,13742,1120,3886,5275,7594,4943,4945,14061,822,7593,6702,13398,4411,3846,9403,1615,11999,6647,13424,913,6544,9979,4730,11252,912,9497,10384,6015,10171,6545,6706,10650,2430,821,3528,2017,6704,260,848,4177,7324,];
A{21}=[11093,10029,10485,2716,2717,10030,12216,5263,1103,9621,7978,12068,5235,5234,14017,7241,9623,10650,13037,10313,14018,11463,7288,4049,12365,8909,11930,8575,1686,1687,14492,9622,1120,5940,5275,3369,9941,12591,12069,2149,12366,13424,913,1104,11475,1086,8410,10643,6331,11462,330,];
A{22}=[6844,1686,1687,1120,5275,13207,914,4042,13127,2507,14440,14149,6487,5577,2566,2565,13424,913,11850,11559,12143,13385,10650,8235,5487,8954,11558,11477,];
A{23}=[1686,1687,2885,8149,4887,752,9888,13207,914,2212,4886,4042,10895,697,14440,7541,6379,7542,5577,9050,6487,9049,2566,7544,2565,7543,11850,9051,14017,11559,13385,14018,9210,2324,12281,714,1229,1012,11558,6636,1600,12585,];
A{24}=[6487,2566,2565,1686,1687,2885,14017,4887,914,4886,6057,14018,6415,2324,12281,714,10895,14440,];
A{25}=[1686,1687,8149,1120,14242,5275,2629,8756,7594,7593,10895,13398,3846,6620,9403,14440,8025,3127,3128,8559,8635,6647,13424,4677,913,6039,9497,10384,10171,10650,4611,7049,9840,7958,2017,6621,11853,];
A{26}=[6844,11093,6647,13424,913,7034,7035,4887,1120,10962,52,9497,5275,6455,9760,10650,4886,9204,9203,7481,9403,7978,];
A{27}=[4616,11675,11673,7034,8536,7035,11674,4606,10223,];
A{28}=[13207,4884,4042,13738,11673,13737,5577,11850,11674,11559,6035,6037,13385,1345,4553,14230,11675,3263,1664,11558,10136,14231,11984,3262,12675,];
A{29}=[11093,11673,5622,7214,697,6721,7978,12467,5658,1431,4565,13037,4567,4566,1434,9525,14313,1430,14314,9528,9527,9526,9529,1432,1433,12791,12790,1595,1594,10710,12844,14311,6834,8969,14310,14309,10356,14312,10357,12838,10706,11674,6062,5657,11675,8173,330,];
A{30}=[10872,13729,10873,12586,12229,5825,13696,1955,14156,7243,7244,1803,1804,1805,4269,11863,2698,14037,2946,5805,5807,5806,12042,10033,10034,9161,11949,1414,12043,11337,6527,3460,8174,9989,5824,2945,13540,13541,9978,3518,2944,2943,];
A{31}=[5911,9756,13698,5912,9943,756,4445,5061,13699,3576,5060,13156,5059,5910,7866,1190,2666,2667,5578,757,14128,12967,7068,3524,5909,753,755,10128,10752,2665,8038,14130,758,3535,3523,3536,2830,4446,759,4447,4926,754,5009,5058,];
A{32}=[4054,6380,5130,8341,9034,9036,9035,10278,10279,11953,14293,5129,9037,8768,8569,];
A{33}=[6147,137,6149,6148,5329,147,5330,14338,6146,6150,5331,146,6145,5328,7625,14274,3209,6152,6153,6556,6151,12934,12935,4448,8961,];
A{34}=[7528,13729,8509,6744,6479,3612,5825,3613,5717,12693,4568,13696,7581,3943,1955,10780,8508,4382,3942,10782,12010,8768,8569,1803,1805,1804,6476,1291,8911,5601,10664,5766,6846,9989,3539,12110,5824,13049,5826,12694,7135,3518,7136,];
A{35}=[4056,14355,2323,4054,11863,9771,1288,9773,166,9772,10255,1966,7794,5122,5727,8768,6180,8569,12820,8764,];
A{36}=[2105,8479,948,5244,5243,99,2176,8904,4450,23,9598,1489,13869,98,19,1490,97,];
A{37}=[20,7627,18,4445,7626,12934,4446,12935,4447,4449,22,12933,5009,24,];
A{38}=[4236,1672,9974,9992,5244,5243,99,9990,9524,5122,13475,1458,97,4239,8479,4238,1457,4056,9991,9993,4450,98,3519,3520,3521,];
A{39}=[4108,4651,2347,11898,6827,6826,6823,6619,5430,14216,12215,10650,11950,5564,5563,6843,12587,14197,1310,5428,12034,6131,1120,6820,5275,11914,6825,5156,11915,8465,11467,6824,5559,5561,13424,913,13129,8466,8464,5566,5565,1680,11471,];
A{40}=[12560,12559,1369,11362,1091,12561,12562,13680,1240,5756,5696,411,10334,11590,4615,1090,10289,10290,14189,14188,1114,11589,1089,5248,5250,5253,1146,410,6468,4947,14187,11965,4964,4966,4965,11418,8236,3325,11956,11957,11958,10268,10267,9474,14384,11959,5758,3765,];
A{41}=[11117,11124,11114,11115,11120,11109,2666,11118,11111,11116,11110,11127,7727,11122,8914,11121,11112,11126,11113,11123,11107,11125,11106,8727,11108,];
A{42}=[10449,6279,8139,7457,4651,4108,4109,5258,2000,11649,348,11898,8251,6827,6826,4848,6823,13736,345,586,5943,585,8250,4352,347,1453,2001,588,3056,12780,5564,5563,3168,7017,5930,1146,6820,12781,11914,6825,8465,11915,6824,4241,13681,4664,5561,2100,8466,8464,7018,5566,587,1454,5565,1504,2101,12983,1505,4849,11842,9129,6280,];
A{43}=[10871,5020,8465,348,10867,13736,883,345,5021,586,5943,13443,585,4352,347,1453,346,588,8466,8464,5022,587,1504,1454,1505,5930,];
A{44}=[9242,10163,13391,1606,5211,11673,348,10227,3196,369,13703,3275,3061,13643,10328,345,586,5943,585,4352,347,7464,1453,7465,588,10329,13883,14313,14314,5177,13884,5779,3969,5780,9172,5930,2230,10216,14311,8969,7008,14310,14309,14312,13704,11184,11674,11675,4752,587,1454,5754,];
A{45}=[10163,1607,5211,14139,348,3806,3275,3128,10328,345,586,5943,585,4352,4978,347,1453,588,587,13883,1454,5177,13884,12184,5930,];
A{46}=[345,586,5943,585,4352,347,1453,588,4938,3930,587,348,1454,3931,5930,];
A{47}=[3934,9587,4054,6480,8341,7329,9036,8465,9035,7302,9787,8763,7330,2517,9037,6100,2130,312,10868,9786,9588,9034,12215,8466,5277,8464,310,4451,5421,5423,311,2934,5278,];
A{48}=[7623,7627,12936,4445,7624,5008,5001,5002,1224,5003,5004,5005,5006,148,7628,8478,13480,4446,4447,12938,4449,12933,8482,8481,6729,];
A{49}=[10391,8478,12215,5008,12934,14051,12935,5005,5006,8768,8910,6729,8422,8569,];
A{50}=[14335,14336,13509,1417,4054,14334,10906,12937,12934,12935,8768,6729,8477,6725,8569,];
A{51}=[376,12885,4282,12755,1817,12886,1037,1120,1035,431,5275,7594,7593,10919,10915,3241,377,10918,13808,4281,13807,13424,913,4283,9226,9740,9008,9741,10650,816,1973,12112,10917,583,2273,4333,6843,12113,7552,];
A{52}=[2994,12034,11488,12755,12979,14469,9740,9741,7036,8740,11489,14470,8025,11579,2919,];
A{53}=[376,1120,52,5275,6455,7594,7593,10919,10035,9403,4947,377,10918,6647,13424,913,13331,10962,9497,13333,10650,12112,14460,7481,10917,10749,583,5256,14459,2273,375,12113,];
A{54}=[10846,1817,1120,6453,1037,52,1035,5275,7594,7593,8181,13398,3954,9403,4652,2557,3806,6647,13424,7034,913,4653,7035,2875,9497,2874,10650,10020,3953,8182,12657,];
A{55}=[11488,2772,1237,8235,4370,8032,12464,1566,7036,13896,1668,8740,11489,14458,3525,8031,1667,];
A{56}=[12224,10872,10873,12211,10314,12227,14330,752,12248,12249,7575,12253,12212,12213,12210,12252,];
A{57}=[7717,8648,10872,10873,13544,9121,8149,6431,7692,1882,7901,1297,1298,11025,11560,7693,7716,7715,7694,14220,5540,];
A{58}=[4745,10872,14304,371,10873,3245,3247,14303,14306,9760,9204,13302,9203,14305,7571,7570,];
A{59}=[3181,151,2169,13896,6087,3177,12011,7289,161,13027,158,];
A{60}=[8980,1607,12229,1606,14139,13693,6632,3275,9050,9049,7544,7543,5430,9051,8378,7574,2946,13883,5177,13884,3969,12042,10191,12184,2144,6628,5428,10033,10034,6485,11007,8380,987,8379,3139,4178,7008,6630,3127,3128,7541,7542,12043,6486,4978,8377,13694,2945,13540,13135,13541,2944,2943,];
A{61}=[4111,8295,4112,10033,4516,10034,5038,12229,5037,6056,9481,12043,11863,5417,751,771,4510,4512,2946,12911,3310,2945,13540,6058,13541,8297,4956,12980,12042,12565,2944,3099,2943,];
A{62}=[3958,2490,2875,1182,2874,10747,7594,7593,9122,2489,7554,529,10746,10152,1181,];
A{63}=[714,6647,13424,913,9403,1120,9497,10130,5275,10650,];
A{64}=[1210,1209,8770,8255,4640,10029,8766,14492,8765,8772,10485,7241,8762,8253,10030,8761,8767,12216,1566,13127,7219,8254,11984,];
A{65}=[1612,6035,9187,6037,8904,9188,4459,14004,604,1489,9189,1490,];
A{66}=[2281,14021,3052,8527,2431,12691,2629,1845,6745,3121,7955,2338,11541,9440,12687,10633,12759,2773,13771,4535,6039,12123,9234,8373,12379,1345,11253,8592,3696,12464,11051,3327,5332,10373,12565,3099,6730,12675,];
A{67}=[11911,10163,10110,9241,1607,12229,14139,5622,7214,10227,697,3275,9050,12968,9049,7544,7543,5658,9051,1431,4565,4567,4566,1434,9525,2946,13883,1430,5177,9528,13884,9527,3969,9526,12042,12184,9529,10033,1432,10034,1433,914,12844,9022,3127,7541,3128,8559,7542,12043,6487,2566,2565,4978,10164,5657,2945,13540,13541,2944,2943,];
A{68}=[10163,1607,12229,14139,5622,7214,697,3275,964,9050,13968,9049,7544,7543,5658,9051,1431,4565,4567,13966,13964,4566,13965,1434,9525,2946,13883,13969,1430,5177,9528,13884,9527,3969,9526,12042,10191,12184,9529,10033,1432,10034,1686,1433,1687,8149,914,12844,3139,4178,7541,3128,7542,12043,6487,2566,2565,4978,5657,2945,13540,13541,2944,2943,];
A{69}=[10159,1607,12229,9760,14139,12764,7011,11880,10842,11863,4801,10493,11277,10244,2946,8319,713,10191,12042,12184,10033,6684,10034,3139,4178,9204,9203,10161,11186,5480,5479,7012,12043,4978,712,2945,13540,13541,11185,2944,2943,];
A{70}=[11530,8536,14032,14029,11531,10130,14033,4936,4938,3930,162,5016,2911,4344,9403,11529,3931,3401,];
A{71}=[7080,3802,5424,13843,7085,227,7079,1371,7082,1715,4861,5427,7084,13186,5425,7083,10856,13846,10854,10857,10851,3801,10852,10853,4862,3800,1713,12602,1709,10855,5426,1711,1710,13445,7081,10850,13845,13187,1714,4863,7087,1712,3803,3805,];
A{72}=[8453,13801,2908,8429,8456,2906,2949,8454,11657,8452,11656,11655,128,11654,5839,2138,11660,8451,8448,12327,10368,12584,13789,11659,13798,11658,13799,13797,13795,13796,10027,1188,8455,8450,2437,11662,11663,13739,1640,13782,8447,13781,9243,13802,8517,283,286,13800,7914,14394,13439,13783,2040,12330,12328,11321,282,12334,10559,12331,8449,12332,2902,2903,9086,1389,2432,2433,2435,14514,9244,13440,9245,2439,2434,13786,2436,2438,13780,14396,2947,2904,];
A{73}=[9934,485,3082,4813,10327,4808,7510,12810,4814,1081,4809,4810,916,12685,12686,12809,4891,7744,13750,4900,8172,10661,321,2582,12688,4805,13658,9935,7658,4811,1082,6178,9933,2580,13502,4812,1084,2078,323,322,12689,9936,1547,1225,4806,928,915,1545,13751,8171,13756,12684,13749,];
A{74}=[12147,12154,12148,6579,12153,12156,2839,6580,2844,8207,6578,13878,12152,2845,6581,6577,2842,12151,2843,2838,2841,12149,2837,12146,12150,7215,];
A{75}=[13468,4508,4507,2683,4509,13945,13192,11490,5963,13867,5964,13448,9570,6383,13446,10953,4511,13449,1116,4504,1117,11929,3854,3853,13103,4505,13102,4506,136,1119,4273,1115,];
A{76}=[6752,3541,2327,2328,12831,2595,2594,4009,10574,4010,12830,1685,4011,391,4008,11697,1684,9540,6753,9541,9538,9539,10573,9537,12829,1683,7989,2597,5353,955,9542,2909,4482,12418,];
A{77}=[8060,9934,12496,13950,6557,1081,5081,10108,9159,13948,2252,9201,13949,8986,4878,1460,11481,10740,13422,12899,3661,11771,6601,13659,1082,2183,9291,9699,9933,11721,12498,11417,1573,14301,9683,9936,12497,4641,5310,9160,4607,7667,6558,3721,13946,10351,10089,3148,13147,2731,12816,8534,3193,1574,13654,3189,11044,4610,3147,11480,13421,2735,4899,3628,13655,6913,2824,2828,11393,11394,11392,808,807,9573,3062,1351,1213,4608,9146,4609,1084,13947,1537,9891,13612,14009,11391,5828,13735,11389,4575,11129,12607,12305,809,12898,11390,1540,];
A{78}=[924,927,926,5552,3436,11645,3438,3437,5556,3434,5555,5551,5550,7234,5641,12749,12751,4821,194,3441,3440,9454,3439,9453,200,12708,923,201,12752,9452,198,12750,199,13864,9450,196,9451,197,195,5553,5554,202,5558,];
A{79}=[13012,12995,9775,11228,14155,6736,9776,2745,11226,13656,2134,160,2659,4844,14119,4846,14120,14154,14121,159,13516,8145,];
A{80}=[4775,4776,327,6454,1606,6455,6339,6438,4938,6338,7211,4778,2911,7858,11280,6378,10848,13811,4281,5068,6619,14216,6334,7076,7074,445,13217,7075,12349,2645,3929,3930,1936,3772,5803,4344,9534,5882,4780,6131,10109,9532,12885,9012,9533,9014,12886,13622,10254,3282,7008,9015,9013,9010,9011,13813,10050,4777,2875,9497,5153,10252,10253,13810,5016,3931,13809,13812,];
A{81}=[1690,7519,9942,554,6752,5663,3541,12831,11749,9354,11832,12830,391,1688,6753,5290,10642,10641,6079,9098,6082,12829,7989,1689,139,9099,4483,13667,2909,4482,10682,785,];
A{82}=[12619,6752,2616,3541,2615,1038,2617,1118,12831,2614,2595,11183,2594,4009,10890,5986,10263,4010,12830,4011,10891,391,4008,10264,6753,2613,12829,7989,2597,5353,955,3631,3632,1116,1117,124,4482,10594,10595,2612,5591,1119,1115,];
A{83}=[11158,12829,11160,2597,13107,5353,955,13108,12831,5811,2595,4482,2594,4009,13110,4010,12830,4011,391,12418,4008,10305,];
A{84}=[1708,555,12280,7139,556,12831,9646,3115,4009,7140,12830,7141,4010,4011,4008,3313,8799,7936,12829,3659,12347,1707,13864,12348,12418,];
A{85}=[558,8799,6082,6081,9669,12574,2909,2246,557,7141,559,10226,7005,];
A{86}=[5094,9235,8285,8283,10230,1720,14023,4403,6698,6693,6697,6696,6690,9757,9758,5547,10256,5548,9599,9545,5410,2340,2059,2058,13389,12824,4714,6013,3420,2893,6012,6674,6566,8804,14048,14050,8803,6562,7235,10545,8314,14046,8315,14044,14047,14049,8805,14045,9424,12808,9644,1454,2137,2342,6692,11970,9547,6791,6792,6793,6794,6795,6797,6796,11734,6798,5537,10648,13018,2290,5350,4716,4717,2339,585,7222,4352,7221,347,4719,7223,8596,7224,686,5390,6550,7225,6551,8594,14118,5391,6695,9751,3040,8597,8598,685,5174,8230,8231,5172,5173,5171,12133,5170,5169,5168,5930,8229,1811,11896,5987,8443,10646,8446,1747,5167,8485,8484,5389,1027,3873,1793,3872,279,278,9272,9280,9273,8459,2197,11255,8234,10455,6208,6400,280,8457,4546,6215,7226,8463,4630,6275,345,586,5943,8746,8233,5867,10280,3494,5349,2206,588,7691,9759,1721,10647,1899,1810,4718,1900,3839,13659,4476,11680,1719,4157,163,14465,9656,5406,10645,5407,12914,4631,3820,3821,12018,3819,8131,5599,1372,3041,587,9202,2341,3338,8417,11089,8416,1098,8415,8418,13868,8442,9085,12298,3383,12019,1748,348,12301,5535,3193,11719,7376,13654,9277,9278,7377,9275,3189,1453,9276,14043,9279,9282,6274,11878,14042,12955,12954,2285,8232,5352,13655,2288,5166,7378,1099,2286,9544,8742,2289,10486,1812,12698,9674,11256,7870,2207,2591,1954,13019,6724,12583,6943,13171,11132,11131,];
A{87}=[5094,1098,12020,9085,10119,11298,12298,8283,6283,12019,12015,7226,1028,11216,12301,6284,2290,9441,4716,7659,11295,11296,7222,3571,5867,7223,7224,2721,6285,9757,2722,9758,13121,2819,2821,9759,9599,12133,6406,2301,2285,2302,12016,1099,13389,2286,7098,5354,6286,5987,2289,10486,5149,9167,2893,7057,11299,7825,7826,12698,3763,13484,7099,12017,8184,5356,2968,2969,2966,2967,12018,9166,8131,11956,11957,1372,11958,3750,10268,10267,7210,11959,5358,5357,];
A{88}=[100,8621,13544,8474,4665,706,8476,7303,8526,10455,2073,12856,2072,280,13793,7305,2069,4546,13792,7304,2070,13791,12858,12857,7330,7184,1733,4668,4630,5319,13032,5320,1090,4074,4270,5410,2453,2450,14,4075,3497,12346,12345,3838,3841,13785,10009,5057,13784,1569,6674,14450,13689,7179,6468,5055,548,4627,14280,547,546,13690,12469,3195,3837,12470,10940,2968,2969,4631,2966,2967,3820,3821,7698,3819,7699,13762,4625,13763,7705,12806,12805,12807,10268,10267,9474,10831,12804,101,13271,9687,865,12560,6585,549,6967,12559,550,1091,545,12298,12561,12562,14137,6986,6984,6588,1541,10058,9005,12301,12471,9441,11719,3627,7557,11295,11296,1840,5235,9277,7556,9278,7559,5053,9275,9276,5234,930,9279,9282,542,14136,1089,2071,5248,13498,5250,10486,13499,13033,13031,5575,7329,10196,10673,10674,4265,4266,4267,5321,14342,14341,10950,5645,5644,5643,7232,6431,279,9520,278,9272,9280,9273,480,11010,2487,931,10952,4626,];
A{89}=[3866,8933,9887,8934,8491,8936,9475,7133,7132,9476,8939,3014,9479,9755,2296,12240,2295,9480,9478,11868,8935,6748,3874,6662,7945,2297,12355,6660,533,1066,2300,2299,3861,13545,3860,8825,3862,6636,13543,13280,983,10702,4217,13279,8343,9208,11869,3864,3744,3745,8804,8803,10160,6749,9120,8602,12183,8603,12772,3863,13281,8314,8315,4291,8805,3228,4748,6905,6091,12186,6517,7047,5733,10817,11449,14138,7526,3865,10815,10816,10814,10291,11872,3231,13018,11864,13504,14411,9657,3229,6815,2217,13253,6090,2216,8492,2710,13162,11596,2221,12185,13252,2579,6689,10208,10064,12009,5010,331,8604,9379,5023,281,5024,13660,7050,7134,8494,7985,4630,10971,12187,2206,11866,535,3675,12855,11728,1339,6857,6858,6859,12779,4342,10207,5406,1337,5407,4402,4631,4401,9818,2958,11793,10701,534,9692,4893,2724,8599,3383,3230,7185,10901,10898,10127,10899,12364,3858,13070,11518,4537,2220,11519,10735,4538,13361,11877,13259,11878,1415,11871,231,12773,1517,10900,12774,10897,3162,14290,12776,12777,14292,12778,14291,537,12188,2218,3537,5473,4502,1456,2219,1881,12363,7604,10486,1611,12771,9119,13769,12698,9477,5214,5641,13768,5215,1750,14410,5213,9808,5212,444,4690,2207,12115,13019,1560,7599,2901,532,8940,12362,2900,13340,14454,7657,14455,11857,7560,5639,12359,3191,8601,8600,7486,5804,1059,2577,12583,13171,1124,10166,3258,12360,3795,12361,9645,12358,];
A{90}=[3866,14445,14447,14446,9475,5954,9476,4034,9797,9479,9755,7985,2296,2295,9480,9478,1491,7659,5867,12187,1340,2297,10280,9757,9758,2987,13121,2124,2986,2300,3340,5547,2299,5548,3861,1342,13545,9759,9599,3860,8825,9511,3862,7871,2301,2058,3343,1321,1322,13543,5354,1900,4371,4373,2893,11299,1666,5956,5957,3864,6674,4372,4375,11643,7868,11641,7869,14526,10160,14525,9120,8602,548,12183,4374,547,8603,546,12779,12772,3863,5861,3228,13501,5567,3820,10788,3821,5953,3819,12018,11642,8131,12186,6517,5955,1372,5733,13271,9202,12560,1098,549,14138,12559,550,544,13868,9085,545,8599,11298,12561,12562,543,3230,3865,6743,3572,6542,3231,4376,3858,12300,2348,7376,11890,2339,7223,542,12773,12774,3229,3162,12302,12776,12777,12778,12133,2285,12188,7378,1099,2286,11896,5987,5149,12771,5148,9119,11839,9477,12185,7870,1492,3873,5356,3872,9512,3191,8601,8600,5804,3339,11956,11957,8604,11958,9780,9903,10166,3341,2568,3342,11959,5358,1341,1315,5357,];
A{91}=[12560,100,1369,12559,1091,12298,12561,706,12562,11898,5756,6827,5696,6826,411,12301,10334,6823,5757,11590,4615,13032,1090,10289,10290,14189,14188,12780,11589,1089,5248,5354,5250,5253,1146,13033,13031,6820,12781,410,11914,6825,11915,6824,6468,4627,14187,11965,4964,4966,4965,11418,5356,3325,4625,11956,11957,11958,10268,10267,9474,14384,101,5758,11959,5358,3765,5357,4626,];
A{92}=[8621,8475,8474,8473,8476,3769,12856,4439,13793,13792,10949,1749,13791,12858,284,285,12857,14206,1008,1010,1905,11365,11368,9031,3257,5370,1975,1967,10397,14353,4831,2453,2451,2452,2449,2450,14,7096,8964,8963,8962,8343,9208,3239,1797,13689,13690,2866,2867,11164,9550,2815,1699,4667,7097,13143,4671,14449,14395,10831,7409,10830,8965,8966,10847,10820,5719,10819,5720,5721,1513,13880,13881,12544,12527,1623,12946,2539,1510,8589,1509,9026,11634,9657,11633,6815,3261,4327,4826,4326,5650,5649,5648,4318,2538,3548,3295,3547,13498,3546,11302,11301,11300,13499,5575,10196,10673,10674,4265,7407,2688,4266,9038,13897,4267,14320,7408,9553,3557,9018,9020,3688,9023,9019,14342,9021,14341,10112,10950,4751,505,5645,5644,5643,5010,1848,12493,9520,11924,7954,5640,1850,11010,5023,5024,3296,2126,10952,2127,7137,4665,998,2396,2362,8264,8526,8265,11990,12627,2397,7776,2073,2072,2069,5056,2070,7184,8714,2827,1700,1733,14352,2826,4668,810,1702,11229,9024,4830,4074,1485,11227,1493,4270,2687,1251,11225,2689,12449,4075,5057,7056,1569,5054,5055,14280,1703,418,416,3195,12064,7787,9820,1698,6204,6205,9870,1701,4860,6585,10620,7335,6590,6583,10500,10502,6586,10501,10951,6587,6588,1844,2825,1839,1838,5723,1837,3627,7557,1840,7555,1841,7556,5053,7559,1843,1842,10712,6078,5722,11224,7208,7209,14036,2071,2364,6026,2360,2816,7232,8263,480,2487,2568,8780,8781,];
A{93}=[11306,11624,1720,8094,917,13939,8121,2721,8006,1721,11248,14020,921,14052,919,11843,13389,5993,8005,5994,8804,8803,1719,6309,7971,5986,6307,8805,9540,13436,8083,9541,9538,9539,1477,459,9537,2378,12961,9542,11437,5829,5599,5598,5600,11622,5834,2379,8867,13438,1476,9708,8889,1482,8097,13437,11438,5025,11457,5306,11822,11409,13388,4946,8467,13387,3260,4823,12078,3658,3651,918,5305,10226,1963,920,3657,1475,12960,6098,9030,5149,9468,7824,7825,7826,9469,3037,9466,9467,14488,13246,7437,391,13669,9554,12283,5830,11453,12284,11165,11454,11455,6724,11456,8096,12286,9707,124,1962,3462,3464,5591,9706,];
A{94}=[11306,100,706,1934,8234,10455,280,787,4546,13057,917,13032,8006,5410,921,919,2007,8005,4012,4718,12239,6674,12439,4627,548,547,7971,546,5986,6308,12473,1477,2968,2378,2969,2966,2967,3820,3821,3819,8846,8134,11437,4625,5829,5598,9474,5834,8867,1476,101,9708,8889,1482,8097,11438,549,550,544,545,543,12729,11409,13388,8507,13387,7223,542,8230,8231,12078,12991,12990,12992,48,2285,918,1963,920,2286,8229,1475,6098,13033,13031,4193,13016,13246,13015,12458,12635,12459,7437,1027,9554,12283,5830,279,278,11555,8096,9707,11554,1962,11553,11557,11556,4626,];
A{95}=[9754,9753,5025,6530,1934,1720,9531,11043,3699,6721,10484,618,4618,12953,11849,8122,11215,8121,9751,239,1717,12615,8332,1721,6099,6352,11248,14020,9356,12960,2948,9468,1594,7826,10800,1719,5213,10263,3637,2061,13436,5316,11418,12283,12961,6351,12284,9821,6724,8096,12583,12286,13570,7042,9707,13438,9708,11919,8097,9706,13607,11920,13437,];
A{96}=[11306,776,5616,1265,3569,8640,1737,9134,1739,6557,917,8617,7723,7719,7285,4750,7935,8121,4070,5395,3352,5585,3171,1906,12615,13819,5951,13294,921,919,5617,7941,14232,2508,12239,2509,8611,13011,8612,2089,6566,12439,3570,7724,14142,3669,5986,10263,5865,13013,2061,10264,9331,7767,8641,8618,8616,2505,7368,5618,7389,8845,9166,8613,5829,9898,7729,452,4073,13293,6861,4071,5834,4072,263,7284,13388,9531,8620,1239,12306,12928,3170,336,13387,12927,5743,1267,11902,12076,10571,12412,11861,4823,5615,12077,12078,8312,12079,12080,3169,10594,10595,918,1207,920,7942,6098,9167,7057,13828,13817,14488,13088,8615,7437,8843,1741,1238,8614,5830,1738,7844,2612,8863,];
A{97}=[13992,7910,8811,8869,8929,7912,7913,13979,13990,13994,8808,8809,10474,7909,8810,13991,8813,4541,8812,8814,8320,8927,14493,13995,11196,8926,7911,2174,8300,2173,7168,7907,13993,];
A{98}=[7338,3378,2658,7185,10901,10898,12742,9518,5641,10899,7337,7662,7663,12743,11965,8507,13805,3380,5355,13804,13259,1415,231,10900,10897,14290,14292,3377,14291,7336,7339,13803,7054,];
A{99}=[12985,187,2746,408,13523,1252,11841,32,8564,3921,1254,5264,819,1253,10010,5270,11520,1856,4990,4519,3529,12984,5269,3920,1714,11507,1243,12713,5070,310,1242,13610,1251,1249,3224,14295,5271,1244,189,3218,1247,8341,9186,10044,10728,7083,12256,11953,3219,5519,8763,1248,1246,8764,2778,1288,8525,8703,5402,5277,5123,1966,5624,7794,12820,5265,6480,7923,9035,5794,11863,6420,12215,188,3922,10278,170,5520,2462,5727,9411,8143,8141,4054,1250,6380,5130,4317,4416,11465,4989,9412,3225,10715,8768,6421,7187,8040,1159,8569,171,252,9671,166,7071,1245,7156,11359,11361,5982,11360,12213,9978,12210,8910,6180,];
A{100}=[4665,5301,6333,6335,4034,9797,13793,13792,5302,2484,13791,13057,4519,9883,5760,4615,4646,2129,6662,11781,8121,14189,463,4013,14188,11994,5547,3725,3340,5548,2142,3724,2793,3343,983,7941,2181,11322,10434,10883,13659,5846,7680,13628,11782,6566,264,13649,3875,14187,5865,131,6336,4914,4291,4915,11785,11995,4631,10882,11478,265,9166,461,3122,10025,1504,1505,263,9202,2182,7681,130,9365,11193,11987,8299,6443,14398,6444,1239,649,3231,2120,12296,6994,10059,2125,9441,3193,11296,13654,11996,6993,6103,10923,3189,7943,6995,10190,11993,8596,13361,11864,8594,6347,10881,8597,8967,8741,3162,12302,6442,13655,2372,2369,7942,5987,5761,10486,7604,5747,1611,9167,7057,3760,13828,12698,7677,212,10433,2373,11517,10022,2371,8605,10024,7599,10023,11921,7253,8184,11323,10656,4016,6346,3339,12351,11317,11992,11359,11361,11360,266,3341,2568,3342,11131,10639,];
A{101}=[9242,10159,8536,10747,8756,7554,9350,14470,6416,2557,789,9726,13811,883,13375,2253,3289,14469,2562,11747,4822,3929,1308,3930,2177,11203,7481,11527,4344,4780,11759,4572,7324,11930,5424,13832,13622,6332,12844,11635,7901,5427,5425,5018,9346,3120,10356,10357,6630,4664,3270,7682,11636,11638,3271,9347,5426,11637,13813,9348,11998,9497,9349,385,6419,162,13810,5017,3931,8953,13809,13812,];
A{102}=[6530,1934,8234,14378,14377,1028,1988,8507,12466,3380,6863,5867,11831,13217,9757,9758,8230,8231,2819,9759,2821,6531,3377,1101,2285,7025,13781,2286,8229,5354,3378,3391,4593,6857,7662,6858,7663,6859,5356,11793,164,11956,11957,11958,11959,5358,5357,];
A{103}=[12793,9754,9753,9748,13868,77,3383,8936,8640,10455,280,4546,8674,2135,7364,666,11216,457,11849,11215,10280,9747,2206,9757,9751,9758,11878,9759,5410,11248,3949,2058,1322,14237,5354,11896,14238,1881,12363,1900,2948,6674,3744,5214,6562,5215,4157,5213,5212,14465,4690,2207,9809,13019,9811,2820,5356,608,2692,8641,9810,3820,3821,3819,279,6724,278,11956,11957,12583,4140,13570,4141,11958,5447,13171,76,5448,11959,9376,11131,5358,5357,];
A{104}=[3338,8417,13169,8416,11576,8415,8418,8442,6508,6208,6986,8457,7304,6215,8304,8305,8987,8988,7325,8989,11575,11486,11487,13168,2377,5350,11779,9277,5319,720,12555,9276,9928,9279,10970,7328,5349,9282,2345,7326,14136,7327,5517,2531,12553,8302,3303,2530,5352,5516,10107,11001,8303,11004,8443,8446,5515,7165,9825,7164,11780,10969,719,9424,12808,13571,14167,14166,8985,];
A{105}=[100,5971,706,1606,3769,4439,2148,1491,345,586,12707,5943,5867,13032,8244,588,4074,3839,3841,3840,6674,12604,7179,548,7160,4627,547,546,8885,3820,7698,3821,3819,7699,4625,587,1454,10831,12455,101,12560,8886,549,12559,550,5842,544,545,9085,12561,12298,543,12562,7167,8716,8884,3410,6542,348,5841,12301,12297,12300,12299,585,7222,9277,4352,12304,347,1453,7223,9276,8717,930,9279,9282,542,12991,12992,12990,3292,2285,2090,10348,4622,5930,2286,13498,6903,12375,14080,6904,13033,13499,13031,13484,7008,6571,14342,14341,1492,6570,5645,5644,5643,8888,10524,931,4626,];
A{106}=[5094,1758,1756,10455,2009,11964,280,3595,4546,4720,4723,11746,4725,4726,8503,13936,12463,13939,13938,10172,2765,1491,2764,13165,5969,3893,7633,12356,5065,2122,6696,10301,12492,13653,471,3446,5410,6426,6425,3445,5145,13389,9832,7238,7237,12824,3869,12821,8163,12239,6674,12439,5986,6482,2061,12013,6027,13436,2968,12914,2969,2966,2967,3820,3692,3821,3819,13652,7632,7507,2779,7272,13438,2137,2136,13437,12560,12559,660,12561,12298,12562,760,10173,5327,6542,2780,12301,2290,4716,9910,2892,7376,2891,7377,4722,6199,10072,12748,11882,12078,470,388,3658,6393,3651,7378,9720,3657,384,2289,9030,2374,5149,2375,6169,7799,7800,383,382,6028,386,8968,13016,13015,12458,12012,12459,1492,6812,2098,4724,6813,9719,7882,10253,279,6724,278,11555,11554,11553,11557,11556,4721,2010,9713,];
A{107}=[1098,790,794,793,10486,792,2893,8667,7251,12726,7252,12727,7223,12728,12133,3448,48,2285,5050,5049,6193,1099,12725,2286,];
A{108}=[9853,451,790,8693,794,793,9030,603,792,6289,6168,6169,5359,10089,14443,427,1502,6516,12367,13939,12368,1736,2765,12258,2764,2892,10494,2891,1425,1734,7904,13603,7903,12748,2647,8626,10495,1735,3462,3464,11238,5483,744,];
A{109}=[660,4316,89,12038,9910,12199,13165,5969,1753,614,12492,13653,471,13500,7981,470,388,613,7888,384,8162,8259,3869,612,8163,9283,5149,2374,12239,2375,7799,7800,383,382,6674,6028,386,12439,7206,6027,12841,2168,3820,3821,4350,7484,3819,7486,12839,1059,12840,90,9284,13652,7483,7482,];
A{110}=[5306,3647,3383,10815,10816,2211,10814,8913,6542,13939,1491,12836,12834,2819,2821,12078,12833,3658,2285,14052,3651,11843,3068,3656,13389,3657,2286,7942,7941,9030,9283,13162,11888,8804,8803,5641,9466,13016,13015,12458,12835,3652,5986,7708,6422,12459,8314,12115,11745,8275,1560,8315,3649,8274,3654,1492,8805,3653,13340,13161,14454,14455,1337,4402,4401,2958,7484,11453,7486,9817,11454,7293,1059,9284,10394,7483,7482,5874,13606,10817,13605,1005,13607,];
A{111}=[363,10455,280,4546,12015,13542,14072,14070,3414,1491,695,7659,10401,6363,4259,7218,2721,7217,8891,9406,12625,1654,12626,9599,10402,5410,5145,10330,6546,12016,7216,7098,12824,5872,10333,12821,2893,13243,9414,10921,10922,11643,366,11641,3890,7099,4291,6364,6362,12017,1412,12018,3909,12621,11642,12186,8789,2137,2136,1009,9202,367,13244,10332,10331,12020,12624,6978,6977,14073,14071,12019,14074,6542,3231,6976,1577,6975,6974,9090,9091,7376,14383,9089,14382,7377,7095,8717,696,13242,9092,685,9093,7349,12620,364,1427,2285,7378,2286,8788,5987,12622,5149,12623,7350,5333,5335,694,1492,4897,1583,1413,1579,1578,1581,1582,1580,14075,279,5388,278,12285,1054,12060,];
A{112}=[9754,9085,12298,10455,280,4546,13970,348,7330,11216,12301,345,7376,7659,586,5943,5235,4717,7222,585,7377,4352,7464,347,4719,1453,7223,13361,9757,588,9758,9599,9759,5410,5145,2285,7378,5930,2286,1811,5354,5987,12824,4714,4718,12821,1812,2893,7329,4476,6857,5861,8184,5356,279,278,11956,11957,11958,10268,587,10267,1454,2137,2136,11959,5358,9202,5357,];
A{113}=[5094,8283,9887,13413,7639,3385,1934,8640,2211,8913,13057,2525,1731,12466,13414,1491,7659,7161,6662,6660,9757,1898,9758,9728,479,478,9730,13458,13459,477,12016,5354,14237,481,6013,3420,6012,7164,7179,7163,14187,4291,8641,4363,9729,4364,13606,13605,13607,1409,12996,7276,10569,5409,5841,11216,691,4050,2290,4716,7223,6550,12349,801,12133,12991,12990,10347,1730,5987,5,8968,5026,1492,11418,3873,5356,3872,9128,4201,4204,4202,5267,6751,1341,2024,2023,5266,2021,13455,6,5257,12015,10,9,79,13,11,5268,10954,4630,6868,13865,10959,14318,10958,5867,10956,1340,13217,1655,1658,13748,1657,13121,1660,1511,1659,27,1654,9759,1342,8242,2013,2012,6750,1339,7379,11299,6857,6858,1661,6859,5861,12017,13436,5406,608,5407,4631,12087,10788,12018,11793,8131,1372,13438,9202,689,13437,688,1098,12020,9085,12298,11298,12019,7167,6542,12301,10653,11295,7376,7377,13361,930,12992,2285,7378,1099,2286,2289,10486,5149,3381,12698,13457,3356,13456,12,8,8184,7,11956,11957,11958,931,12060,11959,5358,5357,];
A{114}=[4047,2024,2023,5266,2021,13455,1409,2854,3385,7639,6,3514,2211,7276,6438,5257,3515,10569,8913,10,9,79,13,11,5268,10954,1731,3395,6868,13865,10959,10958,10956,1655,1658,1898,1657,1660,1659,9728,27,1654,479,8242,478,9730,2013,13458,13459,477,2012,1730,3516,5,481,3381,12007,3394,12006,176,3356,13457,13456,6803,1661,12,8,7,3396,9128,4363,9729,4364,6060,6802,6804,5267,13606,13605,6801,13607,];
A{115}=[10531,6144,10529,507,10532,5314,1446,5318,1060,4221,1486,6,28,1309,29,6437,4223,12089,14177,10,7791,10931,14179,2129,8817,1063,1659,14515,5175,27,14530,7291,1654,10760,1656,4875,6143,565,14258,10832,7635,13284,506,7344,8301,14521,5326,3204,10834,14255,9414,1661,11972,14511,4914,14308,4915,7346,4063,10266,1794,1795,121,7345,10836,14254,12787,6457,6802,6804,6801,13562,2161,7634,10013,10528,14125,1608,1760,1761,14252,6259,6258,11955,11787,11791,11790,11786,6260,11219,649,2120,4274,502,5459,2125,12155,12737,14259,11683,14257,6323,10790,9793,7530,4289,11686,10012,5,5367,5366,1751,2697,14253,6803,11792,11789,11691,11788,12,13282,10064,9791,12009,2455,2673,14256,1172,11783,];
A{116}=[11585,327,6743,6640,13057,6542,13939,12463,691,5536,4050,6643,11295,8865,7376,11693,11890,7377,11683,8864,6696,8598,13319,3658,2285,6393,3651,10347,3994,8866,3502,11687,7378,9720,3657,2286,7238,10012,7237,9030,10486,7379,3503,8968,5101,12260,6482,8314,11691,10014,8315,5026,8323,4291,986,8184,12914,9719,10654,5387,9886,3504,9437,12060,12212,5534,2568,9202,689,10013,10528,688,1608,];
A{117}=[8665,6144,11585,13662,13538,7174,8322,12456,372,12457,4403,14165,6614,7161,10056,9757,9758,9759,9599,6881,3502,6143,7238,14258,3928,3927,7237,2893,14255,7680,13539,11643,11641,7164,4578,7163,6482,5977,4730,10654,13537,11642,14254,12787,12499,14163,14168,14167,14166,14170,14169,12455,12454,13562,9202,689,688,7681,12298,14252,5767,11955,11787,5369,11791,7167,8321,11790,11786,6542,13185,12296,691,12301,4050,12297,10653,12300,12155,12299,14259,12304,14257,12302,10347,9919,5987,3503,7677,5510,14364,13663,8968,13665,9674,14253,13016,13015,12458,11792,12459,2591,11789,6885,11788,13641,5026,8323,8184,11418,1001,2402,12284,3084,14256,11783,13664,3504,373,370,9509,2568,];
A{118}=[12560,6585,1098,549,12559,550,544,873,9085,545,12298,12561,12562,543,6588,5409,13791,9077,12301,4630,12722,7222,13032,7223,7225,4830,542,872,9599,12133,2285,2453,3292,2451,2288,2090,4622,1099,4623,2286,5987,8162,10486,12723,13033,13031,1339,5360,3841,2893,12698,6674,11016,11643,4265,11767,11641,12604,4266,4267,3578,548,13324,547,546,871,8323,9078,8184,5406,5407,4631,3820,3821,7698,3819,7699,11642,9076,3461,6692,];
A{119}=[4665,1409,10325,8366,3604,4391,11155,13462,13463,2305,11100,8050,3603,3065,13466,11736,13465,8110,8136,13766,12971,12571,8138,3064,5048,3066,1769,1211,12974,1774,1770,2744,2308,1669,2743,12975,3239,12976,13689,5530,5529,540,13690,57,60,8123,12008,1451,8176,13732,1670,9821,14449,12973,5980,7747,14395,12972,13491,324,13492,7748,13490,58,14379,13767,2104,];
A{120}=[1760,1761,10807,9859,10806,10808,10889,3687,7185,10901,10898,10899,819,12751,1253,649,2120,502,5459,2125,3193,13654,2129,10837,4213,3189,9351,1017,13259,13656,13503,13657,1415,231,1068,10900,10897,14290,9778,14292,14291,13655,10832,14104,7635,13253,4214,227,5429,13790,5326,3204,1371,13659,14105,4693,14103,10809,992,13621,994,993,4914,1246,4915,946,4063,10266,1794,10037,1795,121,12752,12750,12126,5419,7634,14125,];
A{121}=[157,13231,8743,6062,14248,1245,1251,2630,11954,10831,4275,10830,12915,10260,2705,7137,4788,];
A{122}=[5094,5314,5318,14447,12396,9476,8674,9479,7226,9755,8978,666,12391,10280,1673,6690,6696,9757,9758,10256,1243,9759,8242,10281,2058,1322,5354,12394,9906,4714,4718,1900,6566,6563,11552,12183,12392,12395,14138,9753,5368,13868,3383,7185,10901,10898,2135,10899,457,2290,4537,4716,4717,7222,7221,4538,4719,7223,7224,14118,13259,1415,231,10900,10897,14290,14292,14291,2285,7378,2286,11801,11896,2289,1750,9808,444,3459,2207,9811,12009,5356,4288,11956,8604,11957,11958,12389,12393,12390,2197,12388,11806,11959,12358,5358,11804,5357,];
A{123}=[4154,9753,13868,8599,668,3383,8640,9475,9479,9703,4857,2296,2295,9480,4856,9478,2699,2290,4716,4717,11909,4719,85,10280,9704,6696,9752,8690,14209,2285,6244,2058,1321,1322,2286,11896,4855,2289,4714,4718,2216,1900,11851,6566,13621,4057,3550,2207,7579,6166,6165,1822,8641,8601,12126,12358,];
A{124}=[12793,9753,14138,13868,4658,3383,7185,10901,10898,9518,518,2135,10899,666,2290,4537,4716,11705,4717,4538,4719,10280,6696,13259,1415,231,10900,10897,14290,14106,14292,14291,13372,10281,2058,1321,1322,11801,4582,11896,2289,4714,4718,1900,10878,6566,6563,6562,1750,4974,8779,2820,13805,5931,5115,5639,4288,270,1124,11491,6734,11804,2052,];
A{125}=[14138,13868,7185,10901,10898,6580,9479,9755,10899,666,2844,13315,10280,13259,9752,1415,231,2845,10900,10897,14290,14292,14291,2842,10281,2838,2841,2837,2058,1321,1322,11801,11896,9620,6579,2216,1900,3530,2839,667,1750,5920,4057,8207,2207,12494,5931,4288,270,2843,12358,11804,];
A{126}=[14445,14444,14447,14446,5616,4955,3014,13939,13007,6748,3874,11781,9691,533,2988,9757,9758,2987,2986,9759,2301,2302,6636,14442,13389,535,1895,5354,13280,4216,5617,4217,3675,8343,12855,9208,13011,3744,3745,6749,13281,13013,13436,10207,9550,2692,4748,5618,9166,6905,7047,13438,13437,1098,4893,115,2724,7526,1896,7185,10901,10898,13014,10899,1153,5536,12364,13070,11518,4537,2220,11519,10735,4538,11808,13259,5615,1415,231,9657,10900,10897,14290,12133,14292,6815,14291,537,2217,2218,5473,1099,4502,1456,2219,1881,12363,9030,7604,1611,9167,2710,7057,11596,13769,2221,5641,13768,1750,9808,444,532,2901,7599,10208,2900,12362,7657,5356,11857,5639,14148,7560,9686,12359,10656,5010,13008,11956,11957,14279,11958,281,5023,5024,1124,13660,3258,12360,3795,9684,12361,11959,13009,9645,5358,12358,5357,];
A{127}=[4047,4893,2724,6436,3383,3514,29,6437,6438,3515,10,9,10291,79,11,12081,8922,11932,13018,13070,4788,10735,10258,2241,7943,1063,11864,7945,1655,12355,2206,8136,10256,8138,6636,1456,2219,13280,10832,983,7635,13279,1881,12363,2744,10839,5326,3204,12006,10835,10833,3745,2743,2246,13281,2207,13019,7599,12,7657,8,7,4748,12359,6439,10836,6450,6451,6431,6452,10248,6062,10249,10246,10247,10250,12360,3795,12361,9645,12358,7634,14125,];
A{128}=[7375,8936,28,10455,280,4546,180,1031,2129,5867,1340,13121,4027,1342,9599,5410,1656,12450,5145,6484,11287,12135,6483,13280,5354,1175,8403,1174,12824,12821,2893,11299,2621,4915,12018,5236,3485,10268,10267,13271,2137,2136,6755,1098,115,10807,9085,9859,11298,10806,12298,10808,3383,6259,7185,10901,10898,6260,10899,649,2120,5536,12301,2125,7376,8286,11849,7222,7377,10837,4213,7223,13259,9751,1415,231,10900,10897,14289,14290,14292,12133,14291,2285,7378,1099,2286,14104,5987,5429,12005,13769,14297,14105,12137,12134,14103,5214,5641,13768,5215,12339,1750,6626,13484,5213,9808,5212,444,6627,5356,1173,2618,279,278,11956,11957,12583,11958,13171,12060,11959,1341,5358,1032,5357,];
A{129}=[5094,7375,3555,1060,13217,10455,280,4546,12015,7791,1340,10280,6690,6696,9757,9758,9599,9759,1342,5410,5145,2058,1321,1322,12016,1323,7098,565,13280,5354,10832,12824,4714,4718,12821,1900,2893,5326,3204,2621,7099,14465,12017,6450,6451,12018,6452,9166,5236,10268,2137,2136,6755,9202,2341,1098,12020,13868,9085,3383,5158,12019,6542,5536,12737,2290,4717,7222,12304,4719,7223,7224,5431,12133,2285,2218,11686,1099,2286,5987,11896,9388,5149,9167,7057,11839,14297,5641,12362,10064,5356,12284,279,5411,278,11956,11957,11958,12421,12360,12060,12361,2197,11959,1341,5358,5357,];
A{130}=[5094,1098,13868,9085,3555,5158,10455,280,4546,5536,5757,9398,7376,7222,7377,10258,7223,1340,1063,13505,10280,12103,9757,5313,8136,9758,12100,1342,9759,9599,5410,12133,2340,5145,2285,2058,1321,7378,1322,1099,12061,1323,2286,5354,11896,5987,10380,12824,1900,12821,5149,2893,12339,10123,5356,13001,12460,279,278,9175,11956,11957,11958,10267,12421,2137,2197,2136,11959,1315,1341,5358,5357,];
A{131}=[1098,9085,12298,13217,3383,7226,348,180,2240,1195,12300,5757,12299,2290,4716,345,7376,2220,586,5943,4717,7222,585,7377,7221,4352,4719,347,1453,7223,1340,7224,14118,9757,588,9758,1342,9759,9599,12133,2285,7378,1099,5930,2286,13280,5354,5987,2289,12363,4714,4718,3748,2893,14297,12339,10123,5356,11956,11957,5236,11958,10268,587,10267,1454,12360,12060,12361,11959,1341,1315,5358,5357,];
A{132}=[7330,4615,8865,345,1340,8864,13748,9757,9758,14189,12222,2124,14188,4760,13030,9759,1342,13028,6686,8866,12062,6483,12061,5354,10883,10921,10922,14187,10882,12018,8131,1372,10268,10267,1504,1387,1505,9202,9085,12298,11987,6743,12301,12300,5757,2348,12299,7376,7456,11890,4352,10923,7223,10881,9429,2819,2821,2285,4353,13029,7378,11686,2286,13556,12798,3748,7329,14297,8465,5333,5335,12339,4354,5356,11956,8466,11957,8464,11958,10192,9780,11959,1315,1341,5358,5357,];
A{133}=[10531,6144,11585,6038,28,29,10,984,1491,5066,7659,7161,9781,5064,9779,8817,1340,13748,5175,1654,5875,1342,1656,3502,6143,5354,14258,4714,4718,7379,14255,11643,7164,11641,5101,7163,5861,802,12087,10788,11642,14254,12787,12186,10268,10267,13271,6539,13562,9202,689,688,115,12298,14252,11955,11787,11791,7167,11790,11786,6260,6542,3231,4274,691,12301,4050,10653,12155,3165,14259,7376,4717,4719,14257,10790,10347,7378,11839,3503,7495,8968,14253,11792,11789,11788,5026,1492,3873,5356,3872,14256,11956,11783,9144,11957,11958,9780,3504,3166,4749,4413,11959,1341,4412,5358,5357,];
A{134}=[10702,7635,1760,1761,5314,5318,1060,8933,11728,3865,11596,2221,12089,10,8803,7791,12779,14465,3231,3863,11868,502,5459,3858,6689,11119,12362,10064,4063,12009,1663,10266,1794,1795,121,10701,1659,12186,6517,6457,12360,12361,2218,12358,7634,14125,];
A{135}=[5120,8335,8336,8162,11159,86,8654,8163,8337,13506,3409,];
A{136}=[6585,12560,549,100,12559,9085,12561,12298,706,12562,8234,10455,6588,280,4546,13939,5841,12301,3627,7557,7555,7222,7556,5867,7559,13032,9276,7223,1509,9026,8230,8231,9599,5410,9641,12991,12992,12990,2285,8229,2286,5987,13033,9030,13031,2893,6674,13484,4627,546,3873,802,10940,2968,3872,2969,2966,2967,3820,7698,3821,3819,279,4625,278,8459,101,4626,];
A{137}=[5094,4441,100,706,13217,8234,10484,6698,8233,5867,6693,10280,2721,9757,13121,9758,9599,9759,12867,2058,1321,1322,1323,5354,4714,690,4718,1900,2893,11299,6566,4157,4627,7235,4342,12866,13501,10940,1477,608,2968,2969,2966,5567,2967,8568,5402,4625,8131,12865,1372,10268,10267,8867,11271,101,1476,11270,8889,1482,9202,1098,115,9085,11298,668,6542,11216,457,12300,2290,4716,7987,4717,7222,4719,7223,11215,7224,7225,8230,801,8231,12133,2285,8232,2288,378,7378,1099,2286,8229,1475,5987,2289,13374,1812,5149,6169,9809,1954,9811,3873,5356,3872,9810,6724,11956,11957,11958,3750,13171,8459,8567,1728,11132,11959,8566,11131,5358,5357,4626,11133,];
A{138}=[6585,12560,6967,12559,9085,12298,12561,12562,1934,2397,6588,8132,13057,348,13881,12301,11719,345,586,5943,7222,585,5867,4352,13032,347,1453,7223,5234,1510,1509,9026,588,9599,2285,3292,2090,4622,4623,2286,5930,5987,13033,13031,3839,3840,3841,2893,11643,11641,12604,13016,13484,13015,12458,12459,7698,7699,11642,6177,7703,587,1454,1315,];
A{139}=[100,706,4034,3324,5218,8755,9343,9969,5547,5224,10990,10989,6535,11247,11245,2968,2969,2966,2967,12070,3605,4625,5446,101,4246,9594,13944,10358,598,11664,7893,13554,13428,8486,4345,4346,11448,8287,10001,11524,5187,6014,13429,14019,8728,8106,4347,11011,8496,12032,11246,2441,10002,8807,5104,14393,12031,6611,5216,6685,7705,9428,6574,13718,6524,9321,8712,12230,590,178,5952,1198,3915,4355,5707,4626,12071,8696,13561,12072,14054,5465,10311,5984,5985,4409,7795,9805,5217,10472,6674,9344,3608,12073,5193,8729,6322,12462,8363,9595,14436,13332,11357,597,989,11917,3144,11918,14053,5445,8903,14391,14390,14392,9926,2056,548,4627,6299,12469,13296,8202,4455,13232,3820,3821,3819,3607,3244,12144,342,8146,9806,2276,8711,1094,13536,1197,4622,4623,8102,1651,13893,12266,82,6412,6359,9654,];
A{140}=[9711,4860,12560,549,544,6237,13098,13097,5293,12471,11719,13032,9275,11208,542,7871,11209,11205,8946,9785,7568,11207,1518,5956,6674,4375,1520,1521,6236,5849,5848,11320,9178,3820,3821,3819,7699,9592,5955,3049,11204,5850,11206,7572,7569,];
A{141}=[7639,10627,2525,6906,4403,1731,1491,7659,7161,10520,4760,10256,10567,13030,9599,13028,9511,6686,12016,970,971,5354,13321,2893,10921,10922,7164,7179,13689,7163,14187,13690,13501,3692,14170,1387,12454,10521,6791,6792,6793,6794,6795,6743,5409,6797,6796,11734,6798,10566,5841,10648,691,4050,7222,7223,8717,8596,8594,8597,8598,5174,5172,5173,5171,5170,13319,5169,12991,5168,12990,10347,1730,5987,5,972,10646,5333,5335,5167,5026,1492,1027,5356,2498,6346,9144,10192,9886,13320,5595,1341,520,4665,10519,6,28,29,30,31,12015,10,9,79,11746,13,11,12457,4630,4615,8865,5867,12555,2527,1340,8864,1655,1658,1657,1511,1660,14189,1659,14188,27,1654,25,1342,1656,10647,973,3839,1339,7379,3840,5057,1569,591,5054,5055,1661,11852,5861,592,12017,5406,10645,5407,4631,10788,12018,8131,1372,9202,689,688,1098,12020,9085,12019,7167,6542,8507,10653,7376,11890,5053,7377,930,6907,12992,2285,12695,13029,5166,7378,1099,2286,12798,10486,12698,6908,8528,9674,13484,7870,2591,12,460,8,7,9512,11956,11957,11958,10524,931,11959,5358,5357,];
A{142}=[13729,100,10157,8283,706,14377,1028,11405,2889,1803,1805,6863,5867,13217,10280,6884,9757,13121,9758,9599,9759,5805,5807,583,5806,2273,5354,8625,3497,12346,12345,6866,2893,11299,13011,6674,9302,4627,9303,7662,7663,8624,13013,5569,3820,3821,6527,3819,8568,9166,4625,6865,8131,12865,1372,10251,11403,5447,76,5448,101,5534,1098,9085,11298,77,6530,327,13923,1748,13014,2734,10058,11216,8507,9005,12296,7243,7244,5757,2290,1804,4716,7222,11683,7223,11404,5750,801,5752,2819,2821,12302,6531,12133,12991,12992,12990,2285,4333,3994,1099,13781,5749,2286,5987,2289,12885,12886,5149,9167,7057,2890,11469,1747,4593,13484,13086,5751,5356,13008,11956,11957,11958,8174,8180,8567,11959,8566,5358,5357,4626,];
A{143}=[5094,100,8283,706,7226,5066,586,345,5943,6693,13032,6697,5370,588,9599,4714,4718,2893,3841,6674,4627,548,547,546,2968,2969,2966,2967,3820,7698,3821,3819,7787,7699,7797,7798,4625,587,1504,1454,1505,7210,101,13271,6692,9202,12560,549,1098,550,12559,544,545,9085,12561,12298,543,12562,348,12300,2290,4716,4717,585,7222,9277,4352,7221,347,4719,1453,7223,9276,7224,9279,14118,9282,542,12133,2285,2288,1099,5930,2286,5987,2289,13033,10486,13031,5886,8184,1848,5640,8459,4626,];
A{144}=[11306,549,550,544,9085,545,543,12729,1934,8234,13388,13057,917,8507,13387,2290,4716,4717,5867,4719,7223,542,9757,9758,8230,8231,9759,48,2285,921,919,918,920,1963,8229,2286,5354,8625,2289,6098,4714,4718,2893,6674,11643,3037,11641,14488,548,13621,13484,547,7971,546,8624,7437,1027,5356,12473,459,2378,9554,3820,12283,3821,3819,5830,11642,12126,5829,11956,11957,5599,5598,9707,11958,5600,1962,9708,11959,5358,9706,5357,];
A{145}=[100,706,752,2315,4720,4723,4725,4726,12463,13939,6112,13936,13938,11648,13165,5969,1017,12492,13653,3564,471,9599,4075,2893,6674,11643,11641,4627,548,547,546,12643,6027,2968,2969,2966,2967,3820,7698,3821,3819,7699,11642,13652,6177,4625,1012,101,12560,549,550,12559,544,545,9085,12561,12298,12562,543,12645,4992,10291,12301,12544,9910,2892,2891,7222,7223,11864,4722,12748,542,9210,388,470,2285,6393,2286,9720,5987,384,9030,5149,2374,2375,7799,7800,383,382,6028,8968,386,2098,11282,4724,9719,9873,4721,4626,];
A{146}=[14445,13868,115,10157,6850,3383,13923,6438,13926,823,11405,13811,11648,2290,4716,12304,7076,7074,10280,11404,7075,11877,824,9757,9758,11878,2986,9657,9759,9534,6815,583,2058,1321,1322,1323,11896,2289,9532,12885,9533,12886,1900,3391,10254,6562,9302,9303,7662,7663,13013,2820,13813,10050,6527,8568,13810,4644,11403,8174,8567,127,126,8566,13809,13812,];
A{147}=[5354,13729,2289,3383,6512,13011,13923,10879,13014,13013,8507,12300,12299,2290,1803,11719,4716,1804,1805,5356,9277,9278,9275,9276,10050,10280,8568,10850,13008,11956,9280,11957,11958,12302,5180,2285,8567,4333,3994,11959,8566,5358,5357,2286,];
A{148}=[7635,13253,1760,1761,5314,5318,1060,3383,11506,5641,12817,649,2120,8507,2207,502,11690,5459,4914,4915,2125,12362,4063,4537,10266,7034,1794,2129,1795,4538,4308,121,7035,2206,1225,4027,12583,13171,12450,7634,14125,];
A{149}=[3851,13729,11369,603,6512,9307,10879,11147,854,9945,11148,11607,4399,6268,8507,9946,9305,12448,8045,4333,];
A{150}=[5354,5025,10711,12298,6506,2893,6508,1934,1518,1520,1521,8987,9335,8988,7325,8989,5865,8507,12301,5356,1111,1113,4299,13217,7328,8568,7326,7327,11956,11957,11958,2285,8567,8985,3994,11959,8566,5358,5357,2286,];
A{151}=[550,544,1969,3797,8810,9774,12645,3283,6674,11782,1968,1632,3286,2315,548,6112,2373,3688,2371,12643,12372,1638,7527,11282,11785,7911,3820,3821,3819,1017,7699,9705,1637,3047,1634,462,1014,3285,3214,11271,11270,3796,2372,];
A{152}=[11766,10029,12885,8766,8772,12886,10485,6508,9741,1136,7328,10030,7326,1627,7327,12216,8987,8988,7325,8989,5225,8985,12557,];
A{153}=[5043,100,8629,8628,706,7303,10455,11097,280,7305,4546,7304,11346,427,9889,11234,13168,4788,720,13032,13603,1755,10970,4079,5410,4280,8630,8631,8632,14237,6131,14238,2948,5949,14443,5515,4286,4627,8342,8461,12825,7230,7231,423,7229,12739,4285,719,6969,9736,7698,3925,14171,4625,2518,4278,13570,5626,101,11232,11238,9754,12560,13169,9753,11576,9748,12559,12561,12562,3383,6984,2135,5629,5628,5627,11575,11216,11486,11487,2377,4284,3627,7557,7555,11779,9277,11849,169,7556,7559,9276,5234,9279,9282,2345,9751,11878,5517,2531,2285,2530,5516,10107,11001,11004,2286,6953,6955,6954,13033,4366,13031,12653,6168,5149,6169,8634,8627,8633,13452,11780,10969,2207,12519,1793,14016,11347,12475,12476,11340,13453,6950,11343,6949,13454,6948,11345,11344,9702,279,6952,11342,278,7771,6951,12285,12583,13571,4626,];
A{154}=[8629,8628,3569,11346,11234,13168,720,10970,6003,4280,8630,8631,8632,1695,2948,2508,2509,13785,10009,13784,2089,5515,4286,3570,7230,7231,7229,12739,4285,719,13762,3925,13763,4278,13570,5626,243,242,11232,1600,865,9754,13169,11576,1541,5629,5628,5627,2810,11575,11486,11487,2377,336,4284,11779,169,5152,2345,11861,9751,5517,2531,2530,5516,10107,11001,11004,6953,6955,6954,4366,12653,8634,8627,8633,14110,13452,11780,10969,12519,14016,11347,12475,12476,11340,13453,6950,11343,6949,13454,6948,11345,11344,9702,6952,11342,6951,11860,13571,14208,10598,];
A{155}=[9754,3383,8756,10455,280,4546,12408,11216,12590,6698,5364,3627,7557,4717,7555,13375,7556,11849,7559,7221,4719,5234,11215,6281,1509,13911,6282,9026,14118,11877,9752,9751,8043,11878,7691,5410,7378,4714,4718,2948,8969,2371,608,2692,1356,279,6724,278,1868,7117,13570,3505,];
A{156}=[12147,12154,12148,8629,10157,8628,12153,12156,4507,11840,1632,2315,11346,13939,6112,13878,11234,11280,4519,13168,9185,12152,720,10970,1017,4410,3725,2142,1637,4280,3724,8630,8631,8632,11424,2948,13785,10009,13784,5515,4286,5942,10800,7235,7230,7231,12643,7229,12739,4285,719,7698,6870,7293,3925,13762,13763,4278,10902,13570,5677,5626,1634,12151,13091,12149,11232,12146,12150,13090,865,9754,12560,13169,6585,9753,11576,12559,12561,12562,11425,6128,12645,1541,5629,5628,5627,5182,6883,11575,11486,11487,2377,4284,3627,13375,7555,11779,2253,169,11215,2345,9751,3035,5517,2531,1014,2530,5516,10107,11001,11004,12171,6953,6955,5635,6954,9030,13033,4366,12653,8634,8627,8633,6871,13452,11780,10969,8969,11490,8605,11921,11282,11347,14016,12475,12476,13453,11340,11343,6950,13454,6949,11345,6948,11344,10252,9702,6724,6952,11342,6951,13571,11359,11361,11360,3462,3464,4273,];
A{157}=[5367,1991,5366,8283,792,6674,12975,9479,12976,2207,13375,1141,7222,3189,7223,11215,3820,3821,3819,2206,13656,4548,12971,13491,13492,9730,13490,2285,12060,1769,12974,12358,1774,1770,2286,];
A{158}=[13357,1821,550,12705,11228,12298,8321,12172,3921,13356,10676,5264,13355,11520,12301,12602,10723,1157,3920,3922,5520,14097,11986,10347,10992,11226,10728,6674,2550,10677,548,5519,10991,5745,5026,8323,2778,3820,3821,3819,7699,10721,160,10724,10268,10267,2549,11222,11221,159,5746,5265,];
A{159}=[5094,6144,13357,13868,115,8599,7226,9479,9703,427,3921,13356,5264,13355,11520,12155,2290,4716,4717,4719,10280,10723,3920,9751,3922,5520,2058,7378,1322,6143,11896,2289,4714,4718,10486,1900,10992,10728,2550,4124,5519,14465,10991,5745,423,8323,4291,13501,8184,2778,12018,6346,10721,10724,10268,10267,7210,2549,11222,1315,11221,9202,5746,5265,];
A{160}=[873,12298,4329,6743,11786,9077,6542,6614,1491,12722,11890,1673,2721,872,4760,10256,13030,1654,13028,10347,13029,11230,7098,1475,12394,12723,5360,8968,11767,3578,13324,7099,871,5026,1492,9078,2402,4866,10192,12393,9076,1387,3461,8867,12060,13562,9202,10528,];
A{161}=[5094,1760,1761,14447,8283,3383,29,10,8674,502,5459,5536,457,4537,4717,9781,9779,7464,4719,4538,6696,2206,2988,2986,1654,1656,8138,2285,6484,2058,12062,2218,1321,1322,6483,13556,2286,7635,4714,4718,1900,13769,6566,8804,8803,5641,13768,2207,9811,8805,4063,10266,1794,1795,121,12972,9780,12393,12360,12388,2197,4413,7634,14125,];
A{162}=[5094,14445,3888,14447,9887,8639,7639,8640,1934,9134,5095,4316,13057,4720,4723,5622,4725,4726,13936,12463,13938,13110,12466,2765,2764,13165,7659,5969,7464,11831,7945,12355,2721,12492,2988,13653,9757,471,9758,9728,7981,9599,479,12529,6638,478,6426,9730,6425,2301,2302,13458,13459,2059,477,2058,3502,1322,8303,13389,5354,983,7888,481,4173,7033,2893,3745,6566,8804,6565,6563,8803,6562,5986,8314,6561,8315,7579,4291,8805,5704,5705,5569,4748,8641,3692,4350,5618,9729,9166,13652,10268,10267,1504,7438,11881,9754,11970,9753,3050,6791,3048,6792,6793,6794,6795,6797,6796,10291,11734,89,6798,10648,11216,2290,4716,9910,7222,11215,7223,8596,4722,11864,3260,9751,8597,5615,8598,5174,5172,5173,5171,12079,12133,5170,5169,470,5168,388,3658,5050,3651,3657,12550,11896,5987,384,3995,2374,9167,2375,7057,7799,7800,383,3503,10646,382,7495,6028,386,8968,3037,5167,8485,7206,2098,4724,11418,5356,9719,11499,90,9873,3504,2197,13455,5616,9957,9,11746,79,13939,10954,4630,5066,7936,10959,5068,5867,10958,5064,11160,10956,14112,10280,8121,3413,27,1654,9759,12652,3374,5941,3376,5617,10647,1900,4233,13451,6857,13621,6858,6859,6027,13436,6564,608,5406,10645,5407,2692,4631,13107,2505,11793,245,12126,13108,8131,13570,1372,8097,1009,9202,10528,1098,11457,13868,11823,9085,12298,13926,9181,2135,6542,7140,12928,12301,12927,7376,2892,11295,2891,11849,3571,7377,7076,7074,7075,7492,12748,4823,8741,2285,6393,3375,5166,7378,1099,9720,2286,2289,10486,9030,10315,5149,9468,7825,7826,12698,13457,13456,9466,13484,12635,12,8,12841,6873,12283,7484,12284,7486,12839,10252,12840,10253,6724,11455,11456,11956,11957,8096,12286,12583,1909,11958,13171,4721,3462,3464,11959,35,12358,11131,5358,5357,];
A{163}=[5094,9754,9085,8639,11746,6542,12463,13110,11216,2290,4716,7376,7377,5867,11160,7223,11215,9757,9751,9758,9759,6426,6425,3658,2285,3651,6393,7378,13389,9720,3657,2286,5354,2289,4233,5149,2893,8968,8804,8803,13484,8314,8315,8805,13436,5356,608,9719,13107,3692,11499,6724,13108,11956,11957,13570,11958,2197,11959,1009,5358,5357,];
A{164}=[5094,1098,12020,115,9085,9887,12019,13926,12015,13939,12928,12927,12466,7222,3571,5867,5522,7223,11831,9757,3413,9758,801,9759,9599,12529,12079,12133,2285,5050,12652,5941,12016,7378,1099,2286,5354,5987,9030,10315,2893,8804,8803,13451,6857,13484,6858,6859,5986,4291,8805,12017,3873,5356,3872,5407,6873,2505,12018,11793,8131,11956,11957,1372,11958,3750,11959,5358,9202,5357,];
A{165}=[9754,11457,14445,13868,9085,10519,14447,7140,11216,12466,2290,4716,11295,7376,7936,3571,5867,7377,7223,10280,3260,2988,9757,9758,9759,3658,2285,3651,2058,7378,3657,2286,5354,11896,2289,10486,1900,2893,9468,12698,8804,8803,6857,13484,6858,6859,8314,8315,8805,13436,5356,5704,2692,5705,12284,11793,245,11499,6724,11455,11456,11956,11957,12286,11958,1504,11959,5358,9202,5357,];
A{166}=[9754,1098,9085,8283,11746,12463,11216,11295,7222,5867,11160,7223,13217,12349,9757,9758,9599,9759,12133,6426,6425,2285,6393,3502,13389,1099,2286,9720,5354,5987,10486,5149,2893,3503,12698,8968,13484,13436,11418,5356,9719,5567,3692,6724,11956,11957,11958,3504,11959,5358,5357,10528,];
A{167}=[1098,100,11457,9085,11298,12298,706,1934,13057,12301,4630,7222,3571,5867,7223,8121,3260,9757,13121,9758,9599,9759,12133,2285,1099,2286,5354,5987,10486,2893,9468,11299,7826,12698,13484,4627,13436,11418,5356,5406,2968,5407,2969,4631,2966,2967,12284,6724,11455,4625,11456,11956,11957,12286,11958,10268,10267,101,11959,5358,5357,4626,];
A{168}=[9754,1098,11457,13868,9085,1934,12645,2315,5409,9957,13057,5622,6112,13939,12463,11216,8507,4630,11295,7222,3571,5867,7223,8596,13217,10280,8121,3260,1017,9757,9758,8598,9759,9599,12133,1014,2285,6393,2058,12695,1322,1099,9720,2286,5354,11896,5987,9030,10486,1900,1339,5149,2893,7825,12698,7826,8968,13621,13484,12635,12643,7579,13444,11282,13436,11418,5356,608,5406,5407,9719,5569,4631,12283,12126,6724,11455,11456,11956,11957,8096,11958,1909,8459,11959,8097,5358,5357,];
A{169}=[11881,5987,4173,3888,7033,2893,8968,12463,13436,7222,9719,5867,7223,7076,7074,7075,10252,6724,8741,9599,6638,2285,6393,11131,13389,8303,10528,2286,9720,];
A{170}=[4316,4720,11746,4723,4725,89,4726,13936,12463,13938,9910,2892,13165,2891,5969,4722,12748,12492,13653,471,7981,6426,388,470,6425,6393,9720,7888,384,5149,2374,2375,7799,7800,383,382,6028,8968,386,7206,2098,6027,4724,12841,9719,7484,4350,3692,7486,12839,90,12840,13652,6724,4721,];
A{171}=[11457,9085,6791,9887,6792,6793,1934,6794,6795,5409,13057,6797,6796,11734,6798,10648,11216,4630,7222,5867,7223,8121,3260,9757,9758,8598,5174,5172,5173,9759,9599,5171,5170,5169,5168,2285,5166,2286,5354,10647,5987,10486,1339,9468,2893,7826,12698,10646,5167,13484,4291,13436,11418,5356,5406,10645,5407,4631,12284,6724,11455,11456,11956,11957,12286,11958,9873,11959,5358,5357,10528,];
A{172}=[5987,11457,9085,10486,9468,2893,12698,7826,6857,13484,6858,6859,12466,13436,11295,5066,5068,7222,8233,5867,5064,7223,12284,8121,3260,11793,7492,6724,11455,8597,11456,9599,2285,3374,3375,3376,13607,13389,10528,2286,];
A{173}=[1098,11457,13868,115,9085,11298,11216,2765,2764,7222,5867,7223,10280,8121,3260,2721,9757,9758,13121,9759,9599,12133,2301,3658,2285,2302,3651,2058,1322,1099,13389,2286,12550,5354,11896,5987,1900,3748,9167,9468,2893,7057,11299,7825,7826,8804,8803,13484,8314,8315,8805,13436,5356,2692,12284,9166,6724,11455,11456,8131,11956,11957,12286,1372,11958,3462,7438,3464,11959,5358,5357,];
A{174}=[1098,13868,14445,11823,9085,3048,9134,5095,9181,12463,1028,11216,13177,7222,5867,7223,11864,7945,14112,10280,9757,9758,2819,9599,9759,2821,12133,2301,2285,6393,2302,2058,13389,1099,9720,2286,12550,5354,11896,5987,3995,1900,2893,3037,13484,13436,5356,9719,10253,11956,11957,14279,11958,11959,5358,5357,];
A{175}=[9754,11970,11457,13868,13455,3050,5616,7639,8640,9,79,10954,7659,10959,10958,7464,10956,7076,7074,10280,7075,3260,4823,9757,9758,5615,27,9728,1654,9759,479,478,9730,13458,13459,477,2058,1322,13389,5354,5617,11896,481,1900,2948,7825,13457,13456,6566,6565,6563,9466,6562,5416,6561,12,13436,11418,8,6564,5356,608,2692,8641,12283,5618,12284,9729,6724,11455,11456,11956,11957,8096,13570,12286,11958,11959,8097,5358,35,5357,];
A{176}=[9754,1098,11457,9085,12298,3050,11216,12301,11295,7222,3571,5867,7223,7076,13217,7074,3260,7075,7492,9757,9758,9599,9759,12133,2285,1099,2286,5354,5987,10486,2893,9468,12698,7495,5416,8485,13484,13436,5356,5567,12284,6724,11455,11456,11956,11957,12286,11958,10268,10267,11959,5358,5357,];
A{177}=[7635,1760,1761,12363,3383,2295,4890,180,2240,502,1195,5459,12364,10064,4063,12009,10266,2220,1794,1795,121,13235,6762,12360,12361,2218,7634,14125,];
A{178}=[1760,1761,5314,5318,1060,7185,10901,10898,10820,10819,10899,649,2120,502,5459,2125,2129,1602,5370,13259,1415,231,10900,4027,10897,14290,14292,12450,14291,6636,2218,565,7635,4914,4915,12362,10064,4063,12009,10266,1794,1795,121,12583,13171,12360,12361,7634,14125,];
A{179}=[5314,5318,355,1060,4030,10236,10234,5164,10233,13118,12971,1251,2758,6484,12062,1769,10622,12974,6483,1774,12061,1770,7635,12975,12976,540,4063,10266,1794,1795,121,8680,4029,4031,8675,12973,3859,7747,12972,13491,2424,13492,7748,13490,8687,689,7634,688,14125,10235,1760,1761,4838,3383,1858,2757,569,3714,4028,2755,2756,502,2759,5459,691,1863,8686,4050,3720,9488,7733,7557,7555,9118,4661,4840,4837,4839,4843,4841,4836,1855,2218,4835,1940,179,4842,13119,8678,4032,807,5641,8682,8685,8684,8073,8681,8683,8071,8676,8677,10064,12009,11389,10231,10259,11354,809,10238,10237,3136,8679,10232,];
A{180}=[7635,1760,1761,5314,5318,1060,3383,5641,649,2120,502,5459,4914,4915,2125,12362,10064,4063,12009,4537,10266,1794,2129,1795,4538,121,4027,12583,13171,12450,12360,12361,2218,7634,14125,];
A{181}=[14104,7635,1760,1761,5314,5318,9859,10806,1060,3383,14103,5641,649,2120,502,2207,5459,4914,4915,2125,12362,4063,10266,1794,2129,10837,1795,4213,121,2206,4027,12583,13171,12450,12358,7634,14125,];
A{182}=[7375,10832,10702,11896,7604,10889,227,3687,5326,3204,1371,7791,11832,13070,10222,10064,12009,1663,10123,13001,10258,14374,14375,6450,6451,9351,7389,12103,10701,2987,1221,9778,6755,11686,7005,];
A{183}=[3338,8417,8416,8415,8418,8442,3383,6,1934,6986,6208,3952,8457,7304,6215,10,8304,9,8305,79,13,11,1257,1731,11405,3746,5350,9277,5319,9276,9928,9279,1655,5349,9282,1658,11404,14136,1657,1660,1659,27,1654,8302,3303,10347,5352,9680,8303,1730,6808,6806,6810,5,6809,8443,176,8446,13456,8804,7165,9825,7164,8803,9302,9303,7662,1661,7663,13670,5026,12,8805,8,7,9424,12808,11403,4261,14167,14166,4275,12358,];
A{184}=[3338,8417,8416,8415,8418,8442,6,6208,6986,5095,3952,8457,7304,6215,10,9,79,13,12463,11,1257,691,1731,2249,9323,4050,3746,5350,9277,5319,9276,9279,1655,5349,9282,1658,1657,1660,1659,27,1654,6393,10347,5352,811,3502,4875,9720,1730,6808,6806,6810,5,6809,8443,3503,176,8446,8968,13456,11016,1661,5026,12,8,7,9424,12808,9719,2103,4261,3504,689,688,];
A{185}=[3338,8417,8416,549,8415,550,8418,544,8442,545,543,3383,6,1934,6986,6208,8457,3952,6215,7304,13791,10,8304,9,8305,79,13,11,1257,1731,3746,5350,9277,5319,9276,9928,9279,1655,5349,9282,1658,542,14136,1657,1660,1659,27,1654,8302,3303,10347,5352,9680,8303,1730,6808,6806,6810,5,6809,8443,176,8446,6674,14450,13456,8804,7165,9825,7164,8803,548,547,546,1661,13670,5026,12,8805,8,7,9424,12808,3820,3821,3819,7699,4261,14167,14166,];
A{186}=[9754,9753,1760,1761,5314,5318,1060,8397,28,6260,11522,12456,649,2120,12457,502,5459,14165,2125,3746,7376,11849,2129,7377,2721,2722,9751,8398,4027,8399,1656,10347,7378,6808,6806,7635,6810,6809,176,2743,13456,5026,4914,4915,10064,13436,4063,12009,10266,1001,1794,1795,121,4204,12499,14163,13570,14168,14167,14166,14170,14169,12455,12060,12454,7634,14125,];
P=ones(length(A),1);
max1=14530;
for i=1:length(A)
    P(i)=exp(log_hypergeometric(length(intersect(A{i},T)),length(T),length(A{i}),max1));
end
