# Supplementary material for: Network analysis of aging acceleration reveals systematic properties of 11 types of cancers
Source: FEBS Open Bio. 2019 Jun 24;9(7):1292–304. doi: 10.1002/2211-5463.12679 (PMC6609580; doi:10.1002/2211-5463.12679)
Supplement: Supplementary file 8 — Data S1. The programs of this work (summarized in Table S1). [file FEB4-9-1292-s008.zip › Script/loginformation1.m]

function y=loginformation1(C1,C2)
y=0;
T1=unique(C1);T2=unique(C2);
for i=1:length(T1)
    p1(i)=length(find(C1==T1(i)));
end
for j=1:length(T2)
    p2(j)=length(find(C2==T2(j)));
end
for i=1:length(T1)
    for j=1:length(T2)
        temp=intersect(find(C1==T1(i)),find(C2==T2(j)));
        if length(temp)>0
            y=y+(length(temp)/length(C1))*log2((length(temp)*length(C1))/(p1(i)*p2(j)));
        end
    end
end
