# Supplementary material for: Network analysis of aging acceleration reveals systematic properties of 11 types of cancers
Source: FEBS Open Bio. 2019 Jun 24;9(7):1292–304. doi: 10.1002/2211-5463.12679 (PMC6609580; doi:10.1002/2211-5463.12679)
Supplement: Supplementary file 8 — Data S1. The programs of this work (summarized in Table S1). [file FEB4-9-1292-s008.zip › Script/log_hypergeometric.m]

% Fisher's exact test, p-value in log scale:
function logp=log_hypergeometric(t,C,T,G)
% calculate the natural log p-value of hypergeometric distribution
% Jia Meng, jmeng@mit.edu

% please cite: Meng, J., S. J. Gao, et al. (2009). "Enrichment constrained 
% time-dependent clustering analysis for finding meaningful temporal 
% transcription modules." Bioinformatics 25(12): 1521-1527.

% example: after identifying a list of 30 genes from the entire genome of 
% 20000 genes, 5 genes are related to cycle, while there are totally 200
% cell cylce gene in the genome, then the log p-value will be
% ln_p=log_hypergeometric(5,30,200,20000)
% or, in 10 based log p-value
% lg_p=log_hypergeometric(5,30,200,20000)/log(10);
% or, the decimal p-value
% p=exp(log_hypergeometric(5,30,200,20000));

if t*G*C*T==0
    logp=0;
else
    minCT=min(C,T);
    for ind=1:minCT-t+1
    x=t+ind-1;
    a(ind)=-log_f(x)-log_f(T-x)-log_f(C-x)-log_f(G+x-T-C);
    end
    amax=max(a);
    a=sort(a);
    logp=log_f(T)+log_f(G-T)+log_f(C)+log_f(G-C)-log_f(G)+amax+log(sum(exp(a-amax)));
end
return

function logfactoria=log_f(x)
% compile a table
persistent logftable

if isempty(logftable)
    logftable=log(0:100000);
    logftable(1)=0;
    logftable=cumsum(logftable);
end

% refer to table
logfactoria=logftable(x+1);
return
