# Supplementary material for: Network analysis of aging acceleration reveals systematic properties of 11 types of cancers
Source: FEBS Open Bio. 2019 Jun 24;9(7):1292–304. doi: 10.1002/2211-5463.12679 (PMC6609580; doi:10.1002/2211-5463.12679)
Supplement: Supplementary file 8 — Data S1. The programs of this work (summarized in Table S1). [file FEB4-9-1292-s008.zip › Script/methylationid.txt]

cg00000292
cg00002426
cg00003994
cg00005847
cg00006414
cg00007981
cg00008493
cg00008713
cg00009407
cg00011459
cg00012199
cg00012386
cg00012792
cg00013618
cg00014085
cg00014837
cg00015770
cg00016968
cg00019495
cg00020533
cg00021527
cg00022606
cg00022866
cg00024396
cg00024812
cg00025138
cg00025991
cg00027083
cg00027674
cg00029826
cg00029931
cg00030047
cg00031162
cg00032227
cg00032666
cg00033516
cg00033773
cg00034039
cg00035347
cg00035623
cg00037763
cg00037940
cg00040861
cg00040873
cg00041575
cg00042156
cg00043004
cg00043080
cg00044245
cg00044729
cg00047050
cg00047469
cg00050312
cg00051623
cg00051979
cg00053292
cg00053647
cg00054706
cg00055233
cg00056767
cg00057593
cg00058938
cg00059225
cg00059424
cg00059740
cg00059930
cg00060762
cg00060882
cg00061059
cg00061629
cg00062776
cg00063144
cg00065385
cg00065408
cg00066153
cg00066816
cg00067471
cg00069261
cg00071250
cg00071998
cg00072216
cg00073650
cg00075967
cg00076645
cg00077457
cg00077877
cg00078194
cg00078867
cg00079056
cg00079563
cg00080012
cg00081935
cg00081975
cg00083937
cg00084687
cg00089071
cg00090147
cg00091693
cg00093177
cg00094319
cg00094851
cg00095526
cg00095674
cg00096922
cg00097536
cg00098162
cg00098239
cg00101227
cg00103783
cg00105253
cg00105470
cg00107187
cg00107488
cg00107632
cg00108454
cg00109274
cg00112517
cg00113020
cg00113951
cg00115714
cg00116234
cg00116838
cg00117172
cg00119079
cg00121158
cg00121640
cg00121904
cg00123035
cg00126034
cg00126657
cg00126698
cg00128197
cg00128560
cg00128654
cg00128766
cg00128877
cg00129774
cg00131121
cg00131557
cg00132141
cg00133909
cg00134539
cg00134787
cg00135056
cg00136105
cg00136405
cg00136477
cg00136736
cg00138126
cg00141162
cg00141845
cg00143376
cg00143998
cg00145118
cg00145348
cg00146096
cg00149659
cg00149976
cg00151234
cg00151607
cg00152644
cg00155167
cg00155485
cg00155609
cg00156216
cg00156744
cg00158308
cg00160914
cg00162401
cg00162643
cg00164898
cg00165981
cg00167504
cg00168082
cg00168785
cg00168942
cg00171126
cg00171161
cg00174500
cg00174901
cg00176210
cg00176879
cg00177013
cg00177698
cg00177923
cg00178790
cg00179446
cg00180012
cg00180631
cg00183916
cg00184884
cg00184893
cg00185103
cg00185839
cg00186141
cg00186701
cg00186954
cg00187380
cg00187686
cg00191052
cg00194146
cg00195561
cg00197381
cg00197641
cg00199549
cg00200063
cg00201234
cg00202702
cg00202711
cg00204262
cg00206052
cg00207534
cg00208830
cg00208967
cg00209066
cg00209951
cg00210842
cg00211661
cg00213044
cg00213331
cg00213714
cg00214855
cg00215066
cg00216361
cg00216758
cg00217795
cg00221494
cg00223186
cg00223950
cg00224234
cg00224508
cg00226904
cg00226923
cg00228799
cg00229387
cg00230271
cg00230368
cg00230502
cg00230685
cg00231140
cg00231644
cg00231920
cg00233307
cg00234616
cg00234961
cg00236832
cg00237010
cg00238052
cg00239071
cg00239419
cg00239685
cg00240432
cg00240880
cg00241355
cg00242839
cg00243313
cg00245878
cg00247489
cg00250430
cg00253200
cg00256074
cg00256166
cg00256281
cg00259755
cg00261552
cg00261781
cg00262415
cg00263760
cg00265415
cg00265490
cg00268009
cg00268338
cg00269115
cg00273068
cg00273124
cg00274399
cg00275232
cg00276797
cg00278366
cg00279797
cg00280814
cg00282347
cg00282683
cg00283535
cg00288562
cg00290028
cg00290506
cg00291877
cg00292662
cg00292971
cg00293409
cg00294382
cg00295206
cg00295325
cg00297584
cg00297600
cg00298357
cg00298951
cg00301864
cg00302793
cg00303548
cg00307685
cg00308133
cg00308665
cg00309056
cg00309204
cg00311768
cg00312919
cg00314943
cg00315936
cg00317680
cg00318573
cg00318865
cg00319692
cg00319761
cg00320243
cg00321065
cg00321478
cg00323915
cg00324733
cg00325491
cg00327185
cg00327483
cg00328227
cg00331237
cg00331433
cg00332153
cg00332745
cg00333226
cg00333528
cg00334507
cg00335286
cg00336605
cg00338702
cg00338893
cg00340102
cg00342530
cg00343092
cg00344358
cg00344372
cg00344709
cg00346145
cg00347729
cg00347904
cg00350296
cg00350478
cg00350702
cg00351011
cg00353953
cg00354258
cg00354572
cg00355802
cg00359325
cg00359973
cg00363813
cg00364814
cg00367281
cg00367438
cg00368022
cg00368415
cg00371195
cg00374717
cg00375964
cg00376639
cg00380464
cg00381076
cg00382515
cg00384537
cg00386408
cg00387170
cg00392257
cg00393585
cg00394658
cg00396163
cg00396894
cg00397545
cg00397740
cg00398048
cg00399483
cg00400263
cg00401678
cg00402366
cg00403724
cg00404599
cg00405070
cg00405568
cg00405677
cg00406188
cg00406844
cg00407150
cg00410419
cg00410576
cg00410831
cg00410895
cg00410898
cg00411097
cg00412772
cg00412805
cg00413066
cg00415978
cg00415993
cg00417297
cg00418150
cg00419564
cg00420568
cg00420715
cg00420929
cg00422913
cg00424946
cg00425710
cg00425792
cg00426056
cg00426498
cg00426963
cg00427635
cg00429618
cg00430287
cg00430945
cg00431050
cg00431114
cg00431549
cg00432979
cg00433406
cg00434413
cg00435408
cg00436282
cg00436301
cg00436603
cg00441136
cg00441382
cg00443307
cg00445824
cg00446235
cg00447208
cg00448720
cg00449941
cg00451635
cg00453193
cg00453258
cg00459975
cg00461841
cg00462311
cg00462994
cg00463202
cg00463577
cg00463848
cg00464269
cg00465284
cg00466249
cg00466436
cg00466492
cg00466544
cg00468146
cg00469635
cg00471562
cg00472136
cg00472814
cg00474004
cg00474209
cg00475955
cg00476580
cg00479269
cg00480115
cg00480209
cg00480356
cg00481227
cg00483154
cg00485296
cg00485380
cg00487159
cg00488364
cg00488718
cg00489401
cg00491404
cg00491839
cg00493400
cg00495415
cg00495442
cg00496170
cg00497084
cg00497251
cg00498305
cg00498604
cg00499599
cg00499822
cg00500400
cg00501366
cg00502442
cg00503458
cg00503840
cg00504595
cg00509616
cg00509670
cg00510787
cg00510956
cg00511475
cg00512031
cg00512279
cg00512374
cg00513220
cg00513467
cg00514407
cg00514895
cg00515905
cg00516481
cg00518989
cg00519208
cg00519627
cg00520135
cg00520708
cg00521434
cg00521598
cg00522034
cg00522316
cg00524288
cg00528052
cg00528967
cg00532335
cg00532890
cg00534274
cg00536175
cg00537910
cg00539322
cg00539716
cg00539955
cg00540544
cg00540769
cg00544557
cg00545573
cg00546491
cg00546897
cg00547018
cg00547789
cg00547829
cg00548060
cg00548268
cg00550617
cg00551244
cg00554173
cg00554250
cg00554682
cg00554702
cg00556408
cg00557354
cg00559473
cg00560119
cg00563229
cg00563845
cg00563926
cg00563932
cg00564163
cg00565075
cg00565688
cg00566759
cg00567479
cg00567749
cg00568128
cg00568792
cg00569620
cg00571634
cg00573606
cg00575744
cg00576250
cg00577167
cg00577464
cg00579393
cg00579402
cg00581156
cg00582628
cg00584022
cg00585790
cg00585846
cg00586909
cg00587613
cg00592315
cg00594118
cg00594952
cg00596686
cg00597076
cg00598858
cg00600110
cg00600684
cg00601486
cg00602891
cg00605270
cg00609097
cg00611397
cg00612467
cg00613255
cg00613344
cg00614413
cg00615241
cg00615377
cg00615915
cg00616129
cg00616135
cg00616369
cg00617305
cg00618396
cg00619207
cg00620024
cg00620223
cg00620629
cg00620857
cg00622552
cg00622677
cg00623593
cg00625425
cg00625653
cg00626119
cg00626466
cg00629217
cg00629585
cg00630164
cg00630249
cg00630583
cg00631230
cg00633969
cg00635481
cg00636639
cg00638514
cg00642303
cg00643392
cg00644033
cg00645579
cg00645922
cg00646140
cg00646492
cg00647741
cg00648153
cg00648883
cg00650762
cg00650876
cg00651216
cg00653387
cg00654814
cg00654816
cg00655307
cg00655779
cg00657095
cg00657582
cg00658007
cg00658626
cg00659129
cg00659953
cg00660989
cg00661202
cg00661485
cg00662556
cg00665395
cg00666446
cg00666746
cg00668685
cg00669623
cg00669856
cg00671161
cg00672638
cg00673020
cg00673191
cg00676660
cg00677811
cg00678539
cg00679556
cg00679738
cg00682653
cg00684178
cg00685836
cg00686022
cg00686623
cg00687674
cg00687686
cg00688421
cg00689010
cg00689014
cg00689340
cg00690049
cg00690280
cg00691625
cg00692549
cg00695416
cg00698688
cg00702231
cg00702729
cg00704310
cg00704909
cg00705255
cg00706536
cg00707317
cg00708598
cg00708642
cg00711916
cg00712898
cg00714377
cg00717862
cg00718440
cg00718513
cg00718748
cg00720072
cg00720137
cg00720723
cg00722300
cg00724662
cg00725635
cg00725777
cg00727590
cg00727947
cg00728317
cg00728398
cg00728602
cg00729275
cg00729541
cg00729708
cg00729875
cg00730260
cg00731459
cg00733682
cg00734993
cg00736326
cg00737514
cg00739120
cg00741717
cg00743372
cg00744433
cg00745543
cg00745735
cg00746083
cg00746130
cg00746981
cg00747849
cg00750606
cg00751288
cg00754253
cg00754617
cg00755043
cg00755709
cg00756058
cg00756887
cg00757070
cg00757952
cg00761755
cg00762512
cg00763679
cg00763889
cg00766729
cg00766889
cg00767581
cg00768439
cg00769470
cg00769520
cg00770279
cg00770871
cg00772000
cg00775197
cg00777121
cg00777555
cg00778920
cg00779924
cg00782174
cg00782854
cg00783759
cg00784357
cg00791249
cg00792687
cg00792740
cg00792849
cg00793648
cg00793774
cg00795268
cg00795812
cg00796728
cg00798206
cg00800095
cg00804048
cg00804392
cg00806490
cg00807586
cg00808492
cg00810473
cg00810495
cg00811081
cg00812502
cg00814580
cg00815440
cg00815583
cg00816620
cg00818693
cg00818872
cg00819310
cg00819362
cg00819696
cg00821764
cg00822607
cg00823148
cg00824109
cg00825031
cg00826384
cg00827369
cg00828602
cg00830029
cg00830393
cg00831028
cg00832517
cg00833393
cg00833777
cg00834796
cg00834958
cg00836605
cg00837103
cg00838150
cg00839584
cg00839802
cg00840403
cg00840516
cg00841581
cg00842351
cg00845900
cg00846036
cg00848394
cg00848397
cg00848461
cg00848728
cg00849368
cg00850538
cg00852964
cg00853068
cg00854637
cg00854995
cg00856375
cg00858899
cg00859193
cg00859655
cg00861635
cg00862041
cg00862290
cg00862770
cg00864867
cg00870662
cg00871453
cg00873037
cg00873937
cg00874863
cg00875272
cg00876704
cg00877887
cg00877964
cg00881086
cg00881370
cg00882451
cg00882832
cg00884221
cg00884529
cg00885506
cg00886554
cg00887101
cg00887547
cg00887700
cg00888007
cg00888479
cg00888561
cg00890257
cg00891278
cg00891541
cg00892393
cg00892798
cg00893242
cg00893636
cg00893987
cg00895324
cg00896220
cg00897329
cg00899086
cg00899641
cg00899659
cg00901493
cg00901652
cg00901683
cg00901704
cg00901766
cg00902195
cg00903242
cg00903375
cg00904483
cg00904574
cg00905170
cg00906183
cg00908551
cg00910067
cg00910168
cg00911351
cg00911873
cg00912191
cg00912942
cg00915206
cg00915289
cg00916199
cg00916635
cg00917893
cg00918005
cg00918794
cg00919857
cg00920960
cg00922727
cg00925229
cg00925717
cg00929606
cg00929855
cg00930078
cg00930194
cg00930873
cg00931491
cg00932276
cg00933411
cg00935388
cg00935430
cg00936626
cg00939965
cg00940278
cg00940891
cg00941229
cg00941549
cg00943245
cg00943909
cg00943950
cg00945507
cg00945862
cg00947019
cg00947275
cg00948524
cg00949554
cg00950418
cg00950621
cg00951770
cg00953256
cg00953277
cg00954003
cg00954566
cg00955230
cg00955451
cg00958517
cg00958560
cg00960702
cg00962459
cg00962635
cg00962799
cg00964109
cg00967316
cg00968475
cg00969271
cg00969446
cg00970325
cg00971396
cg00973286
cg00973334
cg00973677
cg00974864
cg00976054
cg00977690
cg00979348
cg00980978
cg00981643
cg00983520
cg00983899
cg00984602
cg00986320
cg00987015
cg00987379
cg00988256
cg00995065
cg00995152
cg00995327
cg00995520
cg00997424
cg01000094
cg01001286
cg01007201
cg01009664
cg01013324
cg01015871
cg01015879
cg01017147
cg01021485
cg01025762
cg01025842
cg01026744
cg01027739
cg01027805
cg01029592
cg01031251
cg01031400
cg01033160
cg01033938
cg01035238
cg01035422
cg01036148
cg01036173
cg01036779
cg01037108
cg01040062
cg01040759
cg01040850
cg01041367
cg01043831
cg01044662
cg01044722
cg01045423
cg01046174
cg01047414
cg01048931
cg01049530
cg01050433
cg01053621
cg01055695
cg01056155
cg01056568
cg01057962
cg01058368
cg01062029
cg01063524
cg01063813
cg01064307
cg01064957
cg01065920
cg01069256
cg01071811
cg01072821
cg01076838
cg01078276
cg01078434
cg01078871
cg01079126
cg01080862
cg01081263
cg01086868
cg01086895
cg01086978
cg01087382
cg01087710
cg01090445
cg01091448
cg01091565
cg01092036
cg01092561
cg01095395
cg01095590
cg01097940
cg01100784
cg01100796
cg01103730
cg01103836
cg01104423
cg01106788
cg01107031
cg01107741
cg01108476
cg01109219
cg01110312
cg01110846
cg01112452
cg01112778
cg01114088
cg01116966
cg01117627
cg01119135
cg01120165
cg01120307
cg01120308
cg01120761
cg01120898
cg01124420
cg01124961
cg01125463
cg01126560
cg01127428
cg01128603
cg01129459
cg01129847
cg01130192
cg01131735
cg01134491
cg01135200
cg01135626
cg01136458
cg01137065
cg01137198
cg01137532
cg01137708
cg01137737
cg01138020
cg01139059
cg01139966
cg01140782
cg01141769
cg01143454
cg01144251
cg01144286
cg01145389
cg01145396
cg01146980
cg01148741
cg01150454
cg01151686
cg01151699
cg01152019
cg01152499
cg01154193
cg01154537
cg01154775
cg01155039
cg01160766
cg01161216
cg01161597
cg01166674
cg01168201
cg01169610
cg01169624
cg01169726
cg01169778
cg01171588
cg01171858
cg01172484
cg01172656
cg01172735
cg01172899
cg01172972
cg01173186
cg01173291
cg01176271
cg01177524
cg01177956
cg01182585
cg01182697
cg01182873
cg01183669
cg01184449
cg01184522
cg01185080
cg01185754
cg01186777
cg01190915
cg01191395
cg01192900
cg01192952
cg01193293
cg01194444
cg01195014
cg01195053
cg01195127
cg01197831
cg01199721
cg01200060
cg01200177
cg01204271
cg01204439
cg01204985
cg01206472
cg01206970
cg01211097
cg01214321
cg01214847
cg01215061
cg01216369
cg01220033
cg01221484
cg01221637
cg01222684
cg01226811
cg01226883
cg01228636
cg01228667
cg01230160
cg01231779
cg01234063
cg01234133
cg01236137
cg01240931
cg01241375
cg01241836
cg01242619
cg01243790
cg01244871
cg01245595
cg01245656
cg01246254
cg01246405
cg01248426
cg01249910
cg01251255
cg01252496
cg01253107
cg01253545
cg01254459
cg01254505
cg01255349
cg01255591
cg01257202
cg01259619
cg01260219
cg01261503
cg01261535
cg01262913
cg01263716
cg01264826
cg01265637
cg01267315
cg01269048
cg01269795
cg01272601
cg01273150
cg01274324
cg01274660
cg01275830
cg01277844
cg01278291
cg01278696
cg01280080
cg01281797
cg01281904
cg01282074
cg01282432
cg01283289
cg01284306
cg01284619
cg01288067
cg01288089
cg01288598
cg01289103
cg01291404
cg01292265
cg01293143
cg01293647
cg01294695
cg01294702
cg01295203
cg01297972
cg01299496
cg01301664
cg01302245
cg01305421
cg01305547
cg01305625
cg01306510
cg01307730
cg01308501
cg01308601
cg01309153
cg01309671
cg01311051
cg01311285
cg01313514
cg01313949
cg01313966
cg01316071
cg01316516
cg01316819
cg01318557
cg01320040
cg01320361
cg01320507
cg01322079
cg01322897
cg01324261
cg01328164
cg01331554
cg01333011
cg01333131
cg01333619
cg01333788
cg01334437
cg01335367
cg01337047
cg01340005
cg01342792
cg01343729
cg01344171
cg01344452
cg01344518
cg01346152
cg01346589
cg01346718
cg01347719
cg01348086
cg01348757
cg01350700
cg01351032
cg01352108
cg01352882
cg01353347
cg01353448
cg01354473
cg01355520
cg01355739
cg01356829
cg01357116
cg01357263
cg01359534
cg01360325
cg01360768
cg01361446
cg01361777
cg01362183
cg01366407
cg01366419
cg01367992
cg01369413
cg01371258
cg01371477
cg01372605
cg01372689
cg01373706
cg01374047
cg01375871
cg01375994
cg01376672
cg01377911
cg01381846
cg01385430
cg01386493
cg01389761
cg01390445
cg01395672
cg01399317
cg01400401
cg01401337
cg01401376
cg01402045
cg01402255
cg01403114
cg01404197
cg01404615
cg01405107
cg01405761
cg01407244
cg01407341
cg01407797
cg01408383
cg01408558
cg01409734
cg01410472
cg01411954
cg01412445
cg01413314
cg01413516
cg01414934
cg01418124
cg01419479
cg01419675
cg01419679
cg01419788
cg01420388
cg01422136
cg01424107
cg01425405
cg01425670
cg01426743
cg01427567
cg01428361
cg01428678
cg01429181
cg01429321
cg01429391
cg01429996
cg01430430
cg01430807
cg01431114
cg01432087
cg01437411
cg01438829
cg01439669
cg01439983
cg01441777
cg01442426
cg01442481
cg01442799
cg01442833
cg01443067
cg01443452
cg01443630
cg01446393
cg01446692
cg01446983
cg01447498
cg01449415
cg01450842
cg01454004
cg01454134
cg01457080
cg01457653
cg01459162
cg01459453
cg01461641
cg01462829
cg01462904
cg01464985
cg01465325
cg01465620
cg01465641
cg01466020
cg01466075
cg01468621
cg01468868
cg01469547
cg01470283
cg01471384
cg01471713
cg01472101
cg01473816
cg01474260
cg01476044
cg01478450
cg01479232
cg01481441
cg01481976
cg01482279
cg01483882
cg01484156
cg01485645
cg01485797
cg01485998
cg01488147
cg01489608
cg01490535
cg01491225
cg01491540
cg01492649
cg01493303
cg01493517
cg01494593
cg01495509
cg01497501
cg01497527
cg01497576
cg01498098
cg01500097
cg01500140
cg01500421
cg01500567
cg01505176
cg01505590
cg01507173
cg01508386
cg01510051
cg01511567
cg01512854
cg01513611
cg01513661
cg01514487
cg01515426
cg01517033
cg01519742
cg01520924
cg01522721
cg01522975
cg01525376
cg01526089
cg01530101
cg01531431
cg01532080
cg01532103
cg01532771
cg01533387
cg01535453
cg01536400
cg01536980
cg01538982
cg01539186
cg01541443
cg01541629
cg01543654
cg01545079
cg01545242
cg01546046
cg01546430
cg01546563
cg01550148
cg01555431
cg01556075
cg01557297
cg01557667
cg01557989
cg01558777
cg01560871
cg01561916
cg01564343
cg01565918
cg01566170
cg01566404
cg01567482
cg01568335
cg01568736
cg01570086
cg01570769
cg01570885
cg01573562
cg01578324
cg01578341
cg01579216
cg01580044
cg01580568
cg01580681
cg01580888
cg01581111
cg01584473
cg01585703
cg01585758
cg01587454
cg01589580
cg01593190
cg01593385
cg01593886
cg01594214
cg01594262
cg01594915
cg01598046
cg01598642
cg01599709
cg01600189
cg01600782
cg01601573
cg01602416
cg01602430
cg01603095
cg01605517
cg01605783
cg01605984
cg01606998
cg01610488
cg01611640
cg01612158
cg01614759
cg01615080
cg01615704
cg01617750
cg01618083
cg01618304
cg01618660
cg01618851
cg01620308
cg01620569
cg01620785
cg01623187
cg01623438
cg01625242
cg01626197
cg01626227
cg01628253
cg01630869
cg01632517
cg01632825
cg01634119
cg01635061
cg01636591
cg01637734
cg01638025
cg01638735
cg01639256
cg01643284
cg01643580
cg01643624
cg01644850
cg01646665
cg01651364
cg01651593
cg01651821
cg01653110
cg01653445
cg01654582
cg01655123
cg01655341
cg01655355
cg01656216
cg01656470
cg01656750
cg01656853
cg01656955
cg01657207
cg01657380
cg01657408
cg01657694
cg01658815
cg01662650
cg01663295
cg01663469
cg01663570
cg01663968
cg01664666
cg01665633
cg01667384
cg01667702
cg01668383
cg01669948
cg01671575
cg01671881
cg01675895
cg01677098
cg01677177
cg01678091
cg01678321
cg01678893
cg01679262
cg01680823
cg01683883
cg01684579
cg01684901
cg01685739
cg01687051
cg01687711
cg01692572
cg01692815
cg01693108
cg01693157
cg01693350
cg01697732
cg01697865
cg01699584
cg01703884
cg01704534
cg01705458
cg01705587
cg01708236
cg01708964
cg01712016
cg01713938
cg01714932
cg01716083
cg01717150
cg01717706
cg01718139
cg01718365
cg01718602
cg01720228
cg01720520
cg01722450
cg01722994
cg01723464
cg01723747
cg01724150
cg01725199
cg01726767
cg01726775
cg01727899
cg01729862
cg01731341
cg01731685
cg01732037
cg01733599
cg01733783
cg01734338
cg01737507
cg01737532
cg01738359
cg01738944
cg01739167
cg01739965
cg01743370
cg01745448
cg01745510
cg01745657
cg01746088
cg01747191
cg01747665
cg01753375
cg01753595
cg01755369
cg01756060
cg01757745
cg01758870
cg01761409
cg01762581
cg01765461
cg01765473
cg01765641
cg01767116
cg01769037
cg01770232
cg01770400
cg01772980
cg01773061
cg01773854
cg01774645
cg01775265
cg01775414
cg01776246
cg01776396
cg01777397
cg01780107
cg01780482
cg01782320
cg01782486
cg01782487
cg01783386
cg01784199
cg01785060
cg01785339
cg01785568
cg01787047
cg01788438
cg01789267
cg01791232
cg01794265
cg01794711
cg01795122
cg01795697
cg01796223
cg01796228
cg01797043
cg01797527
cg01798443
cg01798589
cg01800843
cg01801174
cg01802635
cg01802653
cg01803059
cg01803238
cg01803810
cg01804429
cg01804844
cg01805282
cg01805540
cg01805784
cg01806808
cg01806928
cg01808090
cg01808130
cg01808508
cg01808706
cg01809579
cg01813334
cg01813965
cg01816336
cg01817029
cg01817393
cg01818492
cg01819572
cg01819863
cg01820374
cg01820777
cg01824804
cg01827098
cg01830294
cg01833398
cg01835489
cg01836044
cg01837574
cg01837719
cg01838317
cg01839464
cg01840268
cg01843018
cg01846065
cg01848594
cg01849789
cg01851208
cg01851385
cg01851399
cg01852131
cg01852328
cg01853981
cg01856970
cg01856985
cg01857260
cg01858173
cg01860753
cg01861509
cg01862366
cg01866162
cg01866521
cg01868128
cg01868559
cg01868782
cg01869233
cg01870826
cg01871963
cg01871995
cg01872771
cg01873645
cg01875775
cg01876612
cg01879488
cg01880404
cg01880569
cg01881255
cg01882150
cg01882179
cg01883521
cg01883966
cg01885202
cg01885635
cg01887353
cg01888166
cg01888411
cg01888566
cg01888601
cg01889448
cg01892528
cg01892689
cg01892727
cg01894895
cg01897036
cg01899253
cg01900048
cg01900364
cg01902747
cg01906055
cg01907837
cg01909245
cg01909378
cg01909487
cg01909833
cg01909921
cg01910452
cg01910481
cg01911082
cg01914242
cg01917648
cg01918706
cg01918888
cg01919208
cg01919488
cg01920232
cg01920829
cg01924619
cg01924993
cg01926595
cg01928902
cg01929065
cg01929105
cg01930621
cg01931893
cg01932215
cg01932459
cg01934790
cg01934797
cg01936124
cg01936270
cg01936555
cg01938354
cg01939428
cg01939443
cg01939479
cg01939597
cg01939681
cg01940867
cg01941619
cg01942127
cg01943185
cg01944444
cg01945391
cg01946401
cg01946574
cg01947224
cg01951308
cg01952458
cg01954353
cg01956781
cg01957330
cg01958189
cg01958916
cg01959004
cg01959848
cg01961936
cg01962086
cg01962826
cg01962969
cg01963696
cg01965939
cg01966105
cg01966465
cg01968178
cg01968530
cg01968793
cg01969748
cg01970325
cg01971122
cg01979004
cg01980222
cg01982455
cg01982597
cg01982833
cg01985090
cg01985396
cg01985852
cg01986577
cg01988129
cg01989224
cg01990225
cg01990304
cg01990334
cg01991150
cg01991383
cg01992081
cg01993411
cg01993576
cg01994328
cg01994513
cg01994779
cg01995513
cg01997953
cg01998146
cg01998682
cg01998785
cg01999333
cg01999523
cg01999787
cg02001410
cg02004156
cg02005336
cg02005375
cg02005755
cg02007463
cg02007844
cg02008154
cg02008169
cg02008416
cg02008544
cg02009694
cg02010852
cg02014107
cg02016419
cg02017041
cg02017109
cg02017155
cg02018101
cg02019333
cg02020018
cg02021817
cg02022375
cg02025407
cg02026235
cg02027010
cg02028524
cg02029926
cg02032115
cg02032561
cg02033116
cg02034222
cg02037013
cg02039171
cg02040734
cg02043070
cg02043083
cg02044161
cg02044879
cg02045085
cg02046017
cg02046340
cg02046532
cg02047577
cg02049180
cg02053171
cg02055483
cg02055963
cg02056135
cg02057157
cg02058918
cg02059813
cg02060618
cg02060698
cg02060988
cg02061229
cg02062650
cg02064106
cg02064402
cg02065387
cg02065795
cg02066681
cg02068676
cg02071074
cg02071305
cg02071439
cg02075593
cg02077702
cg02077793
cg02078356
cg02082342
cg02082571
cg02084087
cg02085507
cg02089348
cg02091100
cg02092466
cg02094237
cg02096520
cg02096633
cg02096656
cg02097420
cg02097636
cg02099418
cg02100629
cg02100828
cg02100848
cg02101486
cg02102644
cg02103294
cg02104644
cg02105034
cg02105377
cg02105856
cg02110963
cg02111587
cg02113971
cg02114786
cg02115041
cg02117021
cg02119229
cg02119982
cg02121427
cg02121943
cg02123547
cg02124291
cg02125271
cg02126424
cg02126638
cg02126753
cg02128567
cg02130905
cg02131399
cg02131853
cg02131967
cg02131995
cg02132188
cg02136132
cg02141570
cg02141675
cg02142461
cg02144298
cg02144933
cg02147791
cg02148711
cg02149446
cg02150709
cg02150910
cg02151301
cg02153528
cg02153871
cg02154074
cg02154186
cg02154956
cg02157083
cg02157306
cg02159896
cg02160826
cg02161046
cg02161900
cg02162069
cg02162412
cg02162950
cg02163937
cg02164046
cg02164386
cg02164442
cg02165720
cg02166313
cg02166532
cg02168291
cg02169098
cg02169446
cg02170525
cg02171008
cg02171545
cg02173484
cg02175035
cg02175308
cg02178774
cg02178898
cg02181494
cg02181506
cg02182354
cg02184413
cg02186298
cg02186948
cg02186966
cg02187357
cg02189785
cg02192520
cg02192855
cg02192965
cg02194211
cg02196655
cg02196730
cg02196805
cg02197293
cg02198044
cg02198582
cg02200132
cg02200584
cg02201963
cg02202484
cg02204046
cg02205739
cg02205962
cg02206259
cg02207610
cg02210123
cg02210887
cg02212280
cg02212737
cg02212836
cg02213716
cg02214188
cg02215538
cg02216250
cg02217159
cg02217814
cg02218214
cg02218260
cg02218324
cg02222362
cg02224164
cg02224920
cg02225847
cg02226697
cg02226871
cg02226939
cg02227605
cg02228185
cg02229516
cg02229946
cg02232922
cg02233558
cg02233559
cg02235880
cg02237119
cg02237186
cg02238504
cg02238747
cg02238826
cg02239021
cg02239082
cg02240226
cg02240622
cg02241586
cg02244695
cg02245378
cg02245418
cg02246665
cg02246968
cg02247582
cg02248486
cg02250594
cg02250787
cg02250992
cg02251134
cg02252907
cg02252918
cg02254407
cg02254461
cg02254649
cg02255004
cg02255609
cg02255732
cg02257405
cg02257681
cg02259997
cg02260587
cg02261346
cg02264284
cg02265318
cg02266731
cg02268424
cg02269221
cg02271621
cg02273078
cg02273392
cg02273788
cg02275294
cg02275359
cg02275830
cg02275989
cg02276665
cg02276686
cg02276793
cg02277509
cg02278071
cg02278165
cg02279071
cg02280309
cg02282237
cg02283643
cg02284889
cg02285477
cg02286642
cg02286990
cg02288165
cg02290509
cg02292024
cg02293044
cg02296128
cg02298570
cg02298612
cg02299279
cg02300906
cg02301754
cg02301815
cg02303361
cg02304930
cg02305261
cg02305723
cg02307482
cg02309273
cg02309431
cg02309594
cg02310296
cg02311163
cg02312170
cg02312751
cg02314308
cg02316718
cg02317742
cg02317907
cg02318426
cg02318535
cg02320454
cg02321871
cg02322621
cg02322989
cg02323334
cg02324920
cg02326006
cg02326931
cg02327719
cg02329886
cg02330106
cg02331561
cg02332073
cg02332492
cg02332525
cg02332537
cg02334775
cg02335441
cg02335804
cg02336128
cg02337166
cg02342494
cg02344078
cg02344201
cg02344238
cg02345317
cg02347487
cg02351381
cg02352653
cg02357714
cg02357725
cg02358761
cg02358804
cg02360616
cg02360776
cg02360836
cg02361363
cg02361557
cg02364038
cg02364642
cg02366059
cg02367472
cg02372712
cg02374486
cg02376163
cg02376703
cg02377083
cg02381948
cg02382666
cg02385474
cg02385791
cg02387613
cg02387679
cg02387854
cg02388150
cg02391387
cg02393447
cg02397514
cg02397720
cg02398725
cg02399449
cg02399455
cg02400248
cg02401149
cg02401978
cg02403232
cg02404636
cg02404843
cg02407785
cg02409351
cg02412050
cg02413850
cg02415431
cg02416716
cg02417264
cg02417408
cg02420102
cg02421543
cg02422627
cg02422694
cg02423618
cg02425732
cg02426410
cg02428100
cg02430692
cg02431687
cg02431964
cg02432101
cg02433671
cg02433905
cg02435593
cg02436686
cg02437376
cg02440177
cg02441647
cg02441831
cg02443089
cg02447314
cg02449608
cg02449978
cg02450959
cg02451362
cg02451670
cg02452985
cg02453591
cg02453653
cg02456292
cg02457752
cg02460120
cg02460349
cg02470959
cg02471507
cg02473123
cg02475653
cg02477931
cg02479196
cg02479575
cg02480835
cg02486845
cg02488871
cg02489552
cg02490034
cg02491878
cg02492740
cg02493771
cg02494117
cg02496295
cg02497175
cg02497428
cg02497700
cg02497758
cg02498063
cg02499249
cg02500392
cg02501779
cg02501984
cg02502132
cg02503850
cg02503970
cg02504280
cg02504465
cg02505409
cg02505689
cg02506426
cg02506728
cg02506908
cg02507175
cg02507952
cg02508567
cg02510853
cg02511532
cg02512226
cg02512860
cg02513045
cg02515422
cg02515725
cg02516189
cg02516388
cg02517489
cg02518671
cg02519218
cg02519806
cg02523400
cg02523617
cg02525396
cg02525756
cg02527529
cg02528468
cg02532648
cg02533173
cg02533993
cg02537838
cg02537909
cg02539714
cg02543879
cg02545106
cg02545192
cg02546521
cg02547138
cg02547439
cg02548238
cg02549418
cg02549424
cg02549910
cg02550200
cg02550358
cg02551396
cg02552572
cg02552945
cg02553486
cg02554564
cg02554810
cg02555579
cg02556718
cg02558133
cg02564061
cg02564523
cg02564733
cg02566518
cg02567144
cg02569086
cg02569333
cg02569613
cg02571905
cg02575859
cg02577849
cg02579133
cg02579736
cg02580195
cg02580606
cg02581667
cg02582608
cg02582754
cg02583151
cg02584520
cg02586730
cg02588309
cg02589695
cg02590345
cg02592124
cg02593766
cg02595219
cg02595263
cg02597128
cg02597269
cg02599225
cg02599464
cg02600394
cg02600430
cg02600515
cg02602411
cg02602864
cg02603366
cg02603784
cg02604290
cg02605634
cg02608019
cg02608292
cg02609749
cg02609880
cg02611282
cg02611419
cg02611863
cg02612026
cg02613803
cg02614187
cg02615157
cg02616808
cg02617361
cg02620013
cg02620228
cg02620470
cg02620769
cg02622316
cg02624129
cg02626929
cg02626977
cg02628202
cg02629312
cg02629761
cg02630105
cg02630122
cg02630207
cg02630694
cg02630888
cg02631622
cg02631906
cg02631957
cg02633817
cg02633838
cg02635407
cg02635865
cg02639007
cg02640558
cg02641095
cg02641560
cg02641676
cg02643667
cg02644301
cg02646854
cg02647265
cg02647545
cg02648999
cg02649608
cg02654291
cg02655623
cg02656594
cg02657360
cg02657438
cg02658214
cg02659086
cg02659232
cg02661879
cg02664205
cg02665570
cg02668581
cg02668729
cg02668984
cg02671171
cg02671806
cg02672220
cg02672493
cg02674804
cg02675652
cg02675896
cg02676865
cg02678356
cg02679745
cg02681442
cg02682905
cg02683985
cg02686662
cg02686769
cg02688643
cg02689825
cg02690554
cg02691091
cg02692952
cg02693857
cg02694395
cg02699167
cg02699645
cg02701137
cg02702510
cg02704907
cg02705666
cg02706575
cg02706881
cg02709261
cg02710105
cg02710161
cg02712165
cg02712845
cg02712878
cg02713563
cg02715115
cg02715140
cg02717046
cg02717570
cg02717866
cg02718531
cg02718725
cg02719245
cg02719634
cg02720618
cg02721374
cg02723372
cg02723533
cg02724472
cg02725014
cg02725692
cg02727285
cg02727423
cg02729303
cg02729352
cg02729506
cg02732134
cg02732509
cg02733650
cg02735071
cg02735133
cg02735486
cg02737335
cg02738086
cg02738763
cg02740128
cg02740947
cg02741177
cg02741249
cg02741744
cg02742971
cg02744459
cg02748427
cg02748539
cg02749825
cg02750754
cg02751839
cg02755455
cg02755525
cg02756614
cg02756698
cg02756845
cg02757432
cg02760007
cg02762689
cg02763671
cg02764611
cg02764897
cg02765045
cg02765328
cg02765820
cg02770814
cg02772367
cg02774160
cg02774439
cg02774486
cg02774963
cg02775617
cg02776251
cg02780295
cg02780849
cg02780988
cg02782630
cg02784848
cg02784874
cg02786019
cg02786378
cg02787991
cg02788090
cg02788102
cg02789485
cg02790471
cg02792677
cg02793099
cg02794695
cg02795624
cg02797569
cg02798801
cg02799466
cg02800334
cg02801485
cg02801598
cg02802055
cg02803836
cg02804166
cg02805028
cg02806093
cg02806658
cg02807948
cg02809263
cg02810134
cg02810773
cg02811755
cg02812142
cg02813021
cg02813121
cg02813863
cg02815516
cg02818322
cg02822723
cg02823866
cg02825709
cg02827112
cg02827328
cg02828104
cg02829654
cg02830467
cg02831294
cg02831393
cg02831604
cg02832245
cg02833180
cg02833725
cg02836529
cg02838492
cg02838877
cg02840794
cg02841886
cg02841933
cg02844051
cg02844545
cg02844629
cg02847216
cg02847500
cg02848777
cg02849695
cg02850329
cg02850821
cg02854090
cg02854288
cg02856727
cg02859934
cg02860342
cg02860543
cg02861781
cg02862153
cg02862362
cg02862835
cg02863237
cg02863842
cg02863947
cg02865818
cg02867079
cg02868123
cg02868306
cg02868338
cg02870945
cg02873524
cg02874605
cg02875297
cg02875404
cg02876062
cg02878987
cg02879662
cg02880176
cg02880679
cg02882813
cg02883161
cg02883230
cg02883621
cg02885771
cg02886284
cg02887841
cg02888247
cg02889982
cg02890926
cg02899723
cg02899772
cg02900980
cg02901122
cg02901159
cg02902770
cg02903525
cg02904235
cg02904365
cg02905245
cg02905881
cg02906238
cg02906939
cg02907300
cg02909042
cg02909790
cg02910574
cg02912041
cg02913089
cg02913364
cg02914379
cg02914419
cg02915261
cg02915544
cg02915837
cg02916816
cg02917064
cg02917381
cg02917772
cg02917972
cg02918483
cg02919422
cg02920216
cg02921257
cg02922563
cg02924961
cg02927346
cg02929869
cg02930996
cg02932167
cg02932669
cg02932689
cg02936263
cg02936468
cg02936740
cg02936872
cg02937102
cg02937479
cg02938601
cg02939139
cg02940164
cg02941816
cg02942159
cg02943497
cg02944057
cg02945019
cg02945646
cg02946570
cg02946754
cg02946850
cg02947222
cg02947253
cg02949544
cg02951021
cg02953306
cg02955504
cg02956093
cg02956481
cg02957086
cg02959669
cg02961200
cg02962299
cg02962602
cg02963198
cg02964385
cg02964389
cg02965078
cg02966329
cg02968557
cg02972551
cg02973263
cg02973416
cg02973883
cg02973971
cg02975142
cg02975259
cg02976090
cg02976574
cg02976617
cg02978542
cg02978737
cg02981703
cg02981853
cg02982690
cg02982734
cg02983451
cg02987051
cg02987163
cg02988947
cg02989257
cg02989940
cg02990033
cg02990567
cg02992596
cg02992632
cg02992647
cg02992767
cg02994216
cg02994956
cg02994974
cg02995130
cg02995295
cg02995853
cg02998425
cg03000603
cg03000846
cg03001305
cg03001647
cg03002480
cg03003060
cg03003256
cg03003745
cg03005055
cg03005261
cg03007010
cg03007571
cg03011500
cg03012280
cg03013422
cg03014628
cg03014680
cg03014957
cg03016571
cg03017264
cg03017653
cg03017946
cg03019000
cg03020271
cg03020597
cg03020951
cg03021690
cg03021892
cg03022541
cg03024246
cg03025569
cg03026462
cg03027037
cg03028472
cg03029060
cg03029145
cg03029616
cg03030757
cg03032025
cg03035419
cg03036064
cg03037331
cg03038003
cg03038672
cg03039172
cg03041841
cg03042149
cg03044435
cg03046445
cg03047098
cg03048535
cg03054162
cg03054529
cg03055440
cg03055492
cg03057808
cg03059018
cg03059528
cg03060925
cg03062665
cg03063797
cg03064067
cg03064241
cg03064400
cg03065202
cg03065661
cg03066138
cg03067226
cg03070194
cg03070588
cg03072102
cg03072378
cg03073814
cg03075662
cg03076324
cg03076871
cg03077062
cg03077492
cg03077836
cg03079549
cg03079681
cg03080344
cg03080985
cg03081134
cg03082060
cg03085312
cg03085377
cg03085637
cg03086563
cg03086857
cg03087937
cg03091512
cg03096975
cg03097995
cg03098361
cg03098643
cg03098721
cg03099492
cg03099771
cg03100040
cg03100146
cg03100196
cg03100752
cg03101664
cg03102516
cg03103192
cg03104936
cg03107405
cg03108701
cg03109047
cg03109066
cg03109316
cg03109701
cg03112433
cg03112782
cg03112869
cg03113824
cg03114244
cg03115649
cg03115746
cg03115886
cg03116740
cg03117949
cg03118854
cg03122511
cg03125090
cg03126490
cg03127334
cg03129910
cg03131527
cg03132911
cg03133269
cg03135127
cg03135598
cg03136712
cg03138091
cg03138405
cg03138668
cg03139057
cg03139377
cg03140096
cg03140978
cg03143333
cg03143365
cg03143849
cg03144206
cg03144357
cg03146158
cg03147542
cg03147990
cg03148461
cg03149130
cg03152385
cg03152785
cg03154513
cg03155724
cg03156547
cg03157149
cg03157806
cg03158400
cg03159329
cg03159785
cg03159836
cg03160135
cg03160508
cg03160637
cg03160740
cg03160815
cg03161112
cg03161453
cg03161839
cg03163246
cg03164831
cg03165378
cg03165700
cg03166779
cg03167275
cg03167339
cg03167763
cg03167883
cg03168296
cg03168582
cg03169180
cg03169527
cg03169715
cg03171924
cg03172991
cg03173722
cg03176585
cg03177025
cg03177084
cg03184439
cg03184964
cg03188118
cg03190825
cg03192551
cg03192737
cg03196745
cg03197524
cg03198372
cg03199651
cg03201604
cg03202897
cg03205208
cg03208093
cg03209127
cg03212129
cg03213216
cg03214212
cg03214697
cg03217964
cg03218019
cg03218374
cg03218909
cg03221436
cg03221619
cg03221676
cg03221776
cg03221914
cg03222066
cg03223878
cg03224418
cg03227078
cg03229887
cg03231024
cg03234661
cg03238797
cg03240509
cg03240745
cg03241282
cg03242666
cg03242880
cg03243506
cg03243700
cg03243895
cg03243946
cg03245641
cg03245962
cg03247626
cg03251079
cg03251249
cg03251655
cg03251857
cg03256955
cg03257423
cg03258472
cg03259469
cg03260744
cg03261004
cg03262773
cg03262918
cg03264209
cg03264414
cg03266453
cg03266904
cg03270167
cg03270204
cg03270376
cg03271651
cg03271907
cg03272031
cg03273615
cg03274654
cg03274876
cg03275186
cg03276813
cg03277051
cg03277112
cg03278643
cg03278960
cg03279443
cg03283421
cg03283569
cg03283694
cg03283842
cg03285457
cg03286783
cg03287877
cg03289369
cg03289872
cg03290040
cg03292149
cg03292388
cg03293770
cg03293882
cg03294491
cg03294557
cg03294619
cg03297731
cg03298413
cg03301801
cg03302287
cg03305230
cg03308985
cg03309050
cg03309721
cg03309967
cg03310453
cg03310469
cg03311036
cg03312124
cg03312426
cg03312532
cg03312792
cg03316864
cg03317245
cg03320844
cg03322129
cg03322749
cg03327494
cg03328750
cg03328804
cg03329165
cg03329572
cg03330058
cg03330516
cg03330678
cg03332113
cg03332271
cg03332970
cg03336167
cg03338959
cg03340261
cg03340878
cg03343942
cg03347966
cg03349251
cg03349935
cg03349953
cg03352153
cg03354519
cg03354772
cg03355298
cg03355526
cg03359285
cg03359508
cg03361068
cg03362494
cg03363175
cg03364504
cg03364781
cg03365354
cg03365432
cg03365437
cg03366382
cg03366677
cg03366896
cg03367667
cg03368758
cg03369671
cg03371205
cg03371306
cg03373080
cg03373442
cg03373857
cg03375002
cg03375833
cg03379131
cg03380645
cg03380773
cg03381111
cg03382304
cg03382346
cg03382564
cg03382797
cg03383661
cg03384938
cg03386373
cg03386722
cg03386869
cg03386903
cg03387497
cg03387723
cg03388193
cg03389111
cg03389133
cg03389164
cg03390211
cg03391040
cg03391568
cg03392046
cg03395546
cg03395898
cg03396229
cg03399971
cg03400060
cg03401114
cg03402775
cg03402876
cg03403539
cg03404502
cg03405173
cg03406535
cg03409548
cg03410718
cg03411288
cg03414321
cg03415518
cg03417317
cg03418289
cg03421300
cg03422350
cg03423524
cg03424436
cg03425110
cg03426225
cg03427564
cg03428000
cg03429034
cg03429582
cg03430067
cg03431064
cg03437318
cg03438515
cg03438904
cg03439703
cg03439805
cg03440267
cg03442064
cg03443922
cg03445474
cg03445896
cg03446863
cg03447931
cg03451296
cg03453449
cg03454353
cg03455024
cg03455458
cg03455762
cg03455874
cg03459809
cg03460527
cg03460682
cg03461495
cg03462055
cg03464416
cg03464655
cg03464689
cg03465320
cg03465847
cg03468463
cg03469054
cg03469082
cg03473294
cg03473518
cg03474731
cg03475172
cg03475420
cg03476195
cg03476370
cg03478689
cg03479797
cg03479974
cg03482087
cg03483626
cg03483654
cg03484533
cg03486540
cg03490115
cg03490200
cg03491181
cg03491478
cg03493069
cg03494005
cg03495868
cg03496289
cg03496978
cg03498559
cg03499052
cg03503295
cg03503905
cg03504078
cg03504701
cg03506489
cg03506684
cg03506799
cg03509024
cg03510310
cg03513163
cg03513363
cg03515901
cg03518503
cg03519303
cg03520136
cg03521113
cg03521347
cg03521600
cg03522063
cg03522216
cg03522403
cg03522910
cg03524308
cg03524627
cg03528946
cg03529436
cg03530967
cg03531512
cg03532005
cg03532114
cg03532879
cg03532957
cg03533058
cg03533858
cg03534410
cg03535648
cg03536787
cg03538345
cg03538436
cg03539474
cg03543403
cg03543593
cg03544320
cg03544379
cg03544525
cg03545635
cg03547797
cg03547924
cg03548857
cg03549127
cg03549571
cg03550002
cg03550508
cg03552103
cg03552688
cg03554552
cg03554914
cg03555203
cg03555909
cg03556497
cg03557698
cg03557733
cg03558299
cg03558807
cg03560090
cg03560597
cg03561565
cg03562120
cg03563403
cg03564506
cg03565081
cg03565323
cg03565782
cg03567830
cg03568064
cg03568718
cg03569412
cg03569637
cg03570766
cg03570976
cg03572913
cg03573747
cg03574115
cg03574571
cg03575468
cg03578041
cg03580247
cg03580351
cg03580876
cg03582451
cg03583857
cg03584646
cg03586029
cg03586879
cg03588357
cg03589001
cg03591238
cg03591594
cg03592161
cg03593419
cg03594044
cg03595428
cg03597525
cg03599338
cg03600318
cg03600687
cg03602500
cg03604278
cg03605339
cg03605761
cg03606258
cg03608167
cg03608577
cg03608974
cg03609102
cg03611555
cg03614513
cg03614664
cg03616357
cg03617367
cg03617456
cg03619472
cg03620376
cg03621001
cg03621406
cg03622431
cg03622689
cg03623878
cg03625911
cg03626672
cg03627896
cg03630088
cg03630344
cg03631076
cg03633120
cg03634234
cg03634997
cg03636183
cg03640148
cg03640568
cg03640944
cg03641225
cg03642518
cg03643709
cg03644378
cg03648823
cg03649060
cg03651573
cg03652343
cg03657766
cg03658471
cg03658707
cg03660451
cg03662459
cg03663215
cg03663715
cg03664139
cg03664800
cg03664992
cg03665457
cg03665605
cg03665785
cg03667047
cg03667091
cg03668539
cg03670238
cg03672021
cg03673470
cg03673687
cg03679305
cg03679581
cg03679734
cg03680758
cg03681481
cg03682712
cg03682823
cg03684977
cg03686067
cg03688818
cg03690162
cg03691812
cg03693099
cg03693601
cg03694261
cg03695693
cg03697316
cg03698393
cg03699566
cg03699904
cg03700218
cg03700308
cg03700462
cg03701222
cg03702236
cg03703325
cg03704024
cg03704031
cg03704393
cg03704653
cg03705396
cg03707950
cg03708463
cg03712038
cg03712239
cg03712708
cg03712843
cg03713346
cg03714916
cg03716937
cg03716942
cg03716999
cg03717979
cg03718677
cg03721967
cg03723845
cg03724445
cg03724463
cg03724882
cg03729431
cg03731616
cg03731898
cg03732056
cg03732295
cg03732545
cg03734660
cg03734783
cg03734874
cg03735049
cg03737135
cg03738331
cg03738959
cg03740216
cg03742003
cg03742214
cg03742272
cg03743584
cg03746685
cg03747695
cg03750407
cg03750606
cg03751813
cg03752087
cg03752628
cg03752689
cg03752885
cg03754063
cg03755123
cg03756121
cg03759077
cg03760483
cg03761560
cg03762535
cg03763616
cg03764161
cg03764352
cg03764506
cg03764585
cg03766965
cg03766998
cg03770147
cg03770548
cg03771255
cg03773789
cg03774732
cg03775123
cg03775246
cg03775422
cg03776060
cg03776464
cg03776551
cg03776850
cg03777405
cg03777459
cg03780486
cg03780733
cg03782453
cg03782727
cg03785807
cg03787486
cg03788666
cg03789934
cg03790207
cg03791917
cg03792199
cg03792653
cg03793131
cg03793778
cg03794550
cg03799530
cg03801144
cg03801286
cg03802191
cg03802231
cg03803009
cg03803589
cg03804500
cg03804568
cg03804985
cg03805364
cg03805684
cg03807235
cg03807314
cg03808835
cg03809891
cg03811411
cg03811478
cg03812067
cg03812679
cg03813215
cg03813905
cg03814826
cg03815350
cg03817621
cg03818682
cg03819692
cg03820909
cg03821311
cg03822011
cg03822159
cg03825921
cg03826976
cg03830408
cg03833068
cg03833566
cg03833774
cg03835158
cg03835292
cg03835296
cg03835332
cg03837750
cg03839341
cg03840259
cg03841029
cg03842617
cg03843852
cg03843951
cg03843978
cg03845435
cg03846288
cg03846767
cg03847636
cg03848145
cg03848555
cg03848675
cg03849074
cg03852144
cg03852570
cg03853151
cg03853987
cg03854071
cg03855656
cg03856450
cg03856723
cg03856786
cg03856801
cg03859282
cg03860051
cg03860400
cg03860466
cg03860768
cg03860890
cg03861428
cg03862540
cg03862760
cg03863149
cg03863549
cg03866607
cg03870261
cg03870862
cg03872267
cg03872376
cg03873930
cg03874199
cg03875195
cg03875678
cg03876618
cg03876622
cg03877802
cg03878377
cg03879294
cg03879902
cg03883348
cg03883519
cg03884783
cg03885639
cg03886898
cg03887534
cg03887787
cg03889226
cg03890877
cg03891319
cg03894103
cg03897136
cg03898365
cg03900104
cg03900284
cg03900542
cg03902905
cg03905094
cg03905144
cg03907174
cg03907363
cg03907454
cg03908676
cg03909500
cg03910901
cg03912013
cg03913271
cg03914397
cg03914452
cg03916421
cg03916787
cg03918304
cg03919644
cg03919781
cg03920233
cg03922337
cg03923277
cg03923464
cg03923934
cg03924115
cg03925809
cg03928182
cg03929796
cg03930357
cg03930474
cg03930970
cg03931808
cg03934354
cg03938043
cg03939485
cg03939688
cg03940103
cg03940966
cg03941108
cg03942271
cg03942436
cg03943081
cg03943509
cg03944089
cg03945021
cg03945800
cg03947362
cg03950009
cg03950654
cg03950669
cg03952109
cg03954150
cg03954173
cg03954587
cg03954858
cg03955296
cg03956267
cg03957435
cg03958344
cg03958426
cg03958979
cg03959079
cg03959219
cg03960217
cg03961189
cg03962522
cg03963198
cg03963654
cg03964111
cg03966406
cg03966541
cg03969906
cg03969997
cg03970351
cg03970609
cg03972838
cg03973663
cg03975345
cg03975694
cg03976567
cg03977657
cg03977782
cg03979162
cg03980304
cg03984733
cg03985136
cg03986640
cg03986968
cg03989322
cg03989569
cg03990551
cg03991326
cg03991512
cg03992069
cg03992230
cg03993463
cg03994908
cg03996465
cg03996822
cg03998173
cg03998348
cg03999420
cg04000821
cg04001333
cg04001668
cg04001802
cg04001842
cg04004861
cg04005032
cg04005701
cg04005707
cg04005725
cg04006554
cg04007936
cg04008843
cg04008901
cg04008913
cg04009666
cg04011872
cg04014889
cg04016326
cg04017769
cg04020816
cg04021421
cg04025590
cg04025889
cg04026012
cg04030848
cg04032226
cg04032566
cg04032871
cg04033650
cg04034767
cg04036714
cg04036898
cg04037228
cg04037732
cg04037952
cg04038932
cg04039225
cg04039397
cg04041960
cg04042106
cg04044561
cg04044684
cg04047710
cg04048218
cg04048249
cg04048259
cg04049033
cg04049800
cg04051458
cg04052038
cg04053638
cg04055049
cg04056179
cg04057053
cg04057106
cg04057485
cg04057858
cg04058169
cg04058675
cg04059714
cg04059863
cg04060163
cg04060275
cg04062391
cg04062907
cg04063348
cg04065065
cg04066242
cg04070847
cg04072323
cg04076481
cg04078251
cg04078896
cg04080057
cg04081402
cg04082985
cg04084157
cg04084172
cg04086012
cg04086834
cg04087608
cg04088433
cg04088650
cg04089739
cg04091078
cg04094160
cg04095468
cg04096365
cg04096767
cg04098585
cg04099420
cg04099673
cg04101379
cg04103317
cg04103514
cg04106190
cg04106641
cg04106785
cg04107037
cg04108240
cg04108502
cg04109220
cg04109382
cg04111761
cg04112019
cg04112431
cg04113075
cg04114315
cg04115602
cg04117029
cg04117338
cg04118154
cg04118884
cg04119538
cg04121771
cg04121983
cg04123409
cg04123507
cg04125208
cg04126335
cg04126427
cg04126816
cg04126866
cg04127255
cg04127303
cg04128563
cg04132607
cg04133652
cg04134624
cg04134859
cg04135543
cg04136480
cg04137037
cg04137116
cg04137128
cg04138756
cg04140754
cg04141379
cg04144768
cg04145477
cg04148458
cg04149472
cg04154812
cg04155026
cg04155793
cg04156850
cg04166304
cg04167054
cg04167867
cg04169469
cg04171565
cg04172043
cg04172348
cg04176254
cg04177705
cg04180460
cg04180868
cg04180953
cg04182865
cg04183425
cg04183933
cg04184278
cg04185037
cg04185861
cg04185893
cg04187545
cg04189838
cg04195127
cg04195527
cg04197051
cg04197135
cg04197195
cg04198824
cg04200192
cg04200765
cg04201347
cg04201526
cg04206644
cg04208151
cg04209631
cg04211745
cg04211807
cg04211818
cg04215480
cg04216597
cg04217178
cg04217218
cg04219321
cg04220579
cg04223442
cg04223844
cg04223956
cg04224968
cg04228042
cg04228553
cg04228573
cg04228628
cg04229238
cg04230060
cg04230869
cg04232649
cg04233664
cg04235146
cg04237003
cg04237663
cg04238548
cg04240200
cg04241572
cg04244987
cg04245402
cg04249030
cg04249586
cg04251363
cg04251662
cg04254119
cg04254916
cg04255048
cg04256470
cg04259560
cg04261665
cg04262565
cg04263186
cg04265576
cg04267184
cg04268405
cg04269351
cg04270274
cg04270788
cg04270799
cg04270835
cg04272086
cg04273431
cg04273556
cg04274487
cg04275881
cg04275985
cg04278702
cg04278905
cg04280119
cg04280397
cg04280480
cg04280758
cg04281204
cg04281268
cg04282422
cg04283377
cg04283392
cg04283938
cg04284814
cg04286043
cg04287191
cg04289385
cg04291079
cg04293726
cg04296434
cg04297093
cg04297329
cg04298323
cg04300115
cg04301375
cg04301614
cg04303269
cg04303901
cg04304130
cg04304927
cg04305134
cg04305913
cg04310489
cg04310824
cg04311606
cg04311964
cg04312209
cg04313552
cg04314463
cg04315264
cg04315771
cg04316754
cg04316770
cg04317031
cg04317366
cg04317399
cg04317543
cg04317940
cg04319097
cg04322344
cg04322978
cg04323187
cg04323365
cg04324308
cg04325632
cg04326040
cg04329069
cg04329382
cg04329454
cg04330084
cg04330449
cg04333463
cg04335339
cg04336379
cg04336572
cg04337944
cg04338788
cg04339860
cg04340502
cg04341806
cg04344997
cg04345475
cg04345908
cg04347447
cg04348872
cg04349311
cg04349727
cg04350610
cg04350646
cg04351979
cg04353483
cg04353769
cg04355435
cg04356968
cg04359302
cg04361527
cg04362655
cg04365980
cg04366367
cg04367351
cg04368716
cg04368877
cg04368919
cg04369341
cg04371779
cg04375036
cg04375683
cg04376312
cg04376617
cg04377282
cg04378886
cg04380513
cg04380669
cg04382920
cg04383012
cg04383274
cg04384208
cg04384398
cg04385519
cg04386405
cg04387658
cg04388983
cg04389838
cg04391111
cg04391540
cg04391736
cg04393897
cg04394967
cg04396791
cg04397441
cg04398275
cg04398282
cg04398978
cg04400030
cg04401436
cg04402021
cg04402875
cg04404982
cg04405541
cg04409427
cg04409945
cg04410834
cg04410862
cg04411625
cg04413148
cg04413397
cg04413986
cg04415689
cg04416752
cg04418492
cg04418752
cg04418771
cg04419707
cg04420907
cg04422896
cg04424621
cg04425624
cg04428453
cg04428853
cg04429140
cg04430204
cg04431054
cg04431133
cg04432009
cg04433306
cg04434339
cg04435377
cg04435420
cg04436474
cg04437590
cg04438497
cg04439215
cg04443324
cg04444006
cg04444771
cg04446579
cg04447123
cg04447890
cg04448487
cg04450876
cg04451770
cg04451988
cg04452095
cg04452713
cg04453065
cg04454050
cg04454259
cg04454391
cg04454951
cg04455064
cg04455759
cg04455999
cg04456238
cg04457051
cg04457481
cg04457794
cg04457979
cg04458139
cg04458548
cg04459030
cg04460372
cg04461705
cg04461802
cg04462209
cg04463638
cg04464446
cg04464465
cg04464559
cg04466253
cg04466273
cg04466870
cg04467034
cg04469303
cg04469686
cg04471507
cg04473030
cg04473302
cg04474832
cg04478795
cg04480914
cg04481779
cg04482110
cg04483623
cg04483754
cg04484789
cg04485075
cg04485603
cg04486568
cg04488521
cg04488527
cg04488758
cg04490516
cg04490714
cg04491089
cg04491443
cg04493740
cg04495969
cg04496615
cg04497885
cg04498032
cg04498511
cg04498679
cg04498739
cg04499325
cg04499381
cg04502814
cg04504095
cg04505023
cg04506546
cg04506628
cg04508286
cg04508649
cg04510262
cg04511195
cg04511534
cg04513422
cg04513669
cg04513728
cg04514469
cg04514981
cg04515001
cg04515567
cg04515986
cg04517429
cg04518106
cg04518155
cg04518808
cg04520084
cg04523589
cg04525496
cg04525773
cg04527363
cg04527918
cg04527989
cg04528819
cg04529955
cg04531254
cg04531710
cg04532229
cg04532952
cg04533291
cg04533591
cg04534765
cg04536575
cg04536922
cg04536998
cg04541078
cg04541293
cg04541607
cg04542415
cg04542938
cg04543012
cg04544154
cg04544498
cg04545159
cg04545516
cg04548378
cg04548841
cg04549333
cg04551655
cg04551925
cg04553232
cg04553559
cg04555771
cg04555836
cg04556854
cg04558553
cg04558861
cg04559909
cg04561804
cg04562739
cg04563996
cg04564030
cg04564646
cg04565661
cg04567009
cg04567315
cg04569233
cg04569804
cg04570669
cg04572898
cg04574442
cg04574507
cg04574723
cg04575343
cg04576021
cg04576203
cg04576855
cg04577715
cg04578090
cg04581377
cg04582295
cg04582843
cg04582938
cg04583874
cg04585992
cg04586023
cg04586563
cg04587829
cg04587910
cg04588079
cg04589975
cg04590931
cg04590978
cg04592706
cg04595021
cg04595372
cg04595835
cg04597449
cg04598121
cg04598744
cg04599297
cg04600406
cg04600618
cg04601137
cg04603031
cg04603184
cg04605667
cg04609640
cg04609859
cg04612566
cg04613080
cg04613791
cg04614339
cg04614380
cg04616566
cg04618528
cg04618607
cg04619381
cg04619854
cg04619859
cg04621255
cg04622802
cg04623168
cg04623837
cg04623955
cg04626574
cg04628008
cg04629204
cg04631202
cg04632671
cg04632683
cg04633384
cg04633513
cg04636194
cg04636557
cg04637372
cg04640886
cg04640913
cg04644624
cg04645049
cg04645174
cg04645342
cg04648087
cg04648440
cg04650786
cg04653021
cg04653308
cg04655481
cg04658354
cg04659622
cg04660234
cg04660410
cg04660698
cg04662451
cg04662594
cg04663194
cg04663487
cg04667458
cg04668164
cg04672450
cg04676561
cg04677163
cg04677227
cg04678793
cg04680304
cg04681849
cg04682845
cg04683119
cg04683240
cg04684516
cg04686412
cg04688368
cg04689061
cg04690289
cg04691540
cg04691961
cg04697119
cg04697562
cg04697849
cg04698187
cg04700814
cg04700925
cg04702045
cg04702490
cg04703844
cg04705866
cg04706338
cg04710641
cg04711050
cg04711324
cg04712892
cg04713352
cg04716261
cg04717045
cg04718306
cg04718342
cg04718414
cg04719491
cg04719766
cg04720330
cg04720358
cg04721098
cg04721883
cg04722168
cg04725234
cg04726200
cg04726446
cg04727522
cg04730731
cg04731091
cg04731384
cg04732193
cg04733302
cg04733388
cg04733989
cg04735237
cg04735745
cg04736140
cg04737046
cg04737319
cg04737405
cg04738091
cg04739149
cg04739485
cg04739570
cg04740359
cg04741133
cg04741636
cg04741821
cg04743063
cg04743650
cg04743872
cg04744379
cg04745698
cg04745805
cg04747322
cg04747510
cg04747619
cg04747863
cg04748010
cg04748704
cg04749104
cg04749372
cg04752565
cg04754011
cg04755031
cg04755662
cg04757093
cg04757243
cg04757428
cg04759439
cg04759756
cg04761824
cg04762213
cg04762346
cg04763192
cg04764624
cg04765277
cg04765422
cg04765675
cg04765929
cg04770504
cg04775502
cg04779191
cg04780126
cg04780454
cg04780629
cg04783231
cg04784315
cg04784672
cg04785227
cg04785461
cg04786857
cg04790129
cg04790829
cg04790874
cg04790936
cg04794268
cg04794505
cg04794887
cg04794901
cg04796162
cg04797323
cg04797496
cg04798158
cg04798796
cg04799664
cg04801003
cg04802221
cg04802801
cg04803153
cg04805109
cg04806409
cg04808672
cg04809136
cg04809787
cg04810997
cg04811526
cg04815626
cg04816348
cg04818845
cg04819539
cg04820387
cg04824341
cg04824716
cg04825431
cg04826422
cg04826883
cg04828792
cg04828892
cg04833050
cg04833152
cg04833845
cg04834572
cg04835638
cg04836038
cg04836428
cg04836786
cg04837071
cg04837322
cg04837898
cg04838107
cg04845144
cg04845579
cg04848046
cg04848452
cg04849025
cg04853151
cg04853383
cg04853958
cg04856043
cg04856203
cg04856685
cg04856689
cg04856858
cg04861271
cg04862249
cg04863713
cg04865575
cg04868764
cg04870470
cg04872051
cg04872689
cg04875162
cg04875709
cg04876451
cg04878152
cg04878727
cg04878842
cg04879235
cg04879696
cg04880063
cg04880762
cg04881903
cg04882759
cg04882894
cg04883450
cg04884122
cg04884732
cg04884908
cg04886198
cg04887278
cg04891836
cg04893087
cg04893119
cg04894993
cg04897683
cg04898443
cg04898512
cg04898797
cg04900486
cg04902405
cg04905829
cg04907257
cg04907664
cg04910299
cg04912050
cg04912278
cg04914105
cg04914305
cg04915182
cg04915566
cg04916200
cg04916311
cg04916911
cg04916980
cg04920616
cg04920951
cg04922020
cg04922810
cg04922833
cg04924696
cg04925864
cg04926244
cg04927982
cg04929736
cg04929865
cg04936062
cg04936930
cg04940435
cg04940515
cg04941721
cg04943986
cg04944936
cg04945541
cg04946535
cg04946916
cg04947157
cg04947578
cg04947838
cg04949741
cg04950711
cg04950789
cg04951204
cg04953015
cg04956382
cg04956511
cg04956790
cg04958703
cg04959837
cg04960271
cg04960652
cg04960951
cg04961553
cg04962134
cg04964702
cg04967538
cg04968426
cg04968473
cg04969808
cg04969878
cg04970117
cg04970352
cg04970994
cg04972545
cg04972979
cg04975920
cg04979725
cg04979933
cg04981414
cg04981492
cg04982748
cg04983977
cg04984200
cg04984513
cg04985144
cg04985146
cg04988423
cg04988978
cg04991214
cg04991337
cg04992673
cg04993257
cg04994456
cg04995095
cg04995717
cg04996020
cg04998282
cg04999036
cg04999691
cg05000446
cg05001145
cg05004940
cg05008406
cg05010058
cg05010623
cg05010967
cg05011232
cg05012785
cg05013695
cg05016508
cg05016953
cg05018361
cg05019001
cg05019152
cg05019661
cg05020203
cg05022306
cg05023116
cg05023691
cg05024638
cg05026033
cg05026186
cg05027081
cg05028306
cg05028467
cg05029288
cg05032550
cg05032943
cg05037688
cg05038053
cg05038121
cg05038209
cg05038977
cg05039054
cg05040360
cg05040429
cg05040447
cg05044994
cg05045383
cg05045528
cg05045781
cg05046097
cg05047411
cg05050341
cg05051316
cg05052633
cg05055150
cg05055720
cg05056120
cg05057057
cg05058973
cg05059825
cg05060602
cg05060662
cg05062178
cg05063104
cg05064181
cg05064352
cg05064673
cg05065037
cg05065690
cg05067286
cg05067973
cg05069385
cg05070690
cg05071677
cg05072008
cg05072951
cg05073035
cg05073845
cg05076631
cg05078019
cg05079045
cg05079794
cg05086873
cg05086993
cg05087948
cg05088386
cg05088512
cg05089059
cg05089968
cg05090725
cg05091653
cg05093686
cg05094216
cg05098471
cg05098732
cg05101920
cg05102817
cg05103623
cg05104081
cg05105069
cg05105913
cg05106502
cg05107152
cg05109049
cg05111110
cg05111829
cg05112986
cg05113558
cg05113908
cg05114625
cg05116896
cg05119831
cg05120641
cg05120715
cg05122605
cg05125838
cg05127380
cg05127924
cg05129930
cg05130485
cg05131524
cg05134796
cg05135156
cg05135288
cg05139924
cg05140736
cg05141400
cg05141870
cg05142115
cg05142373
cg05144089
cg05146205
cg05146762
cg05149586
cg05152459
cg05154390
cg05155595
cg05156613
cg05157725
cg05158538
cg05158615
cg05159188
cg05159732
cg05160935
cg05161795
cg05163057
cg05163071
cg05163348
cg05163588
cg05164185
cg05164634
cg05165580
cg05168404
cg05170326
cg05171367
cg05173789
cg05179880
cg05181279
cg05181565
cg05184394
cg05185584
cg05186188
cg05187322
cg05189291
cg05190718
cg05191792
cg05193832
cg05194726
cg05200311
cg05200606
cg05200628
cg05203877
cg05205664
cg05206587
cg05206661
cg05208153
cg05208878
cg05209463
cg05209917
cg05210526
cg05213296
cg05215575
cg05216141
cg05217755
cg05218490
cg05219900
cg05221167
cg05221264
cg05222924
cg05225390
cg05225996
cg05226008
cg05227963
cg05228408
cg05229898
cg05232067
cg05232889
cg05236037
cg05236474
cg05237543
cg05241571
cg05242523
cg05242945
cg05243804
cg05243815
cg05243909
cg05244766
cg05245515
cg05245861
cg05246522
cg05248470
cg05248781
cg05249393
cg05250458
cg05251000
cg05252264
cg05253159
cg05253327
cg05254049
cg05254747
cg05256043
cg05257479
cg05257610
cg05259765
cg05260966
cg05261289
cg05261299
cg05261824
cg05262335
cg05263682
cg05266460
cg05266781
cg05270634
cg05275231
cg05275605
cg05275752
cg05276137
cg05279707
cg05279864
cg05280555
cg05284582
cg05284724
cg05286874
cg05287690
cg05288569
cg05288803
cg05289701
cg05290904
cg05291178
cg05292376
cg05293216
cg05293407
cg05294095
cg05294243
cg05294455
cg05300132
cg05301102
cg05301852
cg05303448
cg05306006
cg05306176
cg05306735
cg05307923
cg05308484
cg05308617
cg05310071
cg05311623
cg05313261
cg05316065
cg05318777
cg05321960
cg05322019
cg05322222
cg05323436
cg05325699
cg05327750
cg05330360
cg05331214
cg05333568
cg05334239
cg05334253
cg05335315
cg05337441
cg05337966
cg05338155
cg05338167
cg05339305
cg05339472
cg05341115
cg05341670
cg05342835
cg05343453
cg05345286
cg05346140
cg05346899
cg05347567
cg05348123
cg05348272
cg05348870
cg05350879
cg05352541
cg05352668
cg05354432
cg05357320
cg05358291
cg05358404
cg05360265
cg05361373
cg05361811
cg05362516
cg05362669
cg05365525
cg05365670
cg05365729
cg05366401
cg05367858
cg05368089
cg05368341
cg05368762
cg05368942
cg05369142
cg05369166
cg05373457
cg05373692
cg05375800
cg05376895
cg05376954
cg05379350
cg05380570
cg05380910
cg05380982
cg05382123
cg05382565
cg05382730
cg05384917
cg05385377
cg05386606
cg05388361
cg05389024
cg05389183
cg05389335
cg05392265
cg05393484
cg05394497
cg05395196
cg05396987
cg05397738
cg05399360
cg05399553
cg05399707
cg05401645
cg05402265
cg05403071
cg05404787
cg05406101
cg05409038
cg05409601
cg05411032
cg05412136
cg05412531
cg05413282
cg05414225
cg05414338
cg05417615
cg05417950
cg05417985
cg05418487
cg05419984
cg05420896
cg05421555
cg05421673
cg05421688
cg05421946
cg05422352
cg05423257
cg05428978
cg05429895
cg05432118
cg05433460
cg05434957
cg05435853
cg05436231
cg05436658
cg05437059
cg05439318
cg05439368
cg05440218
cg05440289
cg05441133
cg05442902
cg05443740
cg05444024
cg05445326
cg05446471
cg05449414
cg05449607
cg05450995
cg05451974
cg05454446
cg05457411
cg05459203
cg05461841
cg05462826
cg05463705
cg05465755
cg05467106
cg05467167
cg05467458
cg05467918
cg05468303
cg05469695
cg05471297
cg05471521
cg05471775
cg05472874
cg05473175
cg05473677
cg05473871
cg05475028
cg05475277
cg05475904
cg05477024
cg05477027
cg05482722
cg05483509
cg05484458
cg05484920
cg05485060
cg05485062
cg05486551
cg05488632
cg05492113
cg05492270
cg05492605
cg05492845
cg05494069
cg05494459
cg05497107
cg05497616
cg05498681
cg05499853
cg05500015
cg05500074
cg05501276
cg05501357
cg05501584
cg05501682
cg05501721
cg05503412
cg05507459
cg05507894
cg05508048
cg05508067
cg05508084
cg05508558
cg05510041
cg05511685
cg05511752
cg05512099
cg05512756
cg05516537
cg05516832
cg05517572
cg05517711
cg05518543
cg05522288
cg05522383
cg05523047
cg05523085
cg05523254
cg05526376
cg05528918
cg05529097
cg05531055
cg05532892
cg05535113
cg05538387
cg05538432
cg05546038
cg05546044
cg05546383
cg05547500
cg05547993
cg05552534
cg05554718
cg05554936
cg05556020
cg05556202
cg05556210
cg05556717
cg05558390
cg05559445
cg05562327
cg05562817
cg05564251
cg05564266
cg05564657
cg05565537
cg05566397
cg05566965
cg05568762
cg05569220
cg05570980
cg05573563
cg05575043
cg05576974
cg05577173
cg05585544
cg05587158
cg05587736
cg05588972
cg05589246
cg05590257
cg05590294
cg05590982
cg05592398
cg05592527
cg05593325
cg05593479
cg05593780
cg05594230
cg05595345
cg05596294
cg05596756
cg05598246
cg05600717
cg05602212
cg05602615
cg05603623
cg05604720
cg05606799
cg05607127
cg05607401
cg05607472
cg05608188
cg05610148
cg05610379
cg05612904
cg05615150
cg05615487
cg05619712
cg05621401
cg05621759
cg05624196
cg05624932
cg05626013
cg05627103
cg05628549
cg05633152
cg05636175
cg05637351
cg05637892
cg05641882
cg05641961
cg05642698
cg05646865
cg05647526
cg05647859
cg05649009
cg05650171
cg05650565
cg05650764
cg05654163
cg05654164
cg05655041
cg05655556
cg05656180
cg05656364
cg05657090
cg05657520
cg05658858
cg05659526
cg05659947
cg05660795
cg05661333
cg05661838
cg05662500
cg05663262
cg05664072
cg05666713
cg05668720
cg05668853
cg05669100
cg05669210
cg05670275
cg05670348
cg05670408
cg05670596
cg05671018
cg05671350
cg05672265
cg05673087
cg05674036
cg05674199
cg05674444
cg05674944
cg05675373
cg05677402
cg05678175
cg05678938
cg05679521
cg05679613
cg05680424
cg05681757
cg05684015
cg05684195
cg05684891
cg05688084
cg05689121
cg05695927
cg05696092
cg05697231
cg05697249
cg05697976
cg05698069
cg05698090
cg05699592
cg05699806
cg05700681
cg05702633
cg05702737
cg05702774
cg05702952
cg05705366
cg05705583
cg05706061
cg05709923
cg05711886
cg05714219
cg05714479
cg05714729
cg05715287
cg05715649
cg05717160
cg05718253
cg05718625
cg05719902
cg05720937
cg05721199
cg05722552
cg05722906
cg05722918
cg05723825
cg05724065
cg05725452
cg05726109
cg05727959
cg05728656
cg05729093
cg05730092
cg05732130
cg05732530
cg05739825
cg05740244
cg05741384
cg05742308
cg05743054
cg05744229
cg05745457
cg05745851
cg05747424
cg05749577
cg05749792
cg05750321
cg05751148
cg05751159
cg05751979
cg05754589
cg05754631
cg05755354
cg05755779
cg05755837
cg05759269
cg05761032
cg05761971
cg05764061
cg05764376
cg05764607
cg05766425
cg05767404
cg05768141
cg05769161
cg05769169
cg05772663
cg05773628
cg05774801
cg05776763
cg05777319
cg05778847
cg05779068
cg05779272
cg05780311
cg05780616
cg05781767
cg05782292
cg05782445
cg05782975
cg05786601
cg05786809
cg05788437
cg05788526
cg05788638
cg05790038
cg05790999
cg05793077
cg05795157
cg05795313
cg05797656
cg05798972
cg05799317
cg05800321
cg05801573
cg05801648
cg05806233
cg05807444
cg05807768
cg05807991
cg05812599
cg05813084
cg05815893
cg05815906
cg05817232
cg05819268
cg05820087
cg05822100
cg05822532
cg05823029
cg05824432
cg05824484
cg05824762
cg05825950
cg05826823
cg05828624
cg05829479
cg05830416
cg05832051
cg05832487
cg05835416
cg05836145
cg05837075
cg05839235
cg05840031
cg05840553
cg05843340
cg05843800
cg05844583
cg05845178
cg05845357
cg05846716
cg05847038
cg05847778
cg05851042
cg05851163
cg05852416
cg05855071
cg05856884
cg05856931
cg05857825
cg05859264
cg05859842
cg05860890
cg05861567
cg05861661
cg05862431
cg05863612
cg05868316
cg05868799
cg05869585
cg05869964
cg05871136
cg05871607
cg05872485
cg05873268
cg05874450
cg05874478
cg05876083
cg05876094
cg05876918
cg05877109
cg05879334
cg05879919
cg05881135
cg05881762
cg05882522
cg05882691
cg05885720
cg05886367
cg05886626
cg05887405
cg05889321
cg05890019
cg05890484
cg05890578
cg05894797
cg05895453
cg05896682
cg05898102
cg05898524
cg05899618
cg05902852
cg05903609
cg05903630
cg05905876
cg05906362
cg05908775
cg05909475
cg05910970
cg05911610
cg05912121
cg05915281
cg05916196
cg05916783
cg05917963
cg05919661
cg05920090
cg05921207
cg05921324
cg05921581
cg05921699
cg05922057
cg05922591
cg05922972
cg05923056
cg05923103
cg05924191
cg05924583
cg05927017
cg05927159
cg05932408
cg05932936
cg05934874
cg05935584
cg05936800
cg05937182
cg05937453
cg05938285
cg05938725
cg05940463
cg05940536
cg05941634
cg05942574
cg05942970
cg05944800
cg05945622
cg05946081
cg05947740
cg05948654
cg05949173
cg05949660
cg05950276
cg05951993
cg05953243
cg05953394
cg05955224
cg05955301
cg05957518
cg05958352
cg05958582
cg05958659
cg05959392
cg05959508
cg05960024
cg05960806
cg05961212
cg05961595
cg05961827
cg05964373
cg05965188
cg05965402
cg05968233
cg05969697
cg05970437
cg05970790
cg05973262
cg05976074
cg05976325
cg05978187
cg05982504
cg05983247
cg05985767
cg05986149
cg05988645
cg05989054
cg05989429
cg05990214
cg05992340
cg05995267
cg05996042
cg05996238
cg05998244
cg05998426
cg05998983
cg06000781
cg06001166
cg06003187
cg06005396
cg06005644
cg06007645
cg06011292
cg06015218
cg06018072
cg06020352
cg06022562
cg06023257
cg06026755
cg06027949
cg06029655
cg06030619
cg06034822
cg06037693
cg06038049
cg06038133
cg06039392
cg06039624
cg06041240
cg06041363
cg06042828
cg06043042
cg06043114
cg06043190
cg06044117
cg06044899
cg06044900
cg06048973
cg06049972
cg06051311
cg06051662
cg06055013
cg06058319
cg06058597
cg06059810
cg06061892
cg06062132
cg06063714
cg06063729
cg06066303
cg06066711
cg06069187
cg06071083
cg06073471
cg06074920
cg06076054
cg06077733
cg06084117
cg06084557
cg06084735
cg06087537
cg06088032
cg06088314
cg06090351
cg06090421
cg06090630
cg06090864
cg06092815
cg06093279
cg06094150
cg06095560
cg06096336
cg06100291
cg06100324
cg06100991
cg06101212
cg06101225
cg06101324
cg06105085
cg06106793
cg06109724
cg06110365
cg06110728
cg06111305
cg06111454
cg06112415
cg06114765
cg06117855
cg06118312
cg06119575
cg06121469
cg06122080
cg06123346
cg06130787
cg06131936
cg06132324
cg06132342
cg06132694
cg06134936
cg06134964
cg06138027
cg06139836
cg06140118
cg06141025
cg06141123
cg06142324
cg06143901
cg06144905
cg06145308
cg06145357
cg06146910
cg06147863
cg06148175
cg06148264
cg06150468
cg06150803
cg06151165
cg06151964
cg06154570
cg06154597
cg06156376
cg06161738
cg06161930
cg06162003
cg06162422
cg06165395
cg06166767
cg06166863
cg06168050
cg06168324
cg06168449
cg06171242
cg06171787
cg06172871
cg06175025
cg06177698
cg06177968
cg06178072
cg06179485
cg06183267
cg06185738
cg06186808
cg06186861
cg06186973
cg06187947
cg06188683
cg06189133
cg06189265
cg06189653
cg06190732
cg06191076
cg06191203
cg06191990
cg06192619
cg06192753
cg06193382
cg06194186
cg06194808
cg06196379
cg06197006
cg06197492
cg06200013
cg06200339
cg06200697
cg06201642
cg06202984
cg06204948
cg06206626
cg06206628
cg06207460
cg06207804
cg06208111
cg06210526
cg06211616
cg06211871
cg06212607
cg06213287
cg06213598
cg06214007
cg06215939
cg06216677
cg06218044
cg06220235
cg06220521
cg06220755
cg06220958
cg06221259
cg06222120
cg06222851
cg06224510
cg06225581
cg06226384
cg06229674
cg06230736
cg06233473
cg06233503
cg06233985
cg06235429
cg06235991
cg06236061
cg06236276
cg06236748
cg06237414
cg06238491
cg06240124
cg06240542
cg06240849
cg06241300
cg06242000
cg06243393
cg06243556
cg06244417
cg06244634
cg06244906
cg06245154
cg06247172
cg06248182
cg06250108
cg06251129
cg06251489
cg06252382
cg06252849
cg06253072
cg06253734
cg06254453
cg06255227
cg06255524
cg06258834
cg06259570
cg06263495
cg06263943
cg06264060
cg06268694
cg06269001
cg06269753
cg06270401
cg06273569
cg06273903
cg06274159
cg06275635
cg06276114
cg06276653
cg06277277
cg06277481
cg06277657
cg06277838
cg06279414
cg06281719
cg06281795
cg06282059
cg06282240
cg06284244
cg06284322
cg06285340
cg06285486
cg06286028
cg06288351
cg06288632
cg06289589
cg06290096
cg06291334
cg06291595
cg06291867
cg06292277
cg06293195
cg06295404
cg06295856
cg06296021
cg06297145
cg06302803
cg06303238
cg06305312
cg06305609
cg06306751
cg06307169
cg06307422
cg06307601
cg06308323
cg06310844
cg06311778
cg06312477
cg06313930
cg06317209
cg06318164
cg06319579
cg06320982
cg06321883
cg06323290
cg06323427
cg06324048
cg06324094
cg06324671
cg06325346
cg06325687
cg06327515
cg06330324
cg06330621
cg06331674
cg06333435
cg06334093
cg06334284
cg06334496
cg06335814
cg06335889
cg06336792
cg06337239
cg06338119
cg06339657
cg06339706
cg06340713
cg06341721
cg06344807
cg06346081
cg06347928
cg06347996
cg06349174
cg06350107
cg06350796
cg06351503
cg06352750
cg06353318
cg06353345
cg06353720
cg06356454
cg06357925
cg06358566
cg06361108
cg06362985
cg06363129
cg06363801
cg06366981
cg06367117
cg06369854
cg06374075
cg06376129
cg06377278
cg06378107
cg06378617
cg06378976
cg06379754
cg06380007
cg06381133
cg06382459
cg06382698
cg06383088
cg06384026
cg06384463
cg06384491
cg06385087
cg06386517
cg06386533
cg06388544
cg06391468
cg06391660
cg06392241
cg06392426
cg06392589
cg06393290
cg06394229
cg06394897
cg06397510
cg06397837
cg06398181
cg06399881
cg06403126
cg06403553
cg06405090
cg06405206
cg06407137
cg06409153
cg06414605
cg06415153
cg06416685
cg06417225
cg06417705
cg06417962
cg06418184
cg06418219
cg06418878
cg06419771
cg06420088
cg06421707
cg06422693
cg06422910
cg06423920
cg06424894
cg06425556
cg06425868
cg06426831
cg06428055
cg06428195
cg06429195
cg06432655
cg06433658
cg06433995
cg06434428
cg06434451
cg06434470
cg06435786
cg06436504
cg06437004
cg06437862
cg06438300
cg06438404
cg06440646
cg06444781
cg06445611
cg06449653
cg06452064
cg06452647
cg06453691
cg06454084
cg06454226
cg06456031
cg06456512
cg06457357
cg06458239
cg06459066
cg06459327
cg06459378
cg06461769
cg06462291
cg06462703
cg06463913
cg06465021
cg06465194
cg06465926
cg06466479
cg06466797
cg06468695
cg06469542
cg06470552
cg06470943
cg06471905
cg06473539
cg06475327
cg06476337
cg06476606
cg06479426
cg06479512
cg06481786
cg06484397
cg06487986
cg06488505
cg06488678
cg06489008
cg06489418
cg06489804
cg06490162
cg06490951
cg06490988
cg06491116
cg06491924
cg06492206
cg06493080
cg06493386
cg06493930
cg06493994
cg06494770
cg06494782
cg06495347
cg06495803
cg06495924
cg06496078
cg06497752
cg06497795
cg06498267
cg06499565
cg06499652
cg06500079
cg06500476
cg06501070
cg06501084
cg06501790
cg06502510
cg06502868
cg06504820
cg06505666
cg06506156
cg06506864
cg06507244
cg06508445
cg06508934
cg06509239
cg06510830
cg06513075
cg06516124
cg06516650
cg06517798
cg06518271
cg06518779
cg06521280
cg06521761
cg06521852
cg06526829
cg06528936
cg06529761
cg06530118
cg06531741
cg06532176
cg06532493
cg06533629
cg06534172
cg06534422
cg06536578
cg06537230
cg06537829
cg06538003
cg06539449
cg06539804
cg06540105
cg06540636
cg06540715
cg06540941
cg06541857
cg06542614
cg06543018
cg06543761
cg06544198
cg06545845
cg06546607
cg06547766
cg06548519
cg06550629
cg06552037
cg06552050
cg06554069
cg06554542
cg06554928
cg06557358
cg06557606
cg06563300
cg06564900
cg06566994
cg06567342
cg06567423
cg06570843
cg06572160
cg06572974
cg06575572
cg06577005
cg06577463
cg06577658
cg06577725
cg06580318
cg06583518
cg06584407
cg06585027
cg06585108
cg06585690
cg06585893
cg06586599
cg06587969
cg06588247
cg06589885
cg06590610
cg06593568
cg06594008
cg06595693
cg06597095
cg06597861
cg06598256
cg06598631
cg06600412
cg06600447
cg06601473
cg06602857
cg06605933
cg06606198
cg06607866
cg06609049
cg06609475
cg06611310
cg06611744
cg06612452
cg06613840
cg06614002
cg06615154
cg06615667
cg06615861
cg06616147
cg06616245
cg06617418
cg06618866
cg06619076
cg06619299
cg06620254
cg06621126
cg06621358
cg06622725
cg06623268
cg06624832
cg06625414
cg06625767
cg06625811
cg06626655
cg06628693
cg06630241
cg06630567
cg06630737
cg06632528
cg06634267
cg06636246
cg06636463
cg06637774
cg06637893
cg06638012
cg06638433
cg06638451
cg06638966
cg06639544
cg06640279
cg06641366
cg06641503
cg06642617
cg06643227
cg06645778
cg06646021
cg06648029
cg06649520
cg06650260
cg06650786
cg06653796
cg06654134
cg06654447
cg06655089
cg06655100
cg06655504
cg06656924
cg06657741
cg06659073
cg06659128
cg06661765
cg06661994
cg06665322
cg06665799
cg06665941
cg06665984
cg06666486
cg06667091
cg06667406
cg06668073
cg06668300
cg06672652
cg06673956
cg06675341
cg06675478
cg06675496
cg06677140
cg06677660
cg06679221
cg06682185
cg06682978
cg06684910
cg06687562
cg06688396
cg06688848
cg06689536
cg06690548
cg06690633
cg06691299
cg06692050
cg06692957
cg06695761
cg06697251
cg06698742
cg06699365
cg06700265
cg06700462
cg06701500
cg06707338
cg06707886
cg06708560
cg06710522
cg06710648
cg06711560
cg06712026
cg06713098
cg06714705
cg06716436
cg06717231
cg06718696
cg06719391
cg06720424
cg06720660
cg06722216
cg06722633
cg06722792
cg06723357
cg06725035
cg06725760
cg06726207
cg06728335
cg06730286
cg06730468
cg06731484
cg06731599
cg06734812
cg06734962
cg06736444
cg06738602
cg06740897
cg06742978
cg06743811
cg06744574
cg06745740
cg06746101
cg06746171
cg06747888
cg06748315
cg06750167
cg06751597
cg06752594
cg06754047
cg06757810
cg06758848
cg06759215
cg06759890
cg06763078
cg06765434
cg06765514
cg06765947
cg06766367
cg06768707
cg06771126
cg06772202
cg06776256
cg06777274
cg06777581
cg06778853
cg06779945
cg06780358
cg06781209
cg06782692
cg06782849
cg06783668
cg06784339
cg06784466
cg06785429
cg06785822
cg06786424
cg06790275
cg06790324
cg06790862
cg06791102
cg06791867
cg06792598
cg06792911
cg06793062
cg06796611
cg06797533
cg06798189
cg06799664
cg06800962
cg06803184
cg06803253
cg06804431
cg06806080
cg06806711
cg06807379
cg06807579
cg06807989
cg06808983
cg06809565
cg06810461
cg06810647
cg06811800
cg06812033
cg06812844
cg06815666
cg06815817
cg06816063
cg06816106
cg06816161
cg06817264
cg06817269
cg06817917
cg06818415
cg06818777
cg06819200
cg06821120
cg06821274
cg06821993
cg06822229
cg06822995
cg06823263
cg06824727
cg06825142
cg06825166
cg06827038
cg06827976
cg06830426
cg06833562
cg06834261
cg06834875
cg06834983
cg06836338
cg06836736
cg06836772
cg06836849
cg06837731
cg06838394
cg06839953
cg06840042
cg06840239
cg06840801
cg06848073
cg06848288
cg06849477
cg06850526
cg06851207
cg06852652
cg06852744
cg06855803
cg06856528
cg06862062
cg06862644
cg06864275
cg06866657
cg06868758
cg06869899
cg06871974
cg06872331
cg06872381
cg06873352
cg06874144
cg06878726
cg06880557
cg06882877
cg06882926
cg06885524
cg06885782
cg06886022
cg06887167
cg06887170
cg06887414
cg06887663
cg06890553
cg06892726
cg06893980
cg06894381
cg06894812
cg06896207
cg06898923
cg06899329
cg06899582
cg06899802
cg06899976
cg06900776
cg06901392
cg06905862
cg06906435
cg06908474
cg06908778
cg06910048
cg06910100
cg06911084
cg06911113
cg06912252
cg06913228
cg06915165
cg06917325
cg06918467
cg06919067
cg06919203
cg06919956
cg06921282
cg06922130
cg06926735
cg06927864
cg06930095
cg06933072
cg06933965
cg06938406
cg06938878
cg06940574
cg06940792
cg06941093
cg06942110
cg06942445
cg06943865
cg06944050
cg06945625
cg06946880
cg06948294
cg06948408
cg06948937
cg06949789
cg06950730
cg06952117
cg06952236
cg06952310
cg06953304
cg06953768
cg06953995
cg06954481
cg06956273
cg06956646
cg06957329
cg06958034
cg06958211
cg06958537
cg06958829
cg06959635
cg06960698
cg06963844
cg06971096
cg06973652
cg06973760
cg06974755
cg06975499
cg06976977
cg06980053
cg06980380
cg06980460
cg06981182
cg06981910
cg06983551
cg06985415
cg06987504
cg06990298
cg06990379
cg06992027
cg06993413
cg06994747
cg06994793
cg06995715
cg06999776
cg07000551
cg07000785
cg07000831
cg07003563
cg07004820
cg07005513
cg07005767
cg07006042
cg07006526
cg07007400
cg07008386
cg07009002
cg07011110
cg07011445
cg07013734
cg07014174
cg07015079
cg07015629
cg07016325
cg07017374
cg07017477
cg07017706
cg07018708
cg07020407
cg07020962
cg07022477
cg07022885
cg07026910
cg07027075
cg07027513
cg07027685
cg07028533
cg07028869
cg07029998
cg07031532
cg07031996
cg07034269
cg07034561
cg07035740
cg07036530
cg07036775
cg07038400
cg07038617
cg07038887
cg07039113
cg07039362
cg07042144
cg07043494
cg07044282
cg07047653
cg07048066
cg07049929
cg07050831
cg07051140
cg07051960
cg07052387
cg07052880
cg07053469
cg07054095
cg07054526
cg07054641
cg07054788
cg07056057
cg07057831
cg07059052
cg07059360
cg07059403
cg07059875
cg07060572
cg07061145
cg07061913
cg07063745
cg07064406
cg07065941
cg07066326
cg07067241
cg07068616
cg07068998
cg07070694
cg07070934
cg07070940
cg07071881
cg07072140
cg07072643
cg07073964
cg07074571
cg07075930
cg07076342
cg07077459
cg07078114
cg07080007
cg07080358
cg07080946
cg07084161
cg07084163
cg07084709
cg07084746
cg07086380
cg07086898
cg07090813
cg07091552
cg07091958
cg07092725
cg07093046
cg07093661
cg07097098
cg07099407
cg07099627
cg07102705
cg07103493
cg07103819
cg07104706
cg07105440
cg07107453
cg07109670
cg07109801
cg07112154
cg07112210
cg07113600
cg07114024
cg07114894
cg07115304
cg07115558
cg07115820
cg07117700
cg07118243
cg07118638
cg07122126
cg07123069
cg07123548
cg07125009
cg07125123
cg07125166
cg07125991
cg07126559
cg07126839
cg07127225
cg07127957
cg07128330
cg07131544
cg07132517
cg07133445
cg07136254
cg07137581
cg07138512
cg07139440
cg07141002
cg07142319
cg07143898
cg07146718
cg07147350
cg07148914
cg07149772
cg07150830
cg07152925
cg07153965
cg07154408
cg07155664
cg07156669
cg07158339
cg07159490
cg07160163
cg07163603
cg07165793
cg07168556
cg07172256
cg07172280
cg07173760
cg07175007
cg07175883
cg07177300
cg07177755
cg07177852
cg07179770
cg07180649
cg07181881
cg07184439
cg07185695
cg07186138
cg07186707
cg07189381
cg07190485
cg07190917
cg07191600
cg07192857
cg07193504
cg07195282
cg07195577
cg07195622
cg07196761
cg07197059
cg07197823
cg07200280
cg07200897
cg07204803
cg07207789
cg07207937
cg07209631
cg07210490
cg07211259
cg07212894
cg07214572
cg07215749
cg07218192
cg07218880
cg07220442
cg07220939
cg07221454
cg07223164
cg07230446
cg07231132
cg07232688
cg07233761
cg07236190
cg07236358
cg07236943
cg07237830
cg07237939
cg07239938
cg07240721
cg07241568
cg07242375
cg07242414
cg07242565
cg07243519
cg07243932
cg07246225
cg07248043
cg07248310
cg07248407
cg07249409
cg07251788
cg07251857
cg07253191
cg07258507
cg07259382
cg07260017
cg07260592
cg07263984
cg07264679
cg07265300
cg07265310
cg07265622
cg07267296
cg07269146
cg07270175
cg07271264
cg07271268
cg07273415
cg07274506
cg07278207
cg07278624
cg07281640
cg07281688
cg07284407
cg07284558
cg07285167
cg07285276
cg07285838
cg07285953
cg07288394
cg07288587
cg07289581
cg07290273
cg07291563
cg07292816
cg07293947
cg07294541
cg07294734
cg07294774
cg07294870
cg07295034
cg07295092
cg07295678
cg07296772
cg07297178
cg07297906
cg07299462
cg07300408
cg07301004
cg07306197
cg07307078
cg07308943
cg07309102
cg07309361
cg07309374
cg07310661
cg07310951
cg07311845
cg07312445
cg07313155
cg07314337
cg07314414
cg07314549
cg07314984
cg07315445
cg07318658
cg07322981
cg07326074
cg07326586
cg07327328
cg07327347
cg07327468
cg07328495
cg07328579
cg07330718
cg07331725
cg07331806
cg07334912
cg07336230
cg07337598
cg07338205
cg07339138
cg07341907
cg07342016
cg07342545
cg07342901
cg07346310
cg07347137
cg07347645
cg07347725
cg07348311
cg07349094
cg07351267
cg07352586
cg07352600
cg07354440
cg07355551
cg07356189
cg07356753
cg07356771
cg07357256
cg07359545
cg07360076
cg07361385
cg07363637
cg07364638
cg07364841
cg07366967
cg07371290
cg07371530
cg07374145
cg07374632
cg07374637
cg07374928
cg07376029
cg07376232
cg07376535
cg07378350
cg07379574
cg07380416
cg07380496
cg07380959
cg07383972
cg07384961
cg07387199
cg07387450
cg07388493
cg07389922
cg07393322
cg07395788
cg07398350
cg07398429
cg07399355
cg07401901
cg07403350
cg07404418
cg07404485
cg07405796
cg07408456
cg07408740
cg07409200
cg07410075
cg07411229
cg07412254
cg07413497
cg07414384
cg07421682
cg07422345
cg07423149
cg07423906
cg07424155
cg07425555
cg07426848
cg07426960
cg07427065
cg07428089
cg07428182
cg07430605
cg07432969
cg07433344
cg07433453
cg07435592
cg07436807
cg07437033
cg07440387
cg07440414
cg07440877
cg07441143
cg07441272
cg07442479
cg07443748
cg07443954
cg07444907
cg07446572
cg07446846
cg07447773
cg07447922
cg07448460
cg07448499
cg07448856
cg07452799
cg07453618
cg07453748
cg07454215
cg07455279
cg07455975
cg07456201
cg07456645
cg07457944
cg07459264
cg07459489
cg07460665
cg07461318
cg07461582
cg07463059
cg07465480
cg07465609
cg07465864
cg07466531
cg07469792
cg07471052
cg07472159
cg07473175
cg07473550
cg07474356
cg07475247
cg07476030
cg07477160
cg07478100
cg07478122
cg07478208
cg07479491
cg07480567
cg07482936
cg07483064
cg07484450
cg07484827
cg07485777
cg07487535
cg07489003
cg07489134
cg07490776
cg07494047
cg07494248
cg07494518
cg07495664
cg07496861
cg07496902
cg07498421
cg07498879
cg07499072
cg07499372
cg07499806
cg07503829
cg07504718
cg07504780
cg07505695
cg07506795
cg07507271
cg07509155
cg07510080
cg07512345
cg07512517
cg07515662
cg07516225
cg07518362
cg07519011
cg07520158
cg07520161
cg07525077
cg07525445
cg07526021
cg07526069
cg07526675
cg07531356
cg07533148
cg07533529
cg07534467
cg07535475
cg07535879
cg07536847
cg07536920
cg07537523
cg07540118
cg07543883
cg07545925
cg07546360
cg07548313
cg07549194
cg07549630
cg07549715
cg07550267
cg07550278
cg07550362
cg07551659
cg07554030
cg07557424
cg07558006
cg07558455
cg07559730
cg07560096
cg07561400
cg07561588
cg07566050
cg07567107
cg07569069
cg07569756
cg07570142
cg07570421
cg07571117
cg07572341
cg07572435
cg07576541
cg07577263
cg07579404
cg07580475
cg07580827
cg07581365
cg07581973
cg07584959
cg07586911
cg07588113
cg07588779
cg07589355
cg07590705
cg07592353
cg07594478
cg07594933
cg07595113
cg07595943
cg07596401
cg07596494
cg07597871
cg07597976
cg07598199
cg07599644
cg07601320
cg07602026
cg07602200
cg07603484
cg07605143
cg07607462
cg07607921
cg07608333
cg07611177
cg07611334
cg07611925
cg07612655
cg07613153
cg07613278
cg07614786
cg07617246
cg07617560
cg07618900
cg07621042
cg07621046
cg07621456
cg07623294
cg07625840
cg07628086
cg07629017
cg07633499
cg07634191
cg07634204
cg07634706
cg07636178
cg07637239
cg07638871
cg07638935
cg07638938
cg07639198
cg07639720
cg07639959
cg07640473
cg07640820
cg07641524
cg07642638
cg07643942
cg07644368
cg07651242
cg07651857
cg07651914
cg07652213
cg07654843
cg07654896
cg07654934
cg07655627
cg07656304
cg07656362
cg07656391
cg07657236
cg07657776
cg07658590
cg07658718
cg07660236
cg07663789
cg07664027
cg07664183
cg07664856
cg07665060
cg07666065
cg07667595
cg07668036
cg07671603
cg07671949
cg07671976
cg07672479
cg07674153
cg07675169
cg07675682
cg07676849
cg07677850
cg07678643
cg07679836
cg07681084
cg07684150
cg07684353
cg07684796
cg07684809
cg07685034
cg07685221
cg07685786
cg07685869
cg07686479
cg07688234
cg07688613
cg07688933
cg07689731
cg07689821
cg07690018
cg07693270
cg07694025
cg07695590
cg07696033
cg07697078
cg07697569
cg07699440
cg07703337
cg07703401
cg07704144
cg07705835
cg07705908
cg07706067
cg07706362
cg07707227
cg07707498
cg07708788
cg07710481
cg07711097
cg07713361
cg07713493
cg07714534
cg07715201
cg07715387
cg07715894
cg07717632
cg07719512
cg07719737
cg07728874
cg07730301
cg07730329
cg07731916
cg07732037
cg07732644
cg07733031
cg07736705
cg07737781
cg07739803
cg07740640
cg07740989
cg07744166
cg07745434
cg07745725
cg07746918
cg07747299
cg07747336
cg07747970
cg07748017
cg07748540
cg07749074
cg07749808
cg07750111
cg07753583
cg07753644
cg07755653
cg07757386
cg07758574
cg07758904
cg07759587
cg07761912
cg07763768
cg07764959
cg07766612
cg07770222
cg07772309
cg07773116
cg07773642
cg07774025
cg07774222
cg07775501
cg07775675
cg07777378
cg07778029
cg07778080
cg07780118
cg07780979
cg07782113
cg07785936
cg07786760
cg07789083
cg07789552
cg07789904
cg07790638
cg07791997
cg07799434
cg07799947
cg07800320
cg07803864
cg07804122
cg07804582
cg07805833
cg07806164
cg07807709
cg07807817
cg07808960
cg07810156
cg07810967
cg07811498
cg07811750
cg07815386
cg07816074
cg07816439
cg07816442
cg07817698
cg07817783
cg07818646
cg07819926
cg07820214
cg07823492
cg07823755
cg07823935
cg07824317
cg07824742
cg07826255
cg07827038
cg07829804
cg07829809
cg07830847
cg07832674
cg07833035
cg07833382
cg07836370
cg07837085
cg07837262
cg07841014
cg07842062
cg07842593
cg07843027
cg07844021
cg07844572
cg07845390
cg07845392
cg07846167
cg07846220
cg07847428
cg07849904
cg07850221
cg07850604
cg07851192
cg07851243
cg07851278
cg07854244
cg07855056
cg07857181
cg07858745
cg07861564
cg07862358
cg07864189
cg07864297
cg07864632
cg07865790
cg07867360
cg07868688
cg07871503
cg07872652
cg07873128
cg07873488
cg07874155
cg07874284
cg07874520
cg07876586
cg07879727
cg07879977
cg07880061
cg07880715
cg07880854
cg07882535
cg07882831
cg07883333
cg07884474
cg07886712
cg07888040
cg07888234
cg07889201
cg07890954
cg07894162
cg07894717
cg07895149
cg07896225
cg07897193
cg07897414
cg07897701
cg07897837
cg07899016
cg07899425
cg07900766
cg07903860
cg07903918
cg07906495
cg07906724
cg07908874
cg07909265
cg07909422
cg07909527
cg07911663
cg07911673
cg07912181
cg07914866
cg07914959
cg07915282
cg07915343
cg07915542
cg07917796
cg07918509
cg07919162
cg07922606
cg07924575
cg07924819
cg07925687
cg07926025
cg07927484
cg07928641
cg07928695
cg07929310
cg07930578
cg07933176
cg07933199
cg07934026
cg07935151
cg07935264
cg07935568
cg07936037
cg07940485
cg07940804
cg07942995
cg07944287
cg07944811
cg07945480
cg07947016
cg07947930
cg07948245
cg07948472
cg07950803
cg07952391
cg07955356
cg07955828
cg07955887
cg07957491
cg07958192
cg07959477
cg07959896
cg07962043
cg07962051
cg07962315
cg07964133
cg07964538
cg07964539
cg07965714
cg07965823
cg07965839
cg07967308
cg07967643
cg07970007
cg07971188
cg07973246
cg07973390
cg07973395
cg07973967
cg07974125
cg07974303
cg07974891
cg07975813
cg07977490
cg07979357
cg07979752
cg07980015
cg07980518
cg07980804
cg07980988
cg07981495
cg07981588
cg07981910
cg07985359
cg07986525
cg07989514
cg07990489
cg07990939
cg07991621
cg07992625
cg07997737
cg08001895
cg08002996
cg08003150
cg08003742
cg08005849
cg08007665
cg08008233
cg08008403
cg08008562
cg08009622
cg08009711
cg08011170
cg08011328
cg08012287
cg08012454
cg08013810
cg08015253
cg08015496
cg08016363
cg08016383
cg08017606
cg08020051
cg08020381
cg08020808
cg08021299
cg08022502
cg08023692
cg08023751
cg08024766
cg08025786
cg08026144
cg08027001
cg08027745
cg08028004
cg08030082
cg08032971
cg08034216
cg08035082
cg08035942
cg08039281
cg08040428
cg08040471
cg08041019
cg08044694
cg08045757
cg08046471
cg08047457
cg08047907
cg08048656
cg08049198
cg08052882
cg08054038
cg08056146
cg08056903
cg08057475
cg08062469
cg08063013
cg08063724
cg08064891
cg08067268
cg08067365
cg08069899
cg08072716
cg08074477
cg08076508
cg08077345
cg08077673
cg08079693
cg08080029
cg08081036
cg08081407
cg08081725
cg08082692
cg08083689
cg08084415
cg08085165
cg08085267
cg08088390
cg08088989
cg08089301
cg08090396
cg08090640
cg08090772
cg08093211
cg08093278
cg08093398
cg08095532
cg08096010
cg08096038
cg08096946
cg08097657
cg08097755
cg08097882
cg08097973
cg08099701
cg08100497
cg08101172
cg08101264
cg08102619
cg08103676
cg08107767
cg08108311
cg08108641
cg08109646
cg08109815
cg08110559
cg08113913
cg08115510
cg08116137
cg08120190
cg08121954
cg08122545
cg08123074
cg08124030
cg08124399
cg08124722
cg08126211
cg08128768
cg08130265
cg08132711
cg08132767
cg08132931
cg08136806
cg08136893
cg08137040
cg08137716
cg08139833
cg08141463
cg08141806
cg08141873
cg08141989
cg08142684
cg08145177
cg08145590
cg08145625
cg08146221
cg08147886
cg08149333
cg08151281
cg08151470
cg08156349
cg08157292
cg08157579
cg08157638
cg08158331
cg08158570
cg08159444
cg08162572
cg08162780
cg08163803
cg08164315
cg08164900
cg08166982
cg08169325
cg08170622
cg08172935
cg08173535
cg08174003
cg08176609
cg08176694
cg08177017
cg08177445
cg08179530
cg08179907
cg08183114
cg08185241
cg08185661
cg08186124
cg08186362
cg08190044
cg08190291
cg08191854
cg08191915
cg08195505
cg08197122
cg08197201
cg08198102
cg08198370
cg08198480
cg08201421
cg08203715
cg08205655
cg08205865
cg08207256
cg08209133
cg08209724
cg08211091
cg08211967
cg08212685
cg08214029
cg08214328
cg08214957
cg08216792
cg08216808
cg08220793
cg08221207
cg08222185
cg08222514
cg08222662
cg08223235
cg08223748
cg08228917
cg08229627
cg08229694
cg08233088
cg08233173
cg08241785
cg08242020
cg08242323
cg08242493
cg08244028
cg08244522
cg08245487
cg08245789
cg08247612
cg08248532
cg08250444
cg08251036
cg08251399
cg08253405
cg08254089
cg08256027
cg08256260
cg08256691
cg08256781
cg08258650
cg08259617
cg08260891
cg08260959
cg08261094
cg08261177
cg08261666
cg08261841
cg08262933
cg08263357
cg08263647
cg08265265
cg08268099
cg08268266
cg08269321
cg08270477
cg08271519
cg08274234
cg08274552
cg08278554
cg08283293
cg08284151
cg08284180
cg08284598
cg08285151
cg08286169
cg08287471
cg08289932
cg08290212
cg08290628
cg08291000
cg08291098
cg08291539
cg08292050
cg08292112
cg08293367
cg08293760
cg08296824
cg08299045
cg08300622
cg08300860
cg08301503
cg08302713
cg08303146
cg08304608
cg08305742
cg08307039
cg08307092
cg08307580
cg08307816
cg08307963
cg08308257
cg08308286
cg08308510
cg08312191
cg08313788
cg08314660
cg08315187
cg08315277
cg08315770
cg08317263
cg08319238
cg08319991
cg08321272
cg08321330
cg08324796
cg08328671
cg08331313
cg08331840
cg08331960
cg08332212
cg08332868
cg08335125
cg08338368
cg08339208
cg08341667
cg08341874
cg08341924
cg08341978
cg08342270
cg08343834
cg08343943
cg08346269
cg08347423
cg08348496
cg08348900
cg08348962
cg08349573
cg08350173
cg08351105
cg08351143
cg08351331
cg08353062
cg08353146
cg08355340
cg08355944
cg08358671
cg08359956
cg08360728
cg08361238
cg08365982
cg08366126
cg08367026
cg08367223
cg08367703
cg08367838
cg08368934
cg08370996
cg08372326
cg08373610
cg08374799
cg08375941
cg08376864
cg08377000
cg08379517
cg08380205
cg08380539
cg08383063
cg08383315
cg08385610
cg08388746
cg08390021
cg08390209
cg08390254
cg08392591
cg08393006
cg08393541
cg08394377
cg08395365
cg08395706
cg08395899
cg08397758
cg08398233
cg08399444
cg08400019
cg08400120
cg08402568
cg08403419
cg08404225
cg08404227
cg08408988
cg08409225
cg08411049
cg08411435
cg08412305
cg08413153
cg08413366
cg08413469
cg08416046
cg08417687
cg08418111
cg08418332
cg08418747
cg08418978
cg08419026
cg08420085
cg08422599
cg08424423
cg08424427
cg08426384
cg08427977
cg08428707
cg08430598
cg08431931
cg08432727
cg08433095
cg08433538
cg08434152
cg08434234
cg08434396
cg08434547
cg08439468
cg08440125
cg08441170
cg08441546
cg08441806
cg08443351
cg08445039
cg08446111
cg08448040
cg08448751
cg08450168
cg08450982
cg08451957
cg08452348
cg08453021
cg08453096
cg08453968
cg08455548
cg08458170
cg08458487
cg08459368
cg08460026
cg08460435
cg08461397
cg08462247
cg08462292
cg08463061
cg08463485
cg08465510
cg08465774
cg08465862
cg08466074
cg08466883
cg08468689
cg08469834
cg08471713
cg08472583
cg08473533
cg08474603
cg08475088
cg08475827
cg08477744
cg08478189
cg08480367
cg08487038
cg08487374
cg08489623
cg08490173
cg08491025
cg08491125
cg08491964
cg08492707
cg08493463
cg08494812
cg08495878
cg08496601
cg08496998
cg08497766
cg08500346
cg08504049
cg08504583
cg08504905
cg08505473
cg08507270
cg08508325
cg08509737
cg08510456
cg08512940
cg08513100
cg08514736
cg08519865
cg08519905
cg08521225
cg08524221
cg08524525
cg08525145
cg08525207
cg08525481
cg08526867
cg08527127
cg08528984
cg08529259
cg08529529
cg08529852
cg08530414
cg08531821
cg08532057
cg08535091
cg08535373
cg08536841
cg08537652
cg08538752
cg08539991
cg08541219
cg08548086
cg08548888
cg08550026
cg08550724
cg08551088
cg08551633
cg08551857
cg08552121
cg08552254
cg08552999
cg08553339
cg08554114
cg08554462
cg08555612
cg08555657
cg08555772
cg08555924
cg08557686
cg08558340
cg08558873
cg08559914
cg08560942
cg08563994
cg08567916
cg08568512
cg08568987
cg08569678
cg08570275
cg08570521
cg08571203
cg08572611
cg08573687
cg08573893
cg08574156
cg08575537
cg08575950
cg08576197
cg08578023
cg08578305
cg08578641
cg08578734
cg08579995
cg08583049
cg08584430
cg08585897
cg08586737
cg08587542
cg08587820
cg08587864
cg08590939
cg08591489
cg08592230
cg08592761
cg08594695
cg08595011
cg08596000
cg08596544
cg08596642
cg08598221
cg08602689
cg08603768
cg08604885
cg08605641
cg08606356
cg08607082
cg08608800
cg08610361
cg08611205
cg08611714
cg08612037
cg08612601
cg08612871
cg08613513
cg08614201
cg08614481
cg08614528
cg08615333
cg08617916
cg08618113
cg08620270
cg08620470
cg08623383
cg08623787
cg08623947
cg08624068
cg08624249
cg08625022
cg08625335
cg08626653
cg08626943
cg08629913
cg08631151
cg08632701
cg08633154
cg08634464
cg08634539
cg08635242
cg08635249
cg08636224
cg08638395
cg08640498
cg08642068
cg08643928
cg08646988
cg08647446
cg08647727
cg08649013
cg08651674
cg08652404
cg08653874
cg08654655
cg08655844
cg08657449
cg08658594
cg08659539
cg08659707
cg08660285
cg08661003
cg08661227
cg08661290
cg08662074
cg08663969
cg08665772
cg08667721
cg08668790
cg08670517
cg08670691
cg08673615
cg08674093
cg08675585
cg08675664
cg08678755
cg08679985
cg08680085
cg08680102
cg08680731
cg08682341
cg08684473
cg08687163
cg08687825
cg08687901
cg08687958
cg08690031
cg08690721
cg08693206
cg08693325
cg08694544
cg08695223
cg08695830
cg08696192
cg08696890
cg08697242
cg08697285
cg08697665
cg08699435
cg08700306
cg08700651
cg08701609
cg08703595
cg08703971
cg08704509
cg08704884
cg08706258
cg08707063
cg08707078
cg08707819
cg08708323
cg08709276
cg08709385
cg08711674
cg08711724
cg08713365
cg08715135
cg08715837
cg08717396
cg08718071
cg08719081
cg08719486
cg08721347
cg08722104
cg08722122
cg08722720
cg08723608
cg08724474
cg08724517
cg08724563
cg08724636
cg08725962
cg08727202
cg08728865
cg08729012
cg08733315
cg08733774
cg08735298
cg08736146
cg08737421
cg08738040
cg08738269
cg08739282
cg08742106
cg08743392
cg08744726
cg08744769
cg08747377
cg08747889
cg08748415
cg08749122
cg08749917
cg08750326
cg08752459
cg08755040
cg08757531
cg08758850
cg08759036
cg08759274
cg08761447
cg08762247
cg08763351
cg08763433
cg08764758
cg08766149
cg08766742
cg08768421
cg08769044
cg08770869
cg08771429
cg08771731
cg08772206
cg08773844
cg08775230
cg08775774
cg08775793
cg08778586
cg08779777
cg08781448
cg08782122
cg08783491
cg08784110
cg08785133
cg08785155
cg08785215
cg08785534
cg08785922
cg08786003
cg08788717
cg08789630
cg08789908
cg08790491
cg08790550
cg08792314
cg08793459
cg08794192
cg08794763
cg08797106
cg08797194
cg08797471
cg08798116
cg08798523
cg08799191
cg08800033
cg08801329
cg08802167
cg08803129
cg08803144
cg08804892
cg08805338
cg08806153
cg08807541
cg08810065
cg08810582
cg08810779
cg08811349
cg08812504
cg08812936
cg08813236
cg08815403
cg08815652
cg08816023
cg08816248
cg08817120
cg08817171
cg08818385
cg08818984
cg08819884
cg08820801
cg08820821
cg08821669
cg08822227
cg08823182
cg08825571
cg08826839
cg08826863
cg08827391
cg08828036
cg08831348
cg08831522
cg08831594
cg08831701
cg08831744
cg08832227
cg08833432
cg08834018
cg08835688
cg08836024
cg08837884
cg08839620
cg08840010
cg08843314
cg08843492
cg08846002
cg08847038
cg08847533
cg08847636
cg08849126
cg08849574
cg08851943
cg08853659
cg08858521
cg08859916
cg08860143
cg08861115
cg08866753
cg08871016
cg08871189
cg08871917
cg08872483
cg08872493
cg08872550
cg08872742
cg08875535
cg08876470
cg08876591
cg08876665
cg08876932
cg08878304
cg08878323
cg08878352
cg08878744
cg08880153
cg08881067
cg08884343
cg08886154
cg08887137
cg08888956
cg08890043
cg08893585
cg08894534
cg08896053
cg08896629
cg08896945
cg08897388
cg08899626
cg08899632
cg08900043
cg08901867
cg08902132
cg08902818
cg08905118
cg08906015
cg08907850
cg08908355
cg08909157
cg08911391
cg08912400
cg08914623
cg08914916
cg08917718
cg08918431
cg08918749
cg08920071
cg08923060
cg08923109
cg08923379
cg08923450
cg08924430
cg08927489
cg08927738
cg08928646
cg08929103
cg08932320
cg08933517
cg08934427
cg08934443
cg08935003
cg08935243
cg08935301
cg08936952
cg08942800
cg08942875
cg08946117
cg08946332
cg08946989
cg08947964
cg08948050
cg08949296
cg08950375
cg08952029
cg08954856
cg08955609
cg08956138
cg08958015
cg08958913
cg08959992
cg08961832
cg08965143
cg08965235
cg08965337
cg08965527
cg08966023
cg08966293
cg08970446
cg08970694
cg08972170
cg08974656
cg08977371
cg08980578
cg08981777
cg08983259
cg08983760
cg08983975
cg08986416
cg08987989
cg08990057
cg08992050
cg08993172
cg08993267
cg08995424
cg08996502
cg08996521
cg08996748
cg08996986
cg08997253
cg08998501
cg08998967
cg08999486
cg08999895
cg09000112
cg09000510
cg09001777
cg09001953
cg09002165
cg09002774
cg09003876
cg09008187
cg09009042
cg09009111
cg09009259
cg09009380
cg09010998
cg09011597
cg09013626
cg09014354
cg09015232
cg09017174
cg09018040
cg09018810
cg09018824
cg09018862
cg09019938
cg09020461
cg09022808
cg09022993
cg09025324
cg09027725
cg09030119
cg09033997
cg09034836
cg09034896
cg09037813
cg09038676
cg09038885
cg09038914
cg09039163
cg09039698
cg09040752
cg09044738
cg09044743
cg09045681
cg09047884
cg09049660
cg09052983
cg09053680
cg09054876
cg09056317
cg09057265
cg09058381
cg09058542
cg09059181
cg09059548
cg09059635
cg09059945
cg09060849
cg09060914
cg09061733
cg09065135
cg09065199
cg09067967
cg09068198
cg09068492
cg09068528
cg09068993
cg09069593
cg09070492
cg09072120
cg09076012
cg09076077
cg09076123
cg09076584
cg09079275
cg09079593
cg09080746
cg09081544
cg09082287
cg09082921
cg09083627
cg09084200
cg09085198
cg09085639
cg09086179
cg09086761
cg09087901
cg09087966
cg09088193
cg09088508
cg09088576
cg09088577
cg09088834
cg09089053
cg09092161
cg09094355
cg09095562
cg09096031
cg09096383
cg09096950
cg09099022
cg09099177
cg09102409
cg09102714
cg09103232
cg09106817
cg09106999
cg09107232
cg09107315
cg09109450
cg09109996
cg09111484
cg09111917
cg09113530
cg09113613
cg09114441
cg09114799
cg09118625
cg09119665
cg09119967
cg09120035
cg09121849
cg09123444
cg09126273
cg09128050
cg09130402
cg09131135
cg09133026
cg09134003
cg09134726
cg09134747
cg09137696
cg09138627
cg09142399
cg09143576
cg09143663
cg09144196
cg09144422
cg09144786
cg09146695
cg09147213
cg09147827
cg09149294
cg09150117
cg09150232
cg09151429
cg09152089
cg09155001
cg09155025
cg09155852
cg09155905
cg09156233
cg09158314
cg09158909
cg09160477
cg09161592
cg09163021
cg09163317
cg09163442
cg09164559
cg09169283
cg09169633
cg09171381
cg09173897
cg09174741
cg09175724
cg09176853
cg09176995
cg09179743
cg09179845
cg09180926
cg09182986
cg09185773
cg09186006
cg09186685
cg09188980
cg09189322
cg09189428
cg09190408
cg09191232
cg09191327
cg09191626
cg09192760
cg09194436
cg09194650
cg09195271
cg09196942
cg09196959
cg09197965
cg09198463
cg09199317
cg09201327
cg09201719
cg09202373
cg09203961
cg09204187
cg09205751
cg09207718
cg09208010
cg09209002
cg09210315
cg09212058
cg09212468
cg09214254
cg09214551
cg09214920
cg09215553
cg09217923
cg09218130
cg09220361
cg09221326
cg09222115
cg09222791
cg09223071
cg09225321
cg09226684
cg09227136
cg09227563
cg09229231
cg09229912
cg09229960
cg09230646
cg09230732
cg09231514
cg09234474
cg09234859
cg09234872
cg09237521
cg09238598
cg09238677
cg09239756
cg09242541
cg09242772
cg09243021
cg09243900
cg09244244
cg09245073
cg09245378
cg09250703
cg09251995
cg09252204
cg09253125
cg09254939
cg09255666
cg09256683
cg09257092
cg09258965
cg09259332
cg09259772
cg09260089
cg09260441
cg09260564
cg09260830
cg09261015
cg09261262
cg09262269
cg09263755
cg09264112
cg09266433
cg09272256
cg09272869
cg09273772
cg09275137
cg09276355
cg09276363
cg09276451
cg09276883
cg09276978
cg09277365
cg09277575
cg09280976
cg09282338
cg09282744
cg09283635
cg09286787
cg09288658
cg09290866
cg09291628
cg09294589
cg09296044
cg09296212
cg09297361
cg09298289
cg09298484
cg09298623
cg09299307
cg09299381
cg09299388
cg09300114
cg09303043
cg09303642
cg09304040
cg09304624
cg09305224
cg09305478
cg09305770
cg09306186
cg09306577
cg09306675
cg09307264
cg09307279
cg09309269
cg09310112
cg09311052
cg09312149
cg09313439
cg09313705
cg09314766
cg09321965
cg09322949
cg09324116
cg09325101
cg09325711
cg09326546
cg09326702
cg09327628
cg09328024
cg09329496
cg09330643
cg09331011
cg09332592
cg09338170
cg09339301
cg09339527
cg09340639
cg09343150
cg09343544
cg09345431
cg09347151
cg09350141
cg09350274
cg09351449
cg09351859
cg09351894
cg09352789
cg09354267
cg09354331
cg09357097
cg09358725
cg09360654
cg09370442
cg09374949
cg09375488
cg09377486
cg09377899
cg09378691
cg09378940
cg09381003
cg09381701
cg09382492
cg09382850
cg09383789
cg09384159
cg09386615
cg09390792
cg09390932
cg09391966
cg09394600
cg09395732
cg09395833
cg09396217
cg09398185
cg09399047
cg09400966
cg09404256
cg09404334
cg09404633
cg09405083
cg09405612
cg09406238
cg09407859
cg09408780
cg09409398
cg09410845
cg09411212
cg09411366
cg09412715
cg09412782
cg09413557
cg09414535
cg09416313
cg09416501
cg09418283
cg09418321
cg09419116
cg09419670
cg09419900
cg09420988
cg09421020
cg09421562
cg09422355
cg09423836
cg09424308
cg09424896
cg09424925
cg09425228
cg09425611
cg09425898
cg09427311
cg09429111
cg09429153
cg09430689
cg09431062
cg09432154
cg09432376
cg09433780
cg09434995
cg09435090
cg09437522
cg09438266
cg09439093
cg09440289
cg09440340
cg09441152
cg09445097
cg09446127
cg09447105
cg09448875
cg09448880
cg09449490
cg09450020
cg09451092
cg09453312
cg09453737
cg09454892
cg09455096
cg09456329
cg09457245
cg09458170
cg09458237
cg09458394
cg09459044
cg09459188
cg09461185
cg09462575
cg09462576
cg09462587
cg09462826
cg09464487
cg09467501
cg09469394
cg09470640
cg09472203
cg09472953
cg09473585
cg09475324
cg09475757
cg09476523
cg09478478
cg09478597
cg09479015
cg09479906
cg09480162
cg09480837
cg09485593
cg09486093
cg09486567
cg09492887
cg09494188
cg09494546
cg09495351
cg09495977
cg09496393
cg09497789
cg09498007
cg09498106
cg09498379
cg09499698
cg09499849
cg09500672
cg09501516
cg09503780
cg09503974
cg09503975
cg09504196
cg09504352
cg09507928
cg09508556
cg09509576
cg09509673
cg09509863
cg09511421
cg09513026
cg09514038
cg09514188
cg09514589
cg09515778
cg09515805
cg09516965
cg09517019
cg09518735
cg09522147
cg09523691
cg09526693
cg09527021
cg09527362
cg09528351
cg09529667
cg09530763
cg09531892
cg09532664
cg09533063
cg09533293
cg09535168
cg09537031
cg09538287
cg09538582
cg09539271
cg09539408
cg09539438
cg09539538
cg09541248
cg09541468
cg09542111
cg09542291
cg09542745
cg09543783
cg09543792
cg09544918
cg09545860
cg09546307
cg09546332
cg09546345
cg09547190
cg09547224
cg09547777
cg09548084
cg09548179
cg09549827
cg09551147
cg09551916
cg09553358
cg09553448
cg09554443
cg09555217
cg09555879
cg09556292
cg09558502
cg09558850
cg09559551
cg09560912
cg09562455
cg09563216
cg09564133
cg09571369
cg09572106
cg09572685
cg09573435
cg09573795
cg09576882
cg09577651
cg09580336
cg09581098
cg09582042
cg09583599
cg09584711
cg09585834
cg09587549
cg09588653
cg09591663
cg09593286
cg09593402
cg09594067
cg09594841
cg09595479
cg09597465
cg09597496
cg09598225
cg09599653
cg09600437
cg09600520
cg09600829
cg09601629
cg09604203
cg09606564
cg09607282
cg09615786
cg09615982
cg09616556
cg09617747
cg09618028
cg09618387
cg09618682
cg09619146
cg09619786
cg09622447
cg09622957
cg09624565
cg09625066
cg09626634
cg09626984
cg09628601
cg09628707
cg09630404
cg09630437
cg09632136
cg09632416
cg09632585
cg09633588
cg09634469
cg09634802
cg09635067
cg09636671
cg09637363
cg09638834
cg09640202
cg09643186
cg09643313
cg09643544
cg09644722
cg09645888
cg09646392
cg09648233
cg09649610
cg09650667
cg09655559
cg09656405
cg09656934
cg09657265
cg09657311
cg09657538
cg09658342
cg09658438
cg09659887
cg09660171
cg09662150
cg09663323
cg09664442
cg09665351
cg09665592
cg09666654
cg09667226
cg09667582
cg09669099
cg09671005
cg09671611
cg09674215
cg09674867
cg09675889
cg09676390
cg09676788
cg09678228
cg09682183
cg09685104
cg09685568
cg09685747
cg09686308
cg09686635
cg09688546
cg09688763
cg09691574
cg09693433
cg09694403
cg09697795
cg09699159
cg09701102
cg09702010
cg09704415
cg09705062
cg09706243
cg09712066
cg09712527
cg09712606
cg09715672
cg09717545
cg09721047
cg09721427
cg09721659
cg09722397
cg09722555
cg09725013
cg09726469
cg09729918
cg09730017
cg09730349
cg09730361
cg09730836
cg09735598
cg09735905
cg09736162
cg09736922
cg09737668
cg09738100
cg09739907
cg09744051
cg09745307
cg09747578
cg09747829
cg09748960
cg09748975
cg09750183
cg09750385
cg09752703
cg09754413
cg09755102
cg09757107
cg09757277
cg09759260
cg09761310
cg09765256
cg09766383
cg09768944
cg09769679
cg09770154
cg09772154
cg09772827
cg09773756
cg09775312
cg09778422
cg09778734
cg09781054
cg09783309
cg09784259
cg09785172
cg09786257
cg09787254
cg09787394
cg09788239
cg09788866
cg09791681
cg09793001
cg09793796
cg09793866
cg09794131
cg09799156
cg09799714
cg09799873
cg09800519
cg09801065
cg09801842
cg09805010
cg09806934
cg09809242
cg09809672
cg09809950
cg09811393
cg09814877
cg09816180
cg09816471
cg09816912
cg09817114
cg09818732
cg09819033
cg09819495
cg09822001
cg09822907
cg09825414
cg09826784
cg09827833
cg09828634
cg09829176
cg09829319
cg09830278
cg09830866
cg09831311
cg09831553
cg09834162
cg09834205
cg09835085
cg09835543
cg09837169
cg09837361
cg09837648
cg09837943
cg09837977
cg09842540
cg09845785
cg09845946
cg09846458
cg09847234
cg09847584
cg09848074
cg09848198
cg09851465
cg09852871
cg09863066
cg09863772
cg09864712
cg09864990
cg09867157
cg09867835
cg09868035
cg09868597
cg09868882
cg09869042
cg09869791
cg09869858
cg09870606
cg09871043
cg09871315
cg09872233
cg09872616
cg09872934
cg09873510
cg09874127
cg09874600
cg09874752
cg09874776
cg09875273
cg09877136
cg09878269
cg09879099
cg09879797
cg09881855
cg09881917
cg09882647
cg09884077
cg09885086
cg09885409
cg09885951
cg09886641
cg09888137
cg09889850
cg09890046
cg09890200
cg09891106
cg09891761
cg09892131
cg09892203
cg09892390
cg09893068
cg09893305
cg09896445
cg09898548
cg09901733
cg09902130
cg09903430
cg09904573
cg09906309
cg09906458
cg09906488
cg09907395
cg09910464
cg09911342
cg09911755
cg09914304
cg09914444
cg09914773
cg09915099
cg09916572
cg09916853
cg09918512
cg09918674
cg09920145
cg09920632
cg09922115
cg09923671
cg09923855
cg09924998
cg09926889
cg09926892
cg09929564
cg09929612
cg09930017
cg09931793
cg09932694
cg09935228
cg09935540
cg09936561
cg09936762
cg09936839
cg09937039
cg09938079
cg09938768
cg09941381
cg09944147
cg09945801
cg09947274
cg09948350
cg09949775
cg09950034
cg09950370
cg09952204
cg09952620
cg09953122
cg09954385
cg09955730
cg09958090
cg09963123
cg09964005
cg09964921
cg09965258
cg09967877
cg09970396
cg09970593
cg09971646
cg09971811
cg09972884
cg09976774
cg09978128
cg09979256
cg09980522
cg09980622
cg09983885
cg09984370
cg09985635
cg09986574
cg09988116
cg09989134
cg09989883
cg09990086
cg09991975
cg09995854
cg09996240
cg09997082
cg09997760
cg09998229
cg09998519
cg09998591
cg10000775
cg10001720
cg10002103
cg10002561
cg10002977
cg10003443
cg10005894
cg10006582
cg10007692
cg10009003
cg10009830
cg10011232
cg10011623
cg10014190
cg10014293
cg10016608
cg10018778
cg10019507
cg10021735
cg10025443
cg10025865
cg10027114
cg10028071
cg10029076
cg10029411
cg10031651
cg10035272
cg10035303
cg10035922
cg10036895
cg10037005
cg10037068
cg10038087
cg10038259
cg10039928
cg10040059
cg10042178
cg10043101
cg10044101
cg10045881
cg10046620
cg10046892
cg10049535
cg10049968
cg10051054
cg10052190
cg10052840
cg10053203
cg10054127
cg10054857
cg10055471
cg10056627
cg10057065
cg10057218
cg10057295
cg10058540
cg10059104
cg10059959
cg10061117
cg10061138
cg10061247
cg10062065
cg10062803
cg10063179
cg10064162
cg10065130
cg10065416
cg10065825
cg10066332
cg10069638
cg10071275
cg10072995
cg10073091
cg10073723
cg10073875
cg10074409
cg10074513
cg10074949
cg10075436
cg10076009
cg10078415
cg10078829
cg10080004
cg10081899
cg10082841
cg10082991
cg10083236
cg10084993
cg10087081
cg10087399
cg10088985
cg10089145
cg10089324
cg10090585
cg10091705
cg10092957
cg10094443
cg10095719
cg10098216
cg10098541
cg10098888
cg10099900
cg10100220
cg10103111
cg10104451
cg10106284
cg10106388
cg10107186
cg10107671
cg10107725
cg10108208
cg10114327
cg10115873
cg10117369
cg10124201
cg10124491
cg10125119
cg10125195
cg10126874
cg10126923
cg10127415
cg10128164
cg10128868
cg10129493
cg10130071
cg10133777
cg10134939
cg10135708
cg10135717
cg10137010
cg10137155
cg10139614
cg10139846
cg10140638
cg10141022
cg10141715
cg10143146
cg10145369
cg10145725
cg10145926
cg10146929
cg10148280
cg10148841
cg10149329
cg10149836
cg10150530
cg10150813
cg10154655
cg10154926
cg10157098
cg10158080
cg10158181
cg10158711
cg10159529
cg10160407
cg10161121
cg10162464
cg10163825
cg10164137
cg10164640
cg10164686
cg10165198
cg10166697
cg10167296
cg10169812
cg10171125
cg10172318
cg10173075
cg10173675
cg10173723
cg10174687
cg10174864
cg10175795
cg10177528
cg10179196
cg10179684
cg10180697
cg10182321
cg10183248
cg10184881
cg10184886
cg10185638
cg10186308
cg10186456
cg10187559
cg10187932
cg10188131
cg10189695
cg10189763
cg10190509
cg10193817
cg10194829
cg10196289
cg10198837
cg10198932
cg10200408
cg10201668
cg10202457
cg10203483
cg10203523
cg10207745
cg10207787
cg10207917
cg10211252
cg10211788
cg10211877
cg10212621
cg10213812
cg10213821
cg10214058
cg10215079
cg10215570
cg10215884
cg10216105
cg10217445
cg10217449
cg10218426
cg10218959
cg10219037
cg10220156
cg10221501
cg10221736
cg10222534
cg10222574
cg10224037
cg10225525
cg10226546
cg10226744
cg10227191
cg10227731
cg10234776
cg10234985
cg10235741
cg10235817
cg10236239
cg10237911
cg10239941
cg10240083
cg10240853
cg10241097
cg10242476
cg10244047
cg10245048
cg10246296
cg10246520
cg10247252
cg10247268
cg10248733
cg10249734
cg10250107
cg10252059
cg10253484
cg10256052
cg10257049
cg10261191
cg10261589
cg10262425
cg10264187
cg10265786
cg10266068
cg10266188
cg10266490
cg10269439
cg10271717
cg10272885
cg10273210
cg10274502
cg10274830
cg10275770
cg10276549
cg10276576
cg10277146
cg10277195
cg10277781
cg10279685
cg10280342
cg10281002
cg10281478
cg10281770
cg10282491
cg10283277
cg10287137
cg10289190
cg10289912
cg10290730
cg10293925
cg10294200
cg10294797
cg10294836
cg10296238
cg10298205
cg10298815
cg10299667
cg10300154
cg10300684
cg10301967
cg10301990
cg10302026
cg10303487
cg10303842
cg10305797
cg10307548
cg10309835
cg10313093
cg10313633
cg10313673
cg10313675
cg10314752
cg10315128
cg10315334
cg10316381
cg10316635
cg10316764
cg10318258
cg10318351
cg10318443
cg10319505
cg10321196
cg10321208
cg10321723
cg10322308
cg10322876
cg10324224
cg10326447
cg10328462
cg10328573
cg10329418
cg10331038
cg10331048
cg10331779
cg10332700
cg10333959
cg10334385
cg10334928
cg10335112
cg10335931
cg10337772
cg10337819
cg10338338
cg10339201
cg10342590
cg10343901
cg10345936
cg10346242
cg10347418
cg10347998
cg10348643
cg10348863
cg10349665
cg10353436
cg10353870
cg10356060
cg10356463
cg10358212
cg10361696
cg10362426
cg10362475
cg10362591
cg10364182
cg10364513
cg10365880
cg10367730
cg10368981
cg10370591
cg10373645
cg10375110
cg10375802
cg10376763
cg10377211
cg10377274
cg10377451
cg10377764
cg10379112
cg10379687
cg10383428
cg10383839
cg10384134
cg10387416
cg10387901
cg10390922
cg10391629
cg10392768
cg10394385
cg10396357
cg10396470
cg10398682
cg10398950
cg10399369
cg10401088
cg10401803
cg10402626
cg10404950
cg10408410
cg10409560
cg10409680
cg10409799
cg10412312
cg10413342
cg10414058
cg10414946
cg10415235
cg10417559
cg10421192
cg10423227
cg10423830
cg10426652
cg10429262
cg10430690
cg10431340
cg10432177
cg10432620
cg10432859
cg10435003
cg10441365
cg10442358
cg10444350
cg10446968
cg10447080
cg10448528
cg10449070
cg10450322
cg10451401
cg10451565
cg10452522
cg10453040
cg10453365
cg10453758
cg10454268
cg10455133
cg10455676
cg10457247
cg10457895
cg10458581
cg10458876
cg10459515
cg10464585
cg10464775
cg10465696
cg10467022
cg10467098
cg10467681
cg10468369
cg10468702
cg10473004
cg10474368
cg10475433
cg10477754
cg10478221
cg10479325
cg10479672
cg10480741
cg10481417
cg10481740
cg10482024
cg10482750
cg10484450
cg10484485
cg10484958
cg10485472
cg10486998
cg10487127
cg10488141
cg10488185
cg10488476
cg10488637
cg10490064
cg10490196
cg10491648
cg10493166
cg10493739
cg10494770
cg10494773
cg10497569
cg10498097
cg10498963
cg10500167
cg10500283
cg10500716
cg10500909
cg10501065
cg10501128
cg10501629
cg10503138
cg10503232
cg10503234
cg10506212
cg10506318
cg10507231
cg10507961
cg10515956
cg10516359
cg10516886
cg10517312
cg10519140
cg10520594
cg10520887
cg10521267
cg10521852
cg10523019
cg10523494
cg10523671
cg10523820
cg10524192
cg10524983
cg10525372
cg10525488
cg10526888
cg10527457
cg10528989
cg10530281
cg10530733
cg10531372
cg10533739
cg10534672
cg10536534
cg10536916
cg10537079
cg10537269
cg10539418
cg10539507
cg10539808
cg10541755
cg10541994
cg10544564
cg10545682
cg10546523
cg10548277
cg10548978
cg10549188
cg10549973
cg10551759
cg10552385
cg10553028
cg10556064
cg10557828
cg10559803
cg10560038
cg10560144
cg10561472
cg10562586
cg10563284
cg10564498
cg10568796
cg10568944
cg10569414
cg10569616
cg10570177
cg10573763
cg10574499
cg10575414
cg10575841
cg10576828
cg10578779
cg10579246
cg10581256
cg10583097
cg10583382
cg10583632
cg10584819
cg10585462
cg10585962
cg10586599
cg10586756
cg10588377
cg10590292
cg10591174
cg10591659
cg10593493
cg10594105
cg10599444
cg10601002
cg10601168
cg10601939
cg10602543
cg10604168
cg10604333
cg10604646
cg10604703
cg10605520
cg10608333
cg10608341
cg10609615
cg10612997
cg10613381
cg10613440
cg10615091
cg10617171
cg10618882
cg10620457
cg10624445
cg10624583
cg10624768
cg10627136
cg10628098
cg10631471
cg10633491
cg10634115
cg10634217
cg10634358
cg10634551
cg10635061
cg10636246
cg10637955
cg10639440
cg10640379
cg10642330
cg10643489
cg10644361
cg10644878
cg10645113
cg10645943
cg10646402
cg10647513
cg10648908
cg10652277
cg10654016
cg10660136
cg10660256
cg10661591
cg10662787
cg10663017
cg10663973
cg10664272
cg10665018
cg10667970
cg10669058
cg10670077
cg10671066
cg10671802
cg10673431
cg10673984
cg10674793
cg10676060
cg10677144
cg10677787
cg10681065
cg10681137
cg10681725
cg10682057
cg10683939
cg10685945
cg10686044
cg10688941
cg10688991
cg10689889
cg10691006
cg10691259
cg10691387
cg10692870
cg10693071
cg10694152
cg10694914
cg10694959
cg10698222
cg10698549
cg10703331
cg10704545
cg10704923
cg10705251
cg10705800
cg10705951
cg10707300
cg10707565
cg10708675
cg10708793
cg10708828
cg10708905
cg10709021
cg10710439
cg10712623
cg10713320
cg10714284
cg10716163
cg10716607
cg10719920
cg10720654
cg10722799
cg10723020
cg10725344
cg10726357
cg10728503
cg10729531
cg10730174
cg10730712
cg10731022
cg10732834
cg10734665
cg10735116
cg10735607
cg10737521
cg10737625
cg10740670
cg10740965
cg10741369
cg10741760
cg10742225
cg10742801
cg10743104
cg10748867
cg10749011
cg10749413
cg10751811
cg10752753
cg10753073
cg10753582
cg10756887
cg10757144
cg10762132
cg10763059
cg10763288
cg10764357
cg10766289
cg10769011
cg10770529
cg10771262
cg10773309
cg10773869
cg10774155
cg10774440
cg10775273
cg10777851
cg10778415
cg10778619
cg10780112
cg10783042
cg10784030
cg10784067
cg10784090
cg10784341
cg10784785
cg10784813
cg10784821
cg10786622
cg10786880
cg10787197
cg10789261
cg10791260
cg10791955
cg10792326
cg10795646
cg10796979
cg10797195
cg10797910
cg10798171
cg10801213
cg10805447
cg10805667
cg10805676
cg10806140
cg10807560
cg10809441
cg10810921
cg10812811
cg10814135
cg10818284
cg10818781
cg10819446
cg10821722
cg10822116
cg10822172
cg10823157
cg10823546
cg10823926
cg10829134
cg10829427
cg10830758
cg10832166
cg10833014
cg10833091
cg10833576
cg10834677
cg10835876
cg10837843
cg10839521
cg10839723
cg10839997
cg10840135
cg10840864
cg10841258
cg10844844
cg10845200
cg10846922
cg10848367
cg10849854
cg10850119
cg10850580
cg10853416
cg10857345
cg10857774
cg10857807
cg10861017
cg10861599
cg10861751
cg10862535
cg10862587
cg10862848
cg10863038
cg10864286
cg10864501
cg10864941
cg10865119
cg10866709
cg10869069
cg10869376
cg10871523
cg10872209
cg10872212
cg10872447
cg10874403
cg10876928
cg10878307
cg10878896
cg10878998
cg10880863
cg10881306
cg10883303
cg10883352
cg10883621
cg10885338
cg10885645
cg10887021
cg10887392
cg10889792
cg10891025
cg10891157
cg10891879
cg10892866
cg10893007
cg10893437
cg10894102
cg10894453
cg10894512
cg10895130
cg10896774
cg10896886
cg10897648
cg10900550
cg10905613
cg10905918
cg10906135
cg10906552
cg10906663
cg10907112
cg10908369
cg10909324
cg10910525
cg10910775
cg10911660
cg10911877
cg10912077
cg10912268
cg10913563
cg10917602
cg10917619
cg10918202
cg10918419
cg10918927
cg10919204
cg10919329
cg10920302
cg10920427
cg10920957
cg10922163
cg10922280
cg10922622
cg10923408
cg10925082
cg10926623
cg10927536
cg10929387
cg10934032
cg10935064
cg10935550
cg10935723
cg10936230
cg10936763
cg10938286
cg10938446
cg10938486
cg10940099
cg10942056
cg10943191
cg10944783
cg10946435
cg10947146
cg10948777
cg10948883
cg10949322
cg10950297
cg10951619
cg10954182
cg10957151
cg10957200
cg10957584
cg10957680
cg10958402
cg10959933
cg10960626
cg10960946
cg10962407
cg10964421
cg10965432
cg10966500
cg10967280
cg10968649
cg10968815
cg10970251
cg10970409
cg10971346
cg10971750
cg10971790
cg10972353
cg10972821
cg10976172
cg10976673
cg10977115
cg10978355
cg10978402
cg10979891
cg10981541
cg10982775
cg10983208
cg10983720
cg10984852
cg10985320
cg10985987
cg10986043
cg10987882
cg10988561
cg10989326
cg10989517
cg10990993
cg10994126
cg10994379
cg10994430
cg10994858
cg10995359
cg10995380
cg10995925
cg10996143
cg10997248
cg10999429
cg11000221
cg11003133
cg11004890
cg11005091
cg11005826
cg11007123
cg11007423
cg11008571
cg11008866
cg11009596
cg11009736
cg11010122
cg11011602
cg11011938
cg11012046
cg11015241
cg11016563
cg11016745
cg11017269
cg11018904
cg11021744
cg11023442
cg11025793
cg11027330
cg11027570
cg11029501
cg11032157
cg11033833
cg11034784
cg11034861
cg11035216
cg11037424
cg11037787
cg11037818
cg11038081
cg11038843
cg11039072
cg11041457
cg11041966
cg11042320
cg11042454
cg11043092
cg11044163
cg11044263
cg11044823
cg11047295
cg11049298
cg11049305
cg11050116
cg11050527
cg11051139
cg11051158
cg11051843
cg11052068
cg11052143
cg11053574
cg11053740
cg11054882
cg11054936
cg11056832
cg11057497
cg11058696
cg11058932
cg11059341
cg11059483
cg11061603
cg11061975
cg11062095
cg11063110
cg11063988
cg11064206
cg11064558
cg11064797
cg11065385
cg11065518
cg11065693
cg11070419
cg11070941
cg11072113
cg11074362
cg11074746
cg11075556
cg11075745
cg11077161
cg11078738
cg11079619
cg11081833
cg11082575
cg11084020
cg11084035
cg11084611
cg11086066
cg11086568
cg11091262
cg11093356
cg11094938
cg11095315
cg11096640
cg11096993
cg11098259
cg11099291
cg11099899
cg11100802
cg11102782
cg11102794
cg11104347
cg11105610
cg11107205
cg11108432
cg11108890
cg11109684
cg11110686
cg11113534
cg11114344
cg11115427
cg11115702
cg11116142
cg11116440
cg11117707
cg11118665
cg11119131
cg11119596
cg11120551
cg11122968
cg11126134
cg11126313
cg11128808
cg11129291
cg11130441
cg11132751
cg11136251
cg11136562
cg11139878
cg11140307
cg11140785
cg11141013
cg11141561
cg11142466
cg11147193
cg11147886
cg11148307
cg11149033
cg11151665
cg11151811
cg11151820
cg11152574
cg11154542
cg11154798
cg11154879
cg11155265
cg11157872
cg11158374
cg11158430
cg11158440
cg11158729
cg11158760
cg11159299
cg11160386
cg11160820
cg11161417
cg11164400
cg11166252
cg11166823
cg11166999
cg11170179
cg11170796
cg11171719
cg11172196
cg11172299
cg11172423
cg11173246
cg11175310
cg11175476
cg11175477
cg11176095
cg11177404
cg11177450
cg11177693
cg11177955
cg11178136
cg11178443
cg11179184
cg11181795
cg11184091
cg11185452
cg11185569
cg11187508
cg11189434
cg11189837
cg11191210
cg11191337
cg11192270
cg11193041
cg11194725
cg11195002
cg11195662
cg11196870
cg11197066
cg11199399
cg11200929
cg11201229
cg11201288
cg11201532
cg11203041
cg11204562
cg11206634
cg11206667
cg11206763
cg11207379
cg11208235
cg11208880
cg11212312
cg11212609
cg11213150
cg11214889
cg11216616
cg11219178
cg11220060
cg11220635
cg11221132
cg11221265
cg11221508
cg11221513
cg11222041
cg11223252
cg11223864
cg11225410
cg11225935
cg11226328
cg11227541
cg11228872
cg11231018
cg11233153
cg11233228
cg11233384
cg11234457
cg11235426
cg11235871
cg11236244
cg11237115
cg11237738
cg11237883
cg11238505
cg11241627
cg11243196
cg11245384
cg11246695
cg11248413
cg11248491
cg11249120
cg11249173
cg11250247
cg11251086
cg11251498
cg11251858
cg11251877
cg11254522
cg11255163
cg11255230
cg11256279
cg11256445
cg11258532
cg11260422
cg11260848
cg11261264
cg11262815
cg11262874
cg11263296
cg11263497
cg11263584
cg11264817
cg11265916
cg11265941
cg11266874
cg11267879
cg11269533
cg11270633
cg11271605
cg11272332
cg11274211
cg11276198
cg11276280
cg11277126
cg11277230
cg11278262
cg11279021
cg11283860
cg11285003
cg11285843
cg11286122
cg11286163
cg11286618
cg11289251
cg11290225
cg11291009
cg11291200
cg11295113
cg11295902
cg11296363
cg11296937
cg11297236
cg11298412
cg11298616
cg11299964
cg11300809
cg11301598
cg11303670
cg11303749
cg11304234
cg11304524
cg11304734
cg11308639
cg11308840
cg11310496
cg11310692
cg11311499
cg11312566
cg11313124
cg11313997
cg11314292
cg11314684
cg11316784
cg11318251
cg11319389
cg11320084
cg11320143
cg11321895
cg11323198
cg11323230
cg11323731
cg11324740
cg11325578
cg11326613
cg11328149
cg11328541
cg11328875
cg11329235
cg11330108
cg11331769
cg11332950
cg11336428
cg11337525
cg11337780
cg11340260
cg11341028
cg11341528
cg11344614
cg11345438
cg11353032
cg11354906
cg11356290
cg11356705
cg11360149
cg11360718
cg11360768
cg11366015
cg11368509
cg11368578
cg11368643
cg11368791
cg11368946
cg11371160
cg11371394
cg11372696
cg11372831
cg11373429
cg11373746
cg11375079
cg11375102
cg11375475
cg11375622
cg11376198
cg11377136
cg11378052
cg11378484
cg11378686
cg11378840
cg11380128
cg11380624
cg11384427
cg11385473
cg11386709
cg11386746
cg11387131
cg11387519
cg11388238
cg11389172
cg11390468
cg11391732
cg11392765
cg11393453
cg11393848
cg11394644
cg11394785
cg11395610
cg11395917
cg11395975
cg11396509
cg11397854
cg11398517
cg11398680
cg11399100
cg11399527
cg11399590
cg11399891
cg11400333
cg11402505
cg11403598
cg11405695
cg11406340
cg11407345
cg11408517
cg11411707
cg11412582
cg11414046
cg11415932
cg11416386
cg11418559
cg11419863
cg11422541
cg11423990
cg11426590
cg11428724
cg11429632
cg11429658
cg11431126
cg11432797
cg11434468
cg11435943
cg11438428
cg11438755
cg11442050
cg11442717
cg11443787
cg11449935
cg11450001
cg11450827
cg11451801
cg11452221
cg11453347
cg11454415
cg11455040
cg11456838
cg11458642
cg11458974
cg11459714
cg11460029
cg11460364
cg11462533
cg11462865
cg11465163
cg11465372
cg11466485
cg11466837
cg11466908
cg11467738
cg11468462
cg11468711
cg11469137
cg11469321
cg11469778
cg11471401
cg11471666
cg11472424
cg11473104
cg11474075
cg11474811
cg11475332
cg11476211
cg11476254
cg11479591
cg11479877
cg11480873
cg11481351
cg11481490
cg11481720
cg11481793
cg11483915
cg11484576
cg11484872
cg11485602
cg11487705
cg11487967
cg11489580
cg11490446
cg11492040
cg11492403
cg11492856
cg11494656
cg11494699
cg11498156
cg11498188
cg11498740
cg11500727
cg11500797
cg11502800
cg11503744
cg11504646
cg11504739
cg11504740
cg11504897
cg11505048
cg11505565
cg11507178
cg11510269
cg11510839
cg11511443
cg11512771
cg11513856
cg11516377
cg11516606
cg11518240
cg11520395
cg11521325
cg11521965
cg11523020
cg11524446
cg11525285
cg11526405
cg11527279
cg11528101
cg11528666
cg11529128
cg11529250
cg11530960
cg11532513
cg11536940
cg11538128
cg11539173
cg11540692
cg11540997
cg11541187
cg11542231
cg11546621
cg11547724
cg11550426
cg11552293
cg11553177
cg11554507
cg11554605
cg11554937
cg11558474
cg11560403
cg11563860
cg11564268
cg11564670
cg11565248
cg11566199
cg11566244
cg11566939
cg11572744
cg11574612
cg11574758
cg11577097
cg11579069
cg11582100
cg11584111
cg11584690
cg11584936
cg11585425
cg11590700
cg11591325
cg11592951
cg11593656
cg11594131
cg11594415
cg11595245
cg11595749
cg11595794
cg11598929
cg11599505
cg11600161
cg11601662
cg11603096
cg11608114
cg11608424
cg11609154
cg11609344
cg11609366
cg11609760
cg11611600
cg11612291
cg11612345
cg11613875
cg11614809
cg11617144
cg11618577
cg11619390
cg11620807
cg11620873
cg11625178
cg11625451
cg11625946
cg11626656
cg11626791
cg11628026
cg11628034
cg11628282
cg11628487
cg11630242
cg11630392
cg11631275
cg11631518
cg11632617
cg11634198
cg11635563
cg11638200
cg11638880
cg11639397
cg11639651
cg11640565
cg11644586
cg11646704
cg11646757
cg11646887
cg11647681
cg11648289
cg11648471
cg11648996
cg11649001
cg11649654
cg11649825
cg11649846
cg11651717
cg11653266
cg11653271
cg11653466
cg11653500
cg11653858
cg11653864
cg11654333
cg11654620
cg11654737
cg11655418
cg11655691
cg11656547
cg11657615
cg11657808
cg11659747
cg11661234
cg11662098
cg11664825
cg11665562
cg11665588
cg11666924
cg11667117
cg11667754
cg11668512
cg11668844
cg11668923
cg11670211
cg11672225
cg11673092
cg11673969
cg11674404
cg11675413
cg11676109
cg11676599
cg11677722
cg11678767
cg11679069
cg11680158
cg11680236
cg11681617
cg11682508
cg11688219
cg11688469
cg11688990
cg11691938
cg11692021
cg11692477
cg11693019
cg11694641
cg11695266
cg11695358
cg11695601
cg11695684
cg11696575
cg11698762
cg11700429
cg11700584
cg11701148
cg11703011
cg11705439
cg11706111
cg11706163
cg11706746
cg11706911
cg11710000
cg11710969
cg11713008
cg11713029
cg11713336
cg11714014
cg11714502
cg11715903
cg11715966
cg11715999
cg11716026
cg11717557
cg11718315
cg11719157
cg11719283
cg11719297
cg11719412
cg11719452
cg11719784
cg11720778
cg11721194
cg11722531
cg11722639
cg11724134
cg11724759
cg11727029
cg11730100
cg11730961
cg11732619
cg11733245
cg11735358
cg11735605
cg11736869
cg11738011
cg11738543
cg11739626
cg11743470
cg11743795
cg11744351
cg11745019
cg11747499
cg11747771
cg11748006
cg11750183
cg11750883
cg11752275
cg11754095
cg11754206
cg11754343
cg11754676
cg11756837
cg11757293
cg11759378
cg11761535
cg11762346
cg11762629
cg11763112
cg11764747
cg11765205
cg11766698
cg11767711
cg11768416
cg11768886
cg11769360
cg11772764
cg11777321
cg11778001
cg11780382
cg11780934
cg11781389
cg11783451
cg11783497
cg11784281
cg11784785
cg11786750
cg11787522
cg11787828
cg11787839
cg11790217
cg11792483
cg11792664
cg11793332
cg11793380
cg11794728
cg11795262
cg11797883
cg11797994
cg11800672
cg11801011
cg11801374
cg11802013
cg11802692
cg11804789
cg11806389
cg11806565
cg11806749
cg11808757
cg11808874
cg11809085
cg11809091
cg11810837
cg11811840
cg11812202
cg11812218
cg11814446
cg11815363
cg11816577
cg11819013
cg11819429
cg11819637
cg11820497
cg11820734
cg11821147
cg11821536
cg11821702
cg11822659
cg11822772
cg11822932
cg11822964
cg11823654
cg11824111
cg11825652
cg11826116
cg11827101
cg11827595
cg11828089
cg11828669
cg11830061
cg11832543
cg11832722
cg11832727
cg11833861
cg11834681
cg11835197
cg11835355
cg11837864
cg11839979
cg11840168
cg11840540
cg11841758
cg11843304
cg11843691
cg11843760
cg11844110
cg11845202
cg11846236
cg11846956
cg11846968
cg11847459
cg11847808
cg11848539
cg11849692
cg11850311
cg11851098
cg11852073
cg11852814
cg11854007
cg11854877
cg11856093
cg11856697
cg11856918
cg11857445
cg11858029
cg11860203
cg11861730
cg11864993
cg11867686
cg11868029
cg11868900
cg11869721
cg11871280
cg11871549
cg11873854
cg11874272
cg11876012
cg11876919
cg11877382
cg11879188
cg11879480
cg11879514
cg11879577
cg11880010
cg11880892
cg11882252
cg11884243
cg11884546
cg11884656
cg11884792
cg11885098
cg11887234
cg11890956
cg11891504
cg11893236
cg11893323
cg11896271
cg11896345
cg11896923
cg11897314
cg11898695
cg11899895
cg11901954
cg11902458
cg11903057
cg11903096
cg11903880
cg11904887
cg11905488
cg11905589
cg11905617
cg11906718
cg11908570
cg11909310
cg11909865
cg11911418
cg11911951
cg11912049
cg11913104
cg11913615
cg11916186
cg11916609
cg11917694
cg11919271
cg11919694
cg11920519
cg11928198
cg11928366
cg11928635
cg11930592
cg11932564
cg11933267
cg11933375
cg11934695
cg11935147
cg11935638
cg11939071
cg11939496
cg11943820
cg11944101
cg11944393
cg11946165
cg11946503
cg11946769
cg11947493
cg11948328
cg11951446
cg11952714
cg11953334
cg11953824
cg11953868
cg11956146
cg11957880
cg11959821
cg11960393
cg11961618
cg11964474
cg11964613
cg11965370
cg11970301
cg11970458
cg11973052
cg11973688
cg11976048
cg11976166
cg11976616
cg11976790
cg11977634
cg11979959
cg11980188
cg11980435
cg11981599
cg11981631
cg11983245
cg11984608
cg11985856
cg11990309
cg11991627
cg11991859
cg11993300
cg11993754
cg11995303
cg11997899
cg11998307
cg11999384
cg12000587
cg12001148
cg12002314
cg12003230
cg12004206
cg12004730
cg12005098
cg12005703
cg12006284
cg12008118
cg12010995
cg12011267
cg12012699
cg12013321
cg12014368
cg12017007
cg12018696
cg12019109
cg12020639
cg12022621
cg12024292
cg12024906
cg12025941
cg12026394
cg12026956
cg12029639
cg12032009
cg12032049
cg12032116
cg12032620
cg12034229
cg12038710
cg12040555
cg12041387
cg12042678
cg12043807
cg12044210
cg12044689
cg12044889
cg12045002
cg12045676
cg12045829
cg12051359
cg12052258
cg12052765
cg12053284
cg12054080
cg12054421
cg12056618
cg12058490
cg12059012
cg12061127
cg12061236
cg12062464
cg12062492
cg12062995
cg12063359
cg12064213
cg12064626
cg12064929
cg12066181
cg12067261
cg12067287
cg12069042
cg12069309
cg12071073
cg12071544
cg12072001
cg12072803
cg12072973
cg12073537
cg12073594
cg12073779
cg12073949
cg12076344
cg12078929
cg12079362
cg12080675
cg12080812
cg12081743
cg12082129
cg12082568
cg12082615
cg12085044
cg12085225
cg12085660
cg12086773
cg12087643
cg12089169
cg12089439
cg12089698
cg12090242
cg12090388
cg12091331
cg12091944
cg12095167
cg12095491
cg12099032
cg12099051
cg12099357
cg12100077
cg12100791
cg12104707
cg12105450
cg12106731
cg12106945
cg12107692
cg12108912
cg12109455
cg12111697
cg12111714
cg12112929
cg12113075
cg12113132
cg12113819
cg12113932
cg12114524
cg12116020
cg12118011
cg12118465
cg12119029
cg12120741
cg12124478
cg12124516
cg12125117
cg12125691
cg12126248
cg12126786
cg12127282
cg12128017
cg12128839
cg12128876
cg12130692
cg12133004
cg12133444
cg12135976
cg12137206
cg12144803
cg12145907
cg12146151
cg12148919
cg12149391
cg12150066
cg12150401
cg12152256
cg12153542
cg12154803
cg12163132
cg12163490
cg12164282
cg12167239
cg12167564
cg12168164
cg12172720
cg12177001
cg12177023
cg12177677
cg12177743
cg12179044
cg12179176
cg12180123
cg12181621
cg12182525
cg12185908
cg12186917
cg12187213
cg12187567
cg12188416
cg12188482
cg12188538
cg12188560
cg12188860
cg12189880
cg12194493
cg12195135
cg12195695
cg12197254
cg12200412
cg12201164
cg12202913
cg12203852
cg12204574
cg12204727
cg12205047
cg12205230
cg12205591
cg12206093
cg12213457
cg12213910
cg12215675
cg12216205
cg12218747
cg12219753
cg12220493
cg12224394
cg12227762
cg12228229
cg12228611
cg12228707
cg12229172
cg12229387
cg12230010
cg12232274
cg12232463
cg12234947
cg12236045
cg12237269
cg12237946
cg12238343
cg12239750
cg12240237
cg12240824
cg12241125
cg12241297
cg12242338
cg12243255
cg12245996
cg12246527
cg12247247
cg12249575
cg12251508
cg12251804
cg12254515
cg12256080
cg12256228
cg12259256
cg12259537
cg12261786
cg12262564
cg12263485
cg12264551
cg12265604
cg12265829
cg12266024
cg12266049
cg12266551
cg12268344
cg12269343
cg12270520
cg12271587
cg12274479
cg12274567
cg12275348
cg12276904
cg12277666
cg12279128
cg12280407
cg12281657
cg12285118
cg12286890
cg12287813
cg12288365
cg12288726
cg12289045
cg12290002
cg12291552
cg12292686
cg12293634
cg12294121
cg12297221
cg12300353
cg12302621
cg12304441
cg12308275
cg12311132
cg12312863
cg12313568
cg12314510
cg12315302
cg12315311
cg12315959
cg12315997
cg12316147
cg12317456
cg12317676
cg12318316
cg12319004
cg12320306
cg12320676
cg12322132
cg12323894
cg12324144
cg12324629
cg12324831
cg12330929
cg12331389
cg12331980
cg12332316
cg12333095
cg12334759
cg12335708
cg12336540
cg12336877
cg12337114
cg12339029
cg12339802
cg12340144
cg12341414
cg12343777
cg12344605
cg12345724
cg12346515
cg12346881
cg12347740
cg12348970
cg12351042
cg12351433
cg12352006
cg12353516
cg12354377
cg12356261
cg12359315
cg12360373
cg12360736
cg12360886
cg12361925
cg12365667
cg12368241
cg12370791
cg12370884
cg12371177
cg12373072
cg12373771
cg12374431
cg12374721
cg12376277
cg12377712
cg12378831
cg12379145
cg12379775
cg12380764
cg12380854
cg12382902
cg12382941
cg12384303
cg12385425
cg12385643
cg12387247
cg12388309
cg12390946
cg12391048
cg12391174
cg12391783
cg12391921
cg12393697
cg12397274
cg12398332
cg12398397
cg12400041
cg12400881
cg12402251
cg12402495
cg12403575
cg12405833
cg12406417
cg12406460
cg12406559
cg12408911
cg12411068
cg12412075
cg12413566
cg12417299
cg12417466
cg12419067
cg12420104
cg12421458
cg12422450
cg12422683
cg12422968
cg12424817
cg12424907
cg12425673
cg12426141
cg12428416
cg12428447
cg12428604
cg12430845
cg12431196
cg12431401
cg12431699
cg12432709
cg12433691
cg12434258
cg12434587
cg12434779
cg12435359
cg12435611
cg12435758
cg12435792
cg12437239
cg12437481
cg12438034
cg12438037
cg12438666
cg12439773
cg12439899
cg12441928
cg12441964
cg12444340
cg12445208
cg12446644
cg12447832
cg12448933
cg12448934
cg12449183
cg12452010
cg12452675
cg12452946
cg12453288
cg12453778
cg12454167
cg12454725
cg12455187
cg12455562
cg12456510
cg12457773
cg12459502
cg12460105
cg12460541
cg12461141
cg12463550
cg12465398
cg12467090
cg12467191
cg12467864
cg12468056
cg12468189
cg12471156
cg12473775
cg12476968
cg12477012
cg12477119
cg12478185
cg12478809
cg12478978
cg12480658
cg12483860
cg12484193
cg12485020
cg12485992
cg12489819
cg12489960
cg12491368
cg12491659
cg12491710
cg12493906
cg12497298
cg12497564
cg12497692
cg12497851
cg12499211
cg12501949
cg12503243
cg12504957
cg12506373
cg12506971
cg12507125
cg12508214
cg12508624
cg12510502
cg12513308
cg12513379
cg12513481
cg12514506
cg12514620
cg12515371
cg12515638
cg12517167
cg12520111
cg12526025
cg12529228
cg12529801
cg12530021
cg12530080
cg12530270
cg12531003
cg12531542
cg12532169
cg12532477
cg12532500
cg12532667
cg12533010
cg12533335
cg12534466
cg12535715
cg12536534
cg12537796
cg12539975
cg12541591
cg12542281
cg12542604
cg12543649
cg12547930
cg12548064
cg12548454
cg12549513
cg12554476
cg12554573
cg12554819
cg12554857
cg12555334
cg12555907
cg12556134
cg12556325
cg12556991
cg12558519
cg12559031
cg12561748
cg12562500
cg12563178
cg12563480
cg12564453
cg12564962
cg12566415
cg12567315
cg12568776
cg12569173
cg12569516
cg12570787
cg12571423
cg12572011
cg12572278
cg12572545
cg12572827
cg12573766
cg12575181
cg12575751
cg12576145
cg12576700
cg12576844
cg12577610
cg12578166
cg12578480
cg12581035
cg12582008
cg12582959
cg12582965
cg12583908
cg12584718
cg12584889
cg12585282
cg12585943
cg12586262
cg12588299
cg12588301
cg12588476
cg12589433
cg12591323
cg12592463
cg12592716
cg12592779
cg12593411
cg12598178
cg12598198
cg12598364
cg12598575
cg12600197
cg12601757
cg12601987
cg12603043
cg12603560
cg12604192
cg12605747
cg12609467
cg12610070
cg12610744
cg12611860
cg12612336
cg12613344
cg12613383
cg12614105
cg12616277
cg12616487
cg12618251
cg12619162
cg12619509
cg12620111
cg12620499
cg12621514
cg12622273
cg12622986
cg12623088
cg12624523
cg12624641
cg12626085
cg12626411
cg12627583
cg12628062
cg12628956
cg12629083
cg12629244
cg12629325
cg12629515
cg12631737
cg12635664
cg12638745
cg12639234
cg12640109
cg12641660
cg12643449
cg12643877
cg12644353
cg12645220
cg12645742
cg12646585
cg12647320
cg12647587
cg12647643
cg12648263
cg12648583
cg12650011
cg12650635
cg12650780
cg12650926
cg12651014
cg12653105
cg12654845
cg12657853
cg12658552
cg12658982
cg12661229
cg12661964
cg12662162
cg12663253
cg12671744
cg12674192
cg12675800
cg12676081
cg12680071
cg12681402
cg12682367
cg12683641
cg12683929
cg12684360
cg12685200
cg12685753
cg12686016
cg12686915
cg12687215
cg12687463
cg12687922
cg12687990
cg12688043
cg12688215
cg12688670
cg12689375
cg12689475
cg12691219
cg12691366
cg12693135
cg12693634
cg12694870
cg12696750
cg12697789
cg12699145
cg12699371
cg12701576
cg12703269
cg12706983
cg12707233
cg12707353
cg12709412
cg12711530
cg12711814
cg12712746
cg12716838
cg12717203
cg12717594
cg12717668
cg12718440
cg12719235
cg12721546
cg12722998
cg12723191
cg12723809
cg12724357
cg12724466
cg12724827
cg12727374
cg12727795
cg12728032
cg12729048
cg12730381
cg12730424
cg12731488
cg12732155
cg12732953
cg12733079
cg12733430
cg12736438
cg12737574
cg12737801
cg12738007
cg12738197
cg12739034
cg12739647
cg12741420
cg12741488
cg12743398
cg12743894
cg12744185
cg12745769
cg12748258
cg12748926
cg12753358
cg12753858
cg12754733
cg12754854
cg12757143
cg12757684
cg12758687
cg12759554
cg12762680
cg12762799
cg12763546
cg12766348
cg12768605
cg12770741
cg12771281
cg12774845
cg12775479
cg12775613
cg12776163
cg12780286
cg12780322
cg12781218
cg12781395
cg12781568
cg12782180
cg12783573
cg12783640
cg12783776
cg12784172
cg12785087
cg12785675
cg12785689
cg12787624
cg12788061
cg12788467
cg12788471
cg12789833
cg12790134
cg12791554
cg12792011
cg12792157
cg12792366
cg12792367
cg12793610
cg12795208
cg12796229
cg12797788
cg12799265
cg12799835
cg12800028
cg12800145
cg12802819
cg12803724
cg12806381
cg12806521
cg12808992
cg12809314
cg12810190
cg12810837
cg12811135
cg12813792
cg12813797
cg12813922
cg12814525
cg12815142
cg12815841
cg12815916
cg12818699
cg12819826
cg12820481
cg12820608
cg12821045
cg12821724
cg12823748
cg12825252
cg12827188
cg12827555
cg12830694
cg12830829
cg12832565
cg12832649
cg12833011
cg12833508
cg12833720
cg12835684
cg12836610
cg12836863
cg12838902
cg12839593
cg12840719
cg12841020
cg12842316
cg12844497
cg12845249
cg12845808
cg12846567
cg12846938
cg12847373
cg12848131
cg12850636
cg12853521
cg12854483
cg12855851
cg12855988
cg12856392
cg12857957
cg12858075
cg12858460
cg12858514
cg12862537
cg12864235
cg12864581
cg12864853
cg12864903
cg12865837
cg12866859
cg12867068
cg12867448
cg12869058
cg12869240
cg12870705
cg12871124
cg12872238
cg12873941
cg12874092
cg12875426
cg12876594
cg12878228
cg12879297
cg12879425
cg12880200
cg12880658
cg12883767
cg12884406
cg12885244
cg12888039
cg12888113
cg12888961
cg12891678
cg12893143
cg12894126
cg12894629
cg12894984
cg12897370
cg12897458
cg12900467
cg12900739
cg12901064
cg12902039
cg12902719
cg12903171
cg12906740
cg12907644
cg12909005
cg12910797
cg12911791
cg12914014
cg12914062
cg12914362
cg12914657
cg12916723
cg12920798
cg12924262
cg12924408
cg12927153
cg12927617
cg12927772
cg12928668
cg12930602
cg12930920
cg12932195
cg12936220
cg12936747
cg12937434
cg12937807
cg12938998
cg12939527
cg12939547
cg12940073
cg12940430
cg12941369
cg12941931
cg12943082
cg12946225
cg12946690
cg12949760
cg12949975
cg12951282
cg12952132
cg12952136
cg12953249
cg12954718
cg12955127
cg12955583
cg12958778
cg12958813
cg12958836
cg12960248
cg12962021
cg12962778
cg12963312
cg12965512
cg12966875
cg12967560
cg12969407
cg12969595
cg12970008
cg12970081
cg12970084
cg12970724
cg12971338
cg12971694
cg12971958
cg12975220
cg12977318
cg12978308
cg12979743
cg12981137
cg12983442
cg12984356
cg12985164
cg12985418
cg12986021
cg12989642
cg12989650
cg12990410
cg12991341
cg12991365
cg12992720
cg12994003
cg12995941
cg12997958
cg12998491
cg12998614
cg12999103
cg12999109
cg13002506
cg13002939
cg13003163
cg13005002
cg13006591
cg13007988
cg13014406
cg13015534
cg13017345
cg13018903
cg13019092
cg13021192
cg13021384
cg13021725
cg13022129
cg13022174
cg13026483
cg13030582
cg13031432
cg13031679
cg13033054
cg13033853
cg13035743
cg13037275
cg13038560
cg13041032
cg13042288
cg13042487
cg13043509
cg13043862
cg13044136
cg13044223
cg13044277
cg13045611
cg13047596
cg13047892
cg13051968
cg13052755
cg13053396
cg13053608
cg13055001
cg13055278
cg13056269
cg13057368
cg13057891
cg13058581
cg13059335
cg13060154
cg13060405
cg13060997
cg13062935
cg13064571
cg13066542
cg13066963
cg13067215
cg13073894
cg13074965
cg13077930
cg13078388
cg13079099
cg13080465
cg13081704
cg13082192
cg13083810
cg13084335
cg13084429
cg13084525
cg13084909
cg13085976
cg13086467
cg13086586
cg13088755
cg13097407
cg13097816
cg13098382
cg13098960
cg13099330
cg13102585
cg13105904
cg13107169
cg13108181
cg13108328
cg13109289
cg13112336
cg13112511
cg13113656
cg13114389
cg13117105
cg13118748
cg13118849
cg13119609
cg13120519
cg13120814
cg13121699
cg13125510
cg13125997
cg13126790
cg13127386
cg13128531
cg13129046
cg13131015
cg13132204
cg13133148
cg13133883
cg13134662
cg13135121
cg13135180
cg13138279
cg13139843
cg13140267
cg13140464
cg13144004
cg13144783
cg13145440
cg13145458
cg13149307
cg13149996
cg13150441
cg13150596
cg13150977
cg13151102
cg13152535
cg13153865
cg13155059
cg13156121
cg13156411
cg13158571
cg13159566
cg13160888
cg13162577
cg13163729
cg13164309
cg13164537
cg13168374
cg13168683
cg13168820
cg13169373
cg13170032
cg13173909
cg13174077
cg13174197
cg13176285
cg13176979
cg13179915
cg13179983
cg13180098
cg13180809
cg13181019
cg13181284
cg13183496
cg13183539
cg13184442
cg13184872
cg13185177
cg13185308
cg13188385
cg13191049
cg13191808
cg13192155
cg13199589
cg13199822
cg13201322
cg13202751
cg13204181
cg13205516
cg13206017
cg13208492
cg13208732
cg13210512
cg13210534
cg13214422
cg13216057
cg13216088
cg13216303
cg13216351
cg13217373
cg13218435
cg13218906
cg13219107
cg13221588
cg13221796
cg13222081
cg13224710
cg13225039
cg13226172
cg13226591
cg13228642
cg13230197
cg13230584
cg13232900
cg13233799
cg13234643
cg13234848
cg13234863
cg13236107
cg13236637
cg13236854
cg13237829
cg13237906
cg13240311
cg13240332
cg13240598
cg13240639
cg13243219
cg13243377
cg13244707
cg13245912
cg13246592
cg13246654
cg13247990
cg13249256
cg13250711
cg13253729
cg13255096
cg13255190
cg13255629
cg13257485
cg13258606
cg13258700
cg13259290
cg13260333
cg13260633
cg13262687
cg13262752
cg13263114
cg13263483
cg13264208
cg13264741
cg13265003
cg13265789
cg13266292
cg13266631
cg13269407
cg13269964
cg13270853
cg13271076
cg13271951
cg13271963
cg13272258
cg13272327
cg13273136
cg13274254
cg13274713
cg13277160
cg13277179
cg13277385
cg13277716
cg13277939
cg13278334
cg13281719
cg13281868
cg13282594
cg13282837
cg13283942
cg13284426
cg13285447
cg13286902
cg13288195
cg13289321
cg13289561
cg13293721
cg13294439
cg13294509
cg13294594
cg13296371
cg13296563
cg13297865
cg13297960
cg13298382
cg13299148
cg13300756
cg13301003
cg13301014
cg13301933
cg13302154
cg13302823
cg13303256
cg13306164
cg13306784
cg13307384
cg13309018
cg13310628
cg13310671
cg13311440
cg13313036
cg13314167
cg13315147
cg13315690
cg13316191
cg13316424
cg13319139
cg13319175
cg13319664
cg13320626
cg13320683
cg13322449
cg13323474
cg13323752
cg13325261
cg13325529
cg13325666
cg13326338
cg13328485
cg13332088
cg13332130
cg13332925
cg13334277
cg13334990
cg13335112
cg13336167
cg13337662
cg13337865
cg13338132
cg13340269
cg13342120
cg13342558
cg13342625
cg13343486
cg13344740
cg13346032
cg13346411
cg13347296
cg13348944
cg13349425
cg13350481
cg13350783
cg13351161
cg13351406
cg13351583
cg13351698
cg13352306
cg13352495
cg13353683
cg13354523
cg13359415
cg13360150
cg13360404
cg13364756
cg13365022
cg13365761
cg13368786
cg13369981
cg13370916
cg13372488
cg13376158
cg13378388
cg13379236
cg13379763
cg13379871
cg13382694
cg13382714
cg13383490
cg13383572
cg13384396
cg13384498
cg13386234
cg13386884
cg13387232
cg13391235
cg13391638
cg13393195
cg13396068
cg13396213
cg13397365
cg13397379
cg13398291
cg13398993
cg13401339
cg13401681
cg13401831
cg13401987
cg13404558
cg13405161
cg13406768
cg13407883
cg13409216
cg13410437
cg13412063
cg13412615
cg13414044
cg13415207
cg13415434
cg13415850
cg13417824
cg13420923
cg13421924
cg13423076
cg13423394
cg13424229
cg13424446
cg13425637
cg13426503
cg13427055
cg13430425
cg13430851
cg13431205
cg13433272
cg13434842
cg13434852
cg13435189
cg13435381
cg13435792
cg13436343
cg13436799
cg13437593
cg13438543
cg13438673
cg13438834
cg13438944
cg13439299
cg13439730
cg13442811
cg13445249
cg13445358
cg13446199
cg13446235
cg13446622
cg13446852
cg13447818
cg13448401
cg13448625
cg13449372
cg13449778
cg13450057
cg13451483
cg13453139
cg13454184
cg13455369
cg13456653
cg13460409
cg13461509
cg13461600
cg13461622
cg13462129
cg13462160
cg13463167
cg13463367
cg13464062
cg13466487
cg13467649
cg13467814
cg13468685
cg13469311
cg13470920
cg13471990
cg13473336
cg13473383
cg13474734
cg13474750
cg13477510
cg13481359
cg13482233
cg13482485
cg13488201
cg13488557
cg13490635
cg13490971
cg13492227
cg13492340
cg13493001
cg13493559
cg13494498
cg13496066
cg13496838
cg13500388
cg13500819
cg13501117
cg13501507
cg13501999
cg13502356
cg13504059
cg13507326
cg13507429
cg13507893
cg13509147
cg13510262
cg13510327
cg13510363
cg13514050
cg13514129
cg13515605
cg13515674
cg13516796
cg13517305
cg13517968
cg13518195
cg13518327
cg13519373
cg13520327
cg13520715
cg13521229
cg13523386
cg13523557
cg13525683
cg13526007
cg13526689
cg13530039
cg13530946
cg13531460
cg13531842
cg13539030
cg13540795
cg13543096
cg13547237
cg13547299
cg13547644
cg13548361
cg13549845
cg13550608
cg13550877
cg13551243
cg13552650
cg13552869
cg13553204
cg13553455
cg13553498
cg13554114
cg13555543
cg13555884
cg13557178
cg13559495
cg13560436
cg13560548
cg13562542
cg13562911
cg13563405
cg13564075
cg13564468
cg13564595
cg13565157
cg13565215
cg13565723
cg13571802
cg13572545
cg13573276
cg13575604
cg13576061
cg13576290
cg13576739
cg13577076
cg13577407
cg13578400
cg13578652
cg13581475
cg13581941
cg13585240
cg13587552
cg13587740
cg13588354
cg13588645
cg13589108
cg13590277
cg13591701
cg13592003
cg13592155
cg13593287
cg13594711
cg13597949
cg13599007
cg13599025
cg13599477
cg13601079
cg13603099
cg13603171
cg13603551
cg13604223
cg13605579
cg13605690
cg13608094
cg13612524
cg13613532
cg13613682
cg13613748
cg13614083
cg13614181
cg13615963
cg13616221
cg13617705
cg13617782
cg13618372
cg13619408
cg13619768
cg13619915
cg13620770
cg13620808
cg13623690
cg13625113
cg13625205
cg13625403
cg13626881
cg13628514
cg13629753
cg13631259
cg13631913
cg13633026
cg13633560
cg13634319
cg13634678
cg13634864
cg13636404
cg13637733
cg13640200
cg13641903
cg13643585
cg13643796
cg13644052
cg13645078
cg13645811
cg13649728
cg13650137
cg13650156
cg13650689
cg13652336
cg13652556
cg13652653
cg13653456
cg13654195
cg13656062
cg13656360
cg13658777
cg13663218
cg13665184
cg13665593
cg13666340
cg13666729
cg13668129
cg13668397
cg13669465
cg13669740
cg13670595
cg13671818
cg13671831
cg13672342
cg13672791
cg13673094
cg13673514
cg13673779
cg13674559
cg13675849
cg13676215
cg13678049
cg13679077
cg13681935
cg13682722
cg13683440
cg13683864
cg13685294
cg13686042
cg13686115
cg13687831
cg13688966
cg13689073
cg13692433
cg13693652
cg13694749
cg13694867
cg13696012
cg13696887
cg13697378
cg13697387
cg13699808
cg13700897
cg13701109
cg13702536
cg13703437
cg13704271
cg13704403
cg13704548
cg13705284
cg13705707
cg13706352
cg13707395
cg13707560
cg13713381
cg13714039
cg13718960
cg13720744
cg13721560
cg13722123
cg13724288
cg13724813
cg13725272
cg13726191
cg13726463
cg13726507
cg13727946
cg13728650
cg13729392
cg13730534
cg13735697
cg13735974
cg13736875
cg13739345
cg13739417
cg13741249
cg13741326
cg13741802
cg13742532
cg13743031
cg13744070
cg13744194
cg13744304
cg13745346
cg13745870
cg13749822
cg13750354
cg13752005
cg13752043
cg13752949
cg13754949
cg13755023
cg13755070
cg13755535
cg13756879
cg13757640
cg13758659
cg13759143
cg13759328
cg13759778
cg13760253
cg13760546
cg13763232
cg13765303
cg13765621
cg13765785
cg13765961
cg13766096
cg13769204
cg13770446
cg13771579
cg13771629
cg13775495
cg13777411
cg13778073
cg13781408
cg13782134
cg13782957
cg13784557
cg13784792
cg13784855
cg13785207
cg13788062
cg13788301
cg13789236
cg13789523
cg13790571
cg13791131
cg13791589
cg13791658
cg13791713
cg13792279
cg13793354
cg13794642
cg13794888
cg13795840
cg13796218
cg13797031
cg13797282
cg13798289
cg13798579
cg13799206
cg13800022
cg13801381
cg13801416
cg13802364
cg13802966
cg13804316
cg13804457
cg13806135
cg13806670
cg13807496
cg13808561
cg13809962
cg13810225
cg13812587
cg13813391
cg13814950
cg13815872
cg13818368
cg13818573
cg13821008
cg13823136
cg13823701
cg13823791
cg13824734
cg13825058
cg13828047
cg13828758
cg13828839
cg13828871
cg13830624
cg13833831
cg13834500
cg13834567
cg13836627
cg13836770
cg13837202
cg13838528
cg13839778
cg13840968
cg13841804
cg13842258
cg13842648
cg13843603
cg13843613
cg13843773
cg13846555
cg13846682
cg13846796
cg13846866
cg13847070
cg13847113
cg13849691
cg13849825
cg13850625
cg13851211
cg13853198
cg13853761
cg13854874
cg13857100
cg13858139
cg13859216
cg13859324
cg13859478
cg13859541
cg13861644
cg13864877
cg13864937
cg13870494
cg13870866
cg13873733
cg13875807
cg13876499
cg13877465
cg13877895
cg13877915
cg13878010
cg13878093
cg13878456
cg13878641
cg13880228
cg13881341
cg13882267
cg13882835
cg13882988
cg13883681
cg13884546
cg13885201
cg13887370
cg13888886
cg13890487
cg13891659
cg13892015
cg13894021
cg13896604
cg13897449
cg13897627
cg13899108
cg13901134
cg13901526
cg13903548
cg13904493
cg13904771
cg13904968
cg13905388
cg13906416
cg13906548
cg13906813
cg13908518
cg13908523
cg13908977
cg13910855
cg13912117
cg13912204
cg13913917
cg13915726
cg13916322
cg13916742
cg13916931
cg13917504
cg13918581
cg13918808
cg13918811
cg13919215
cg13919607
cg13920529
cg13921352
cg13925920
cg13926569
cg13927251
cg13928116
cg13928306
cg13928594
cg13928866
cg13928961
cg13929328
cg13929970
cg13931228
cg13932624
cg13935507
cg13936125
cg13940405
cg13942909
cg13945069
cg13946500
cg13946860
cg13948784
cg13948987
cg13950558
cg13951948
cg13952892
cg13954292
cg13956671
cg13958304
cg13958426
cg13958614
cg13958676
cg13959523
cg13960126
cg13960192
cg13962355
cg13964084
cg13966710
cg13967780
cg13968061
cg13968390
cg13969584
cg13970341
cg13973816
cg13974531
cg13975369
cg13975625
cg13976366
cg13979182
cg13980308
cg13980473
cg13980719
cg13980834
cg13982505
cg13982661
cg13983578
cg13983870
cg13984181
cg13984351
cg13985639
cg13986130
cg13986618
cg13991029
cg13991233
cg13992856
cg13993218
cg13994175
cg13994177
cg13995453
cg13996731
cg13997068
cg13997435
cg13998293
cg13998904
cg14001035
cg14001567
cg14002682
cg14003467
cg14008119
cg14008883
cg14009312
cg14009688
cg14011639
cg14011734
cg14012294
cg14013300
cg14013604
cg14014225
cg14014613
cg14015044
cg14017991
cg14018807
cg14019317
cg14021073
cg14023451
cg14023558
cg14026602
cg14026971
cg14027234
cg14029663
cg14030083
cg14030359
cg14031452
cg14034870
cg14035045
cg14036856
cg14037413
cg14037665
cg14039952
cg14042128
cg14043411
cg14043602
cg14044580
cg14045072
cg14045283
cg14046365
cg14046757
cg14046986
cg14047008
cg14047244
cg14047656
cg14047667
cg14048487
cg14049461
cg14055374
cg14056306
cg14056644
cg14056942
cg14058345
cg14058432
cg14058998
cg14059475
cg14059729
cg14059963
cg14060828
cg14060836
cg14061619
cg14062083
cg14063008
cg14066280
cg14069619
cg14070162
cg14070647
cg14072120
cg14074117
cg14074431
cg14074641
cg14076161
cg14076411
cg14078309
cg14078518
cg14079785
cg14080001
cg14081015
cg14083376
cg14084176
cg14085328
cg14086033
cg14086122
cg14086647
cg14088161
cg14088811
cg14089692
cg14091223
cg14091657
cg14093125
cg14093368
cg14093936
cg14094063
cg14094960
cg14095850
cg14098132
cg14099017
cg14100184
cg14100578
cg14101501
cg14102807
cg14104257
cg14105047
cg14105781
cg14106085
cg14106263
cg14106308
cg14106632
cg14107638
cg14108394
cg14114267
cg14115004
cg14115346
cg14116122
cg14116596
cg14117297
cg14118546
cg14119236
cg14119774
cg14120336
cg14120436
cg14120784
cg14121103
cg14123992
cg14125250
cg14126210
cg14127336
cg14127659
cg14127958
cg14129103
cg14129786
cg14131445
cg14132995
cg14133708
cg14134153
cg14135551
cg14137939
cg14138171
cg14139633
cg14141399
cg14142521
cg14143055
cg14144305
cg14145194
cg14145762
cg14147105
cg14149007
cg14150666
cg14153740
cg14154330
cg14155397
cg14155416
cg14155482
cg14156381
cg14159672
cg14159818
cg14159894
cg14161241
cg14161426
cg14161730
cg14161885
cg14162076
cg14163776
cg14165663
cg14166009
cg14167017
cg14167596
cg14168975
cg14170423
cg14171478
cg14171523
cg14171882
cg14172532
cg14173523
cg14173613
cg14173969
cg14174099
cg14175438
cg14175580
cg14175593
cg14176475
cg14176836
cg14178895
cg14179628
cg14181391
cg14181459
cg14182690
cg14183455
cg14184817
cg14186071
cg14186992
cg14187678
cg14188111
cg14188232
cg14189571
cg14189614
cg14191109
cg14191360
cg14195915
cg14196211
cg14196790
cg14197923
cg14198172
cg14201417
cg14201617
cg14203179
cg14203758
cg14204735
cg14204791
cg14205126
cg14206730
cg14209518
cg14209569
cg14209870
cg14211646
cg14212314
cg14213620
cg14213992
cg14217102
cg14217534
cg14218343
cg14221171
cg14221831
cg14222233
cg14223017
cg14223444
cg14223995
cg14225485
cg14225544
cg14226064
cg14228238
cg14228840
cg14230133
cg14230685
cg14234680
cg14236389
cg14236602
cg14238120
cg14242042
cg14242091
cg14244577
cg14246617
cg14249872
cg14251536
cg14252059
cg14252569
cg14254380
cg14254419
cg14255089
cg14256699
cg14256814
cg14258236
cg14260458
cg14260643
cg14260918
cg14261309
cg14261863
cg14262937
cg14264994
cg14265075
cg14265670
cg14267151
cg14269477
cg14269514
cg14271400
cg14271499
cg14271690
cg14271908
cg14272175
cg14272706
cg14275779
cg14277764
cg14277848
cg14279899
cg14281160
cg14281165
cg14282941
cg14283939
cg14284643
cg14285013
cg14287603
cg14287742
cg14288464
cg14289461
cg14289511
cg14289985
cg14290291
cg14290451
cg14292823
cg14294758
cg14296129
cg14296147
cg14297029
cg14297876
cg14298379
cg14298726
cg14298780
cg14298951
cg14299177
cg14299800
cg14301635
cg14303330
cg14303674
cg14304761
cg14306534
cg14307212
cg14308291
cg14308452
cg14310034
cg14310890
cg14311811
cg14313310
cg14314889
cg14315198
cg14317651
cg14318370
cg14319409
cg14320796
cg14321399
cg14321743
cg14322224
cg14323109
cg14323928
cg14324200
cg14324675
cg14324838
cg14325649
cg14329157
cg14329976
cg14331163
cg14332079
cg14333454
cg14333565
cg14334099
cg14336578
cg14337900
cg14338062
cg14338548
cg14338887
cg14341030
cg14341418
cg14341579
cg14343062
cg14343107
cg14345281
cg14345676
cg14345882
cg14346035
cg14346048
cg14348532
cg14350002
cg14353162
cg14353201
cg14353516
cg14354749
cg14356114
cg14356550
cg14356946
cg14358502
cg14358709
cg14360897
cg14360917
cg14363494
cg14364739
cg14365123
cg14366490
cg14366598
cg14367014
cg14367344
cg14368286
cg14370448
cg14371329
cg14371590
cg14372394
cg14372520
cg14374842
cg14375111
cg14376424
cg14377370
cg14377593
cg14377791
cg14378057
cg14378480
cg14379865
cg14380517
cg14383135
cg14384532
cg14384940
cg14385738
cg14386061
cg14386312
cg14386548
cg14386691
cg14387505
cg14391622
cg14391855
cg14396117
cg14399060
cg14399078
cg14399447
cg14400118
cg14400631
cg14401454
cg14401592
cg14401837
cg14401897
cg14402472
cg14404298
cg14405589
cg14407437
cg14407667
cg14408969
cg14409083
cg14409941
cg14409958
cg14414534
cg14414819
cg14415034
cg14415214
cg14417329
cg14419187
cg14423778
cg14424111
cg14424530
cg14424579
cg14425294
cg14426525
cg14426682
cg14427173
cg14430111
cg14430151
cg14434255
cg14435640
cg14435807
cg14436426
cg14437986
cg14438174
cg14439353
cg14440664
cg14440934
cg14443380
cg14444244
cg14444710
cg14445076
cg14445437
cg14446712
cg14446808
cg14448104
cg14448116
cg14448145
cg14448864
cg14449051
cg14449575
cg14450506
cg14450605
cg14451276
cg14452140
cg14452392
cg14452789
cg14452875
cg14453641
cg14454278
cg14455307
cg14455487
cg14455991
cg14456683
cg14457691
cg14458615
cg14458731
cg14458834
cg14460735
cg14461963
cg14462626
cg14462830
cg14463304
cg14464791
cg14465910
cg14467840
cg14469290
cg14470209
cg14471560
cg14471615
cg14472778
cg14473016
cg14473123
cg14473145
cg14473924
cg14474880
cg14477619
cg14479329
cg14480463
cg14481222
cg14481339
cg14482322
cg14483391
cg14489649
cg14489884
cg14490250
cg14492347
cg14493899
cg14494313
cg14494596
cg14494812
cg14495243
cg14496375
cg14498423
cg14499797
cg14500718
cg14501253
cg14502651
cg14506552
cg14506668
cg14507042
cg14509125
cg14511156
cg14512008
cg14513226
cg14514226
cg14515483
cg14519000
cg14519036
cg14519134
cg14519350
cg14519515
cg14519525
cg14520448
cg14520511
cg14520892
cg14521746
cg14522549
cg14523284
cg14526843
cg14527441
cg14527802
cg14528319
cg14529146
cg14530801
cg14532519
cg14532644
cg14534464
cg14534967
cg14535518
cg14538332
cg14539231
cg14540150
cg14540297
cg14541311
cg14541939
cg14541950
cg14542238
cg14542839
cg14544583
cg14545899
cg14546153
cg14547335
cg14550007
cg14550066
cg14550101
cg14550518
cg14550570
cg14552982
cg14556189
cg14556618
cg14560064
cg14560895
cg14561282
cg14562990
cg14563260
cg14566624
cg14568338
cg14569415
cg14570389
cg14571620
cg14572111
cg14572485
cg14576628
cg14576681
cg14576824
cg14577211
cg14578030
cg14579051
cg14580567
cg14580737
cg14580982
cg14585160
cg14586939
cg14588638
cg14590817
cg14592065
cg14592099
cg14592406
cg14594876
cg14596431
cg14597908
cg14598387
cg14600040
cg14600885
cg14601284
cg14601560
cg14602164
cg14602658
cg14603345
cg14603406
cg14605021
cg14605134
cg14606768
cg14607011
cg14607642
cg14607813
cg14609458
cg14610746
cg14611112
cg14611174
cg14613546
cg14613832
cg14613972
cg14614211
cg14614901
cg14615807
cg14616651
cg14617642
cg14618681
cg14620221
cg14623313
cg14623518
cg14623805
cg14625604
cg14631703
cg14633527
cg14633704
cg14634319
cg14634336
cg14634738
cg14636377
cg14640481
cg14640682
cg14642338
cg14642832
cg14643520
cg14643978
cg14645085
cg14645481
cg14645650
cg14645972
cg14646244
cg14647515
cg14651992
cg14652095
cg14654385
cg14654731
cg14654875
cg14654926
cg14657159
cg14658285
cg14658362
cg14658900
cg14659404
cg14659547
cg14662172
cg14662379
cg14662756
cg14663065
cg14663792
cg14665389
cg14666892
cg14667033
cg14667273
cg14671453
cg14671488
cg14672622
cg14672680
cg14672994
cg14674582
cg14676817
cg14679202
cg14679230
cg14679587
cg14681055
cg14681629
cg14681767
cg14683036
cg14685339
cg14688272
cg14688956
cg14689355
cg14693893
cg14694011
cg14694232
cg14694952
cg14695751
cg14696348
cg14696396
cg14696820
cg14696870
cg14698961
cg14700577
cg14700707
cg14700821
cg14701410
cg14701962
cg14702264
cg14704941
cg14706178
cg14706739
cg14707431
cg14708847
cg14709481
cg14709524
cg14710524
cg14711016
cg14711201
cg14711709
cg14712964
cg14714578
cg14717170
cg14717946
cg14718680
cg14719055
cg14719352
cg14721213
cg14722162
cg14723014
cg14723032
cg14723799
cg14724265
cg14724364
cg14724613
cg14726525
cg14726637
cg14727512
cg14727952
cg14729071
cg14732136
cg14732540
cg14733672
cg14736210
cg14736911
cg14737613
cg14737977
cg14738823
cg14740251
cg14741666
cg14741922
cg14743462
cg14743649
cg14747072
cg14747225
cg14750190
cg14751914
cg14753432
cg14754581
cg14755009
cg14755341
cg14755852
cg14757492
cg14758413
cg14758526
cg14759043
cg14761227
cg14764661
cg14766198
cg14766682
cg14767877
cg14769265
cg14772955
cg14773259
cg14773282
cg14775560
cg14776416
cg14776962
cg14777972
cg14780914
cg14781919
cg14782678
cg14784348
cg14784653
cg14784788
cg14785449
cg14785479
cg14787704
cg14789259
cg14789590
cg14789804
cg14789928
cg14791831
cg14792155
cg14792480
cg14795305
cg14795968
cg14796007
cg14797438
cg14797887
cg14799446
cg14800883
cg14801726
cg14802310
cg14802951
cg14807303
cg14808739
cg14809191
cg14812492
cg14813083
cg14813406
cg14815778
cg14816013
cg14816748
cg14817143
cg14817542
cg14817848
cg14818279
cg14820573
cg14820798
cg14821083
cg14822966
cg14823109
cg14823162
cg14824983
cg14826456
cg14826683
cg14828965
cg14829378
cg14830952
cg14831798
cg14831838
cg14832358
cg14832904
cg14833160
cg14833385
cg14834436
cg14835962
cg14837082
cg14837165
cg14838256
cg14839257
cg14839898
cg14839932
cg14840416
cg14841098
cg14841875
cg14844130
cg14845091
cg14846293
cg14847483
cg14847688
cg14849423
cg14849559
cg14850026
cg14850181
cg14851685
cg14853515
cg14854487
cg14858551
cg14859417
cg14859460
cg14859749
cg14860494
cg14861570
cg14863484
cg14864603
cg14865516
cg14865868
cg14869028
cg14870271
cg14870461
cg14871138
cg14871544
cg14871856
cg14872956
cg14873135
cg14874121
cg14876043
cg14880655
cg14880800
cg14882700
cg14884741
cg14885742
cg14886269
cg14887509
cg14889768
cg14892037
cg14892066
cg14892768
cg14893129
cg14893161
cg14893163
cg14894144
cg14894216
cg14896003
cg14896516
cg14897096
cg14898639
cg14898779
cg14898892
cg14899547
cg14900471
cg14902389
cg14903309
cg14904464
cg14908548
cg14910241
cg14911395
cg14911472
cg14912034
cg14912575
cg14913610
cg14913925
cg14914982
cg14915165
cg14915263
cg14916079
cg14916213
cg14916288
cg14917512
cg14918082
cg14919562
cg14920334
cg14920426
cg14920846
cg14923435
cg14924091
cg14924278
cg14925024
cg14927277
cg14930396
cg14930674
cg14930706
cg14931645
cg14932645
cg14932684
cg14934766
cg14934821
cg14939652
cg14939691
cg14940420
cg14942312
cg14944269
cg14944362
cg14946299
cg14947494
cg14948436
cg14948822
cg14949649
cg14950072
cg14951292
cg14951734
cg14958018
cg14958635
cg14958889
cg14959707
cg14960043
cg14961385
cg14961550
cg14962548
cg14962776
cg14963371
cg14963897
cg14964658
cg14966252
cg14967066
cg14967972
cg14971781
cg14972143
cg14972271
cg14973995
cg14974772
cg14975238
cg14976276
cg14981132
cg14982472
cg14984307
cg14984920
cg14986136
cg14986420
cg14987922
cg14988503
cg14989191
cg14990333
cg14991487
cg14992108
cg14992253
cg14993293
cg14996805
cg14998713
cg15001372
cg15001381
cg15002187
cg15002204
cg15002214
cg15003158
cg15003434
cg15006396
cg15006973
cg15008991
cg15009698
cg15009813
cg15010067
cg15010390
cg15013019
cg15014034
cg15014458
cg15014549
cg15016234
cg15016628
cg15018760
cg15019617
cg15020645
cg15021292
cg15021531
cg15025769
cg15028436
cg15031780
cg15032239
cg15034135
cg15034763
cg15035273
cg15035713
cg15037004
cg15039399
cg15041659
cg15042080
cg15042385
cg15042806
cg15043057
cg15043801
cg15043975
cg15044041
cg15044073
cg15045441
cg15046675
cg15046693
cg15046735
cg15047833
cg15050111
cg15051063
cg15052335
cg15054260
cg15055101
cg15056107
cg15056247
cg15056412
cg15057581
cg15057726
cg15059511
cg15059932
cg15060177
cg15060813
cg15061008
cg15062535
cg15062795
cg15065896
cg15068733
cg15070798
cg15071391
cg15075170
cg15076218
cg15076659
cg15077070
cg15077637
cg15078479
cg15081561
cg15083233
cg15085805
cg15087147
cg15089387
cg15089487
cg15091337
cg15094912
cg15095327
cg15096123
cg15096140
cg15097876
cg15098690
cg15100639
cg15101633
cg15103426
cg15103675
cg15104484
cg15105081
cg15105660
cg15105703
cg15107670
cg15109207
cg15109571
cg15111734
cg15113803
cg15118204
cg15118503
cg15119375
cg15120247
cg15120497
cg15120925
cg15120942
cg15121304
cg15125424
cg15125472
cg15125634
cg15127324
cg15127733
cg15127806
cg15128849
cg15128898
cg15133363
cg15133917
cg15134628
cg15134649
cg15139737
cg15140807
cg15142488
cg15143643
cg15144793
cg15146720
cg15146752
cg15147435
cg15147516
cg15147545
cg15149098
cg15149645
cg15149938
cg15153383
cg15154229
cg15156078
cg15156367
cg15156836
cg15156844
cg15157837
cg15158783
cg15160312
cg15160445
cg15160742
cg15161055
cg15161785
cg15164103
cg15164958
cg15165084
cg15166050
cg15166089
cg15167433
cg15169162
cg15170424
cg15171237
cg15173196
cg15175266
cg15175577
cg15177359
cg15177917
cg15178040
cg15182360
cg15183083
cg15185001
cg15185286
cg15185794
cg15185804
cg15186584
cg15186869
cg15187606
cg15188491
cg15188688
cg15191648
cg15195276
cg15195353
cg15195412
cg15198335
cg15200096
cg15201291
cg15201599
cg15201635
cg15201877
cg15201909
cg15202954
cg15205507
cg15206330
cg15206445
cg15207619
cg15207953
cg15209169
cg15210427
cg15210596
cg15210999
cg15211655
cg15211677
cg15212440
cg15213605
cg15214092
cg15214137
cg15215114
cg15219393
cg15222604
cg15223781
cg15225105
cg15226751
cg15227610
cg15227982
cg15228639
cg15229026
cg15230273
cg15231886
cg15232450
cg15233681
cg15234096
cg15235185
cg15235832
cg15236866
cg15238200
cg15238224
cg15239123
cg15239579
cg15239703
cg15240064
cg15241084
cg15241708
cg15242570
cg15243024
cg15247031
cg15247144
cg15248035
cg15248979
cg15249164
cg15250507
cg15250797
cg15253243
cg15253672
cg15256539
cg15257765
cg15258980
cg15259973
cg15260250
cg15261665
cg15262516
cg15262928
cg15262984
cg15264255
cg15264273
cg15264303
cg15264808
cg15269294
cg15269863
cg15269875
cg15270851
cg15270950
cg15271594
cg15271616
cg15272684
cg15272690
cg15275890
cg15277108
cg15278682
cg15278948
cg15279364
cg15280964
cg15284635
cg15286372
cg15286905
cg15288179
cg15293750
cg15296858
cg15297650
cg15298323
cg15298545
cg15298594
cg15299463
cg15299721
cg15300989
cg15301525
cg15301694
cg15301700
cg15302379
cg15303841
cg15304928
cg15305343
cg15305511
cg15307169
cg15307268
cg15308737
cg15309006
cg15309223
cg15309236
cg15309264
cg15310162
cg15310873
cg15311933
cg15312298
cg15312323
cg15315630
cg15316289
cg15316334
cg15317267
cg15318532
cg15319076
cg15319451
cg15319457
cg15320474
cg15321195
cg15321211
cg15322932
cg15329467
cg15329483
cg15329642
cg15329866
cg15331039
cg15334028
cg15337006
cg15337055
cg15337897
cg15339605
cg15341340
cg15341760
cg15342384
cg15343119
cg15344028
cg15344726
cg15345126
cg15348640
cg15348799
cg15350036
cg15350455
cg15352315
cg15352829
cg15357518
cg15357639
cg15357945
cg15359413
cg15361231
cg15361590
cg15361750
cg15364303
cg15364537
cg15364618
cg15365950
cg15368822
cg15371509
cg15372098
cg15373285
cg15373633
cg15374234
cg15375239
cg15375586
cg15376097
cg15377518
cg15377649
cg15379237
cg15379633
cg15379858
cg15379887
cg15381313
cg15381769
cg15383087
cg15383120
cg15383392
cg15383574
cg15384392
cg15384599
cg15384717
cg15385623
cg15387123
cg15389153
cg15392792
cg15394409
cg15396310
cg15396367
cg15397506
cg15398448
cg15398520
cg15399561
cg15401952
cg15403517
cg15407570
cg15408407
cg15410903
cg15411984
cg15413566
cg15414833
cg15415507
cg15415509
cg15415545
cg15416233
cg15416577
cg15417244
cg15417900
cg15419274
cg15422147
cg15422784
cg15423613
cg15423764
cg15423862
cg15425280
cg15425811
cg15426734
cg15427448
cg15427567
cg15427656
cg15427774
cg15428653
cg15430659
cg15431576
cg15432938
cg15434599
cg15435730
cg15437432
cg15439078
cg15439196
cg15439862
cg15441973
cg15442534
cg15442702
cg15443822
cg15444978
cg15445332
cg15446391
cg15447479
cg15448245
cg15448599
cg15451100
cg15452204
cg15452426
cg15452573
cg15453943
cg15454483
cg15456206
cg15457079
cg15457899
cg15459742
cg15459773
cg15460516
cg15461516
cg15462232
cg15464148
cg15467148
cg15467759
cg15468095
cg15470298
cg15470750
cg15473335
cg15473868
cg15473904
cg15475323
cg15477600
cg15479752
cg15480475
cg15480941
cg15481539
cg15482690
cg15484019
cg15484375
cg15484384
cg15485859
cg15486645
cg15488251
cg15488402
cg15489294
cg15489301
cg15489422
cg15491567
cg15492003
cg15492104
cg15494458
cg15494980
cg15498283
cg15500658
cg15501381
cg15502446
cg15502888
cg15503752
cg15503799
cg15507817
cg15508020
cg15512851
cg15512961
cg15514848
cg15516226
cg15517609
cg15517965
cg15518883
cg15518950
cg15519208
cg15520279
cg15521097
cg15522719
cg15522957
cg15523238
cg15525002
cg15526708
cg15527554
cg15528736
cg15530356
cg15531099
cg15532088
cg15534084
cg15534366
cg15536230
cg15536490
cg15536552
cg15537433
cg15537850
cg15538427
cg15538820
cg15538837
cg15539420
cg15540054
cg15540820
cg15541230
cg15541315
cg15542496
cg15543551
cg15544036
cg15544721
cg15547534
cg15547662
cg15550350
cg15551881
cg15552238
cg15553522
cg15554401
cg15555014
cg15555727
cg15556558
cg15558658
cg15558971
cg15559560
cg15559700
cg15559737
cg15560112
cg15560337
cg15561986
cg15562197
cg15563057
cg15563382
cg15563952
cg15563993
cg15564267
cg15565533
cg15565872
cg15566222
cg15566783
cg15568167
cg15569340
cg15569512
cg15571154
cg15572745
cg15572787
cg15576195
cg15576233
cg15579370
cg15580043
cg15581500
cg15582789
cg15582891
cg15583058
cg15583072
cg15584630
cg15584813
cg15585987
cg15587603
cg15589156
cg15589354
cg15589427
cg15590780
cg15591678
cg15591837
cg15594133
cg15595739
cg15597540
cg15600342
cg15600835
cg15601535
cg15602735
cg15602950
cg15602969
cg15603885
cg15604467
cg15605888
cg15606663
cg15607672
cg15609273
cg15609321
cg15610792
cg15611364
cg15611923
cg15612063
cg15612436
cg15612546
cg15612847
cg15612927
cg15613048
cg15613982
cg15615135
cg15616083
cg15616400
cg15619125
cg15619794
cg15623573
cg15625636
cg15626350
cg15627502
cg15627524
cg15628498
cg15629064
cg15630759
cg15631323
cg15633390
cg15634735
cg15636365
cg15637528
cg15639045
cg15639951
cg15640375
cg15641675
cg15641998
cg15642035
cg15642326
cg15643724
cg15645309
cg15645605
cg15645784
cg15646782
cg15647515
cg15648315
cg15648905
cg15649193
cg15652120
cg15652212
cg15652797
cg15654964
cg15658426
cg15659828
cg15660077
cg15660498
cg15661409
cg15662251
cg15663121
cg15664067
cg15664701
cg15664905
cg15665653
cg15669092
cg15669228
cg15669273
cg15670863
cg15673110
cg15674432
cg15674997
cg15676084
cg15676241
cg15676488
cg15677132
cg15677294
cg15677355
cg15679095
cg15679098
cg15679651
cg15681351
cg15683488
cg15683743
cg15684563
cg15686608
cg15687659
cg15688767
cg15690721
cg15691199
cg15691649
cg15691841
cg15692239
cg15693363
cg15693736
cg15694180
cg15696627
cg15698196
cg15699524
cg15700197
cg15700739
cg15701111
cg15701622
cg15702701
cg15703357
cg15703512
cg15703690
cg15705469
cg15705999
cg15707568
cg15711744
cg15712267
cg15713086
cg15714041
cg15717808
cg15720064
cg15720535
cg15721424
cg15722679
cg15725808
cg15725933
cg15726245
cg15727249
cg15727320
cg15729423
cg15731815
cg15733266
cg15733507
cg15736165
cg15736336
cg15736338
cg15737168
cg15737319
cg15738916
cg15739437
cg15739581
cg15739944
cg15740366
cg15740508
cg15741583
cg15741706
cg15742700
cg15743985
cg15746187
cg15746445
cg15746620
cg15746719
cg15747133
cg15747595
cg15747933
cg15748507
cg15749322
cg15749748
cg15749858
cg15750102
cg15750705
cg15751406
cg15752043
cg15753381
cg15754084
cg15754109
cg15755084
cg15755406
cg15755548
cg15756091
cg15757271
cg15758700
cg15759873
cg15760840
cg15760943
cg15761233
cg15761405
cg15764655
cg15765212
cg15765532
cg15765694
cg15765896
cg15767406
cg15768203
cg15768270
cg15769409
cg15770654
cg15772361
cg15772393
cg15774153
cg15774495
cg15775914
cg15776355
cg15777570
cg15777781
cg15778232
cg15778350
cg15779381
cg15779716
cg15780361
cg15780578
cg15780888
cg15781316
cg15781625
cg15781794
cg15781838
cg15782391
cg15783027
cg15783800
cg15784332
cg15784615
cg15785580
cg15785720
cg15786541
cg15786837
cg15786879
cg15787039
cg15789095
cg15790852
cg15791248
cg15792367
cg15792688
cg15796682
cg15796819
cg15796941
cg15796978
cg15797414
cg15798153
cg15798455
cg15798530
cg15799267
cg15799959
cg15800421
cg15801967
cg15802323
cg15802898
cg15804118
cg15804973
cg15806518
cg15808558
cg15809230
cg15810326
cg15810744
cg15811235
cg15811427
cg15812873
cg15814508
cg15815016
cg15815843
cg15816080
cg15817236
cg15818800
cg15819171
cg15819333
cg15819853
cg15820189
cg15820809
cg15820955
cg15821095
cg15822346
cg15822411
cg15823100
cg15824056
cg15824080
cg15824705
cg15824968
cg15827031
cg15827295
cg15830940
cg15831452
cg15832292
cg15832436
cg15834294
cg15835232
cg15835825
cg15836394
cg15836660
cg15836722
cg15837252
cg15839448
cg15840658
cg15840985
cg15841415
cg15842276
cg15842400
cg15842430
cg15842884
cg15843217
cg15844609
cg15846641
cg15846718
cg15847988
cg15851800
cg15852879
cg15852891
cg15853125
cg15853374
cg15854296
cg15856055
cg15857475
cg15860839
cg15861540
cg15862544
cg15863254
cg15864184
cg15865742
cg15868151
cg15869022
cg15869642
cg15872103
cg15873301
cg15873633
cg15873715
cg15875120
cg15876417
cg15877314
cg15878317
cg15879316
cg15880738
cg15881088
cg15881727
cg15882999
cg15883716
cg15883761
cg15884411
cg15885734
cg15887846
cg15888522
cg15890111
cg15890484
cg15893253
cg15894661
cg15895197
cg15895359
cg15896447
cg15897310
cg15898840
cg15900519
cg15900980
cg15901783
cg15903282
cg15903395
cg15903421
cg15903837
cg15905124
cg15905634
cg15905979
cg15910208
cg15910230
cg15911500
cg15912427
cg15913671
cg15914863
cg15916061
cg15916628
cg15918284
cg15919045
cg15920202
cg15923513
cg15925792
cg15926557
cg15926585
cg15927263
cg15928132
cg15928398
cg15928446
cg15929201
cg15931943
cg15932716
cg15933546
cg15936718
cg15937081
cg15937958
cg15940569
cg15942481
cg15942562
cg15944762
cg15944856
cg15945417
cg15945754
cg15945769
cg15946545
cg15946807
cg15947959
cg15948326
cg15949277
cg15951107
cg15952487
cg15952725
cg15954792
cg15955341
cg15957394
cg15958424
cg15959756
cg15963417
cg15965055
cg15965510
cg15965913
cg15966253
cg15966757
cg15967525
cg15970621
cg15971505
cg15971836
cg15972294
cg15972617
cg15973234
cg15974053
cg15974062
cg15975283
cg15976539
cg15977272
cg15977278
cg15977816
cg15979098
cg15979932
cg15981265
cg15981554
cg15982308
cg15982419
cg15983005
cg15983520
cg15983538
cg15984612
cg15984661
cg15984822
cg15988232
cg15988792
cg15989091
cg15990015
cg15991288
cg15992730
cg15993402
cg15993674
cg15994159
cg15994781
cg15996947
cg15997411
cg15998761
cg16000832
cg16000888
cg16001460
cg16001913
cg16003238
cg16003500
cg16003913
cg16004226
cg16004800
cg16005224
cg16007185
cg16007628
cg16007680
cg16008138
cg16009558
cg16011258
cg16013246
cg16014085
cg16016036
cg16016641
cg16016951
cg16017358
cg16017492
cg16019273
cg16019620
cg16020904
cg16022279
cg16022344
cg16025584
cg16026550
cg16028753
cg16028934
cg16029760
cg16034046
cg16034652
cg16035277
cg16035531
cg16036738
cg16037142
cg16040953
cg16041611
cg16041660
cg16042149
cg16046376
cg16046465
cg16046951
cg16047482
cg16050349
cg16050784
cg16050957
cg16051027
cg16051685
cg16052901
cg16054422
cg16060664
cg16062480
cg16063112
cg16063666
cg16065186
cg16068780
cg16068833
cg16069236
cg16069910
cg16070444
cg16072030
cg16072462
cg16075384
cg16075940
cg16076328
cg16077929
cg16078836
cg16080552
cg16082125
cg16084788
cg16085042
cg16087263
cg16090392
cg16091845
cg16092786
cg16092956
cg16094520
cg16094954
cg16097079
cg16097772
cg16098170
cg16098726
cg16098981
cg16101572
cg16101800
cg16104446
cg16107172
cg16107553
cg16108132
cg16109297
cg16111791
cg16112050
cg16112129
cg16112157
cg16112945
cg16114640
cg16116363
cg16118817
cg16119128
cg16119274
cg16120811
cg16121444
cg16122592
cg16124337
cg16124821
cg16125615
cg16127845
cg16128363
cg16129797
cg16129988
cg16131766
cg16133244
cg16137862
cg16139316
cg16140179
cg16141690
cg16142218
cg16142977
cg16148270
cg16148403
cg16148454
cg16150435
cg16152813
cg16153267
cg16154416
cg16155382
cg16155588
cg16155702
cg16158220
cg16158681
cg16158807
cg16158874
cg16159313
cg16160720
cg16161425
cg16166399
cg16168311
cg16169604
cg16173067
cg16173109
cg16174071
cg16174234
cg16175263
cg16175725
cg16175792
cg16176301
cg16176379
cg16176600
cg16177163
cg16177830
cg16178491
cg16179125
cg16181202
cg16182127
cg16184930
cg16184943
cg16185365
cg16188038
cg16188243
cg16189954
cg16191009
cg16192029
cg16192575
cg16192916
cg16193203
cg16194715
cg16195804
cg16196602
cg16196812
cg16199381
cg16200844
cg16202564
cg16204289
cg16204757
cg16205058
cg16208136
cg16208271
cg16208491
cg16209630
cg16211684
cg16213976
cg16215361
cg16218254
cg16218377
cg16218387
cg16218424
cg16219122
cg16220183
cg16220802
cg16221059
cg16222568
cg16222698
cg16222762
cg16224854
cg16225091
cg16225429
cg16225441
cg16225753
cg16227684
cg16227775
cg16228804
cg16232126
cg16232979
cg16235034
cg16235860
cg16236759
cg16236875
cg16237595
cg16239406
cg16240480
cg16241648
cg16241714
cg16242770
cg16243644
cg16243646
cg16245261
cg16245339
cg16245844
cg16246410
cg16248277
cg16249454
cg16249711
cg16250355
cg16250754
cg16253168
cg16253412
cg16254309
cg16254764
cg16256230
cg16256504
cg16256610
cg16256643
cg16257040
cg16257086
cg16257091
cg16257685
cg16261965
cg16263182
cg16264526
cg16267059
cg16267266
cg16267491
cg16268051
cg16268429
cg16268563
cg16269097
cg16270091
cg16270890
cg16270990
cg16272420
cg16273524
cg16273597
cg16273788
cg16274148
cg16275172
cg16276070
cg16276199
cg16279786
cg16280313
cg16280667
cg16280922
cg16281796
cg16282101
cg16282679
cg16284168
cg16284292
cg16286776
cg16290737
cg16293088
cg16293105
cg16293656
cg16295988
cg16296356
cg16297030
cg16298264
cg16298282
cg16299341
cg16301617
cg16302441
cg16303453
cg16303562
cg16306115
cg16306381
cg16307860
cg16310262
cg16310717
cg16312163
cg16312647
cg16312916
cg16313343
cg16313587
cg16315923
cg16317961
cg16319578
cg16321029
cg16323498
cg16324018
cg16326979
cg16328273
cg16328820
cg16330965
cg16332060
cg16332224
cg16332577
cg16334795
cg16334840
cg16335762
cg16336120
cg16338035
cg16338347
cg16338822
cg16339185
cg16340268
cg16340918
cg16341373
cg16342780
cg16343696
cg16343842
cg16345226
cg16345880
cg16348491
cg16351002
cg16351184
cg16352283
cg16353413
cg16353836
cg16354207
cg16356516
cg16356956
cg16357381
cg16357921
cg16358738
cg16358826
cg16359129
cg16360372
cg16360444
cg16361890
cg16362133
cg16363586
cg16366323
cg16367027
cg16367232
cg16370389
cg16372520
cg16375728
cg16376234
cg16377872
cg16377880
cg16378421
cg16379513
cg16381688
cg16381752
cg16382256
cg16382322
cg16382382
cg16384137
cg16385933
cg16386080
cg16386158
cg16388829
cg16391151
cg16391792
cg16393207
cg16394138
cg16396417
cg16396488
cg16396948
cg16398289
cg16399745
cg16400825
cg16404106
cg16404689
cg16405575
cg16405957
cg16406212
cg16408394
cg16408565
cg16408970
cg16409869
cg16411152
cg16413535
cg16413777
cg16414852
cg16414945
cg16415058
cg16415646
cg16417437
cg16417937
cg16418163
cg16418329
cg16418684
cg16419345
cg16420530
cg16420888
cg16421285
cg16421589
cg16422907
cg16425577
cg16426459
cg16427670
cg16428251
cg16429439
cg16431978
cg16433922
cg16434306
cg16434546
cg16435601
cg16438432
cg16440909
cg16442715
cg16443152
cg16443939
cg16444968
cg16446783
cg16449464
cg16449972
cg16452396
cg16454349
cg16456919
cg16462075
cg16463460
cg16464322
cg16465769
cg16465939
cg16466334
cg16467694
cg16468729
cg16468910
cg16469386
cg16470760
cg16470957
cg16473288
cg16474684
cg16474696
cg16477324
cg16478145
cg16478792
cg16479674
cg16480145
cg16480209
cg16481024
cg16481281
cg16482226
cg16483466
cg16483916
cg16484842
cg16486059
cg16488098
cg16488522
cg16490390
cg16491909
cg16492735
cg16494477
cg16494590
cg16495265
cg16501028
cg16501235
cg16504670
cg16504798
cg16505204
cg16505550
cg16505687
cg16507522
cg16508857
cg16509045
cg16509569
cg16509658
cg16510010
cg16510657
cg16511708
cg16512727
cg16514843
cg16514995
cg16515820
cg16516400
cg16517394
cg16518291
cg16519321
cg16519742
cg16521836
cg16522484
cg16523424
cg16523471
cg16523653
cg16524139
cg16525692
cg16525761
cg16527805
cg16529592
cg16530429
cg16534233
cg16534499
cg16535180
cg16536450
cg16536918
cg16537367
cg16538604
cg16539629
cg16539981
cg16540259
cg16540704
cg16540768
cg16541031
cg16543027
cg16543294
cg16544272
cg16545079
cg16545105
cg16546489
cg16547341
cg16547450
cg16547529
cg16550324
cg16551261
cg16551326
cg16555388
cg16557944
cg16558203
cg16558348
cg16561743
cg16564824
cg16567044
cg16570917
cg16571399
cg16574065
cg16575408
cg16579101
cg16579354
cg16579646
cg16580737
cg16581199
cg16582174
cg16582344
cg16584172
cg16584573
cg16584911
cg16585619
cg16585682
cg16588061
cg16590151
cg16592658
cg16593081
cg16597172
cg16598810
cg16601385
cg16604136
cg16604218
cg16604516
cg16605590
cg16606185
cg16606638
cg16607065
cg16608348
cg16608652
cg16609872
cg16609957
cg16612562
cg16612699
cg16613192
cg16614332
cg16614500
cg16615211
cg16616325
cg16616734
cg16616769
cg16619240
cg16620032
cg16620731
cg16621987
cg16625216
cg16626670
cg16627949
cg16628119
cg16628918
cg16632280
cg16632715
cg16632891
cg16636110
cg16636571
cg16638540
cg16639185
cg16639595
cg16639637
cg16640096
cg16641915
cg16645539
cg16648297
cg16648841
cg16652063
cg16652241
cg16652259
cg16652639
cg16653538
cg16657615
cg16658719
cg16659043
cg16660041
cg16660717
cg16664233
cg16665103
cg16666115
cg16666160
cg16666456
cg16668394
cg16670497
cg16672449
cg16673198
cg16677885
cg16678925
cg16679837
cg16682903
cg16685388
cg16685860
cg16687447
cg16688376
cg16688911
cg16689634
cg16691616
cg16691888
cg16692277
cg16692761
cg16695354
cg16698623
cg16698781
cg16701105
cg16703647
cg16705481
cg16706631
cg16708012
cg16708281
cg16708623
cg16708981
cg16711185
cg16713727
cg16713808
cg16714091
cg16715722
cg16716983
cg16717225
cg16718094
cg16718678
cg16718891
cg16719404
cg16720880
cg16721202
cg16721845
cg16722118
cg16722536
cg16723180
cg16725097
cg16725865
cg16728114
cg16729690
cg16729794
cg16731016
cg16731240
cg16732880
cg16732901
cg16738336
cg16739396
cg16739580
cg16740543
cg16741710
cg16742703
cg16743289
cg16743781
cg16744741
cg16745604
cg16745616
cg16746462
cg16746631
cg16746737
cg16747567
cg16749578
cg16749930
cg16750914
cg16752583
cg16752778
cg16753336
cg16756620
cg16756998
cg16757724
cg16758041
cg16759954
cg16761041
cg16761581
cg16762195
cg16762386
cg16763895
cg16769376
cg16769442
cg16770799
cg16771596
cg16772207
cg16772514
cg16773028
cg16773899
cg16774604
cg16776350
cg16776717
cg16777510
cg16777782
cg16777839
cg16778148
cg16778809
cg16778903
cg16779976
cg16785344
cg16786117
cg16786458
cg16786703
cg16787352
cg16787600
cg16788436
cg16790239
cg16791508
cg16791686
cg16792160
cg16792632
cg16792800
cg16793061
cg16793150
cg16794633
cg16794682
cg16794882
cg16796590
cg16796951
cg16797831
cg16799087
cg16799583
cg16799961
cg16802152
cg16802646
cg16803817
cg16806347
cg16807911
cg16807989
cg16812893
cg16814399
cg16816226
cg16817034
cg16817891
cg16821394
cg16822189
cg16823105
cg16823737
cg16824731
cg16825000
cg16825643
cg16826286
cg16826718
cg16829154
cg16829450
cg16831889
cg16832407
cg16833230
cg16833551
cg16834187
cg16834431
cg16837769
cg16842214
cg16842485
cg16847051
cg16848873
cg16852892
cg16853860
cg16853982
cg16854524
cg16854606
cg16855440
cg16855929
cg16858125
cg16860587
cg16860694
cg16861508
cg16862361
cg16862838
cg16863382
cg16863447
cg16864658
cg16864895
cg16866038
cg16869108
cg16870320
cg16872071
cg16872560
cg16873684
cg16873863
cg16878652
cg16879115
cg16879596
cg16880396
cg16883145
cg16883533
cg16884042
cg16884539
cg16884569
cg16886188
cg16886259
cg16889368
cg16890093
cg16891895
cg16893574
cg16893614
cg16894211
cg16896371
cg16896647
cg16898420
cg16899036
cg16899306
cg16899442
cg16900022
cg16902509
cg16904306
cg16904599
cg16905311
cg16907075
cg16907167
cg16907488
cg16907514
cg16907566
cg16908782
cg16909124
cg16909364
cg16910379
cg16910767
cg16911220
cg16913124
cg16914151
cg16917279
cg16918585
cg16920242
cg16923271
cg16924616
cg16925486
cg16925970
cg16927136
cg16927606
cg16928795
cg16929104
cg16932672
cg16933388
cg16933922
cg16935075
cg16937611
cg16940801
cg16940935
cg16941656
cg16944093
cg16948369
cg16948979
cg16949889
cg16950012
cg16950616
cg16953064
cg16953612
cg16954341
cg16954928
cg16956268
cg16957313
cg16957569
cg16958189
cg16959606
cg16959972
cg16961092
cg16961218
cg16962970
cg16964535
cg16967583
cg16969623
cg16970232
cg16970828
cg16977035
cg16977257
cg16977872
cg16978263
cg16979445
cg16983159
cg16983211
cg16984812
cg16984944
cg16986494
cg16986720
cg16986846
cg16989248
cg16989646
cg16990174
cg16991589
cg16992787
cg16993440
cg16993794
cg16994506
cg16998207
cg16998213
cg16998353
cg17001035
cg17001430
cg17001652
cg17001703
cg17002259
cg17003970
cg17004373
cg17006282
cg17009433
cg17009717
cg17010112
cg17015234
cg17016000
cg17017278
cg17018517
cg17018527
cg17020834
cg17021265
cg17022635
cg17022914
cg17026456
cg17026542
cg17027046
cg17028039
cg17029151
cg17029168
cg17030820
cg17031727
cg17031773
cg17032587
cg17034082
cg17034109
cg17036441
cg17037924
cg17038116
cg17040807
cg17041296
cg17043101
cg17043366
cg17043922
cg17044311
cg17044611
cg17045009
cg17048363
cg17048483
cg17049328
cg17050100
cg17051321
cg17051440
cg17051623
cg17054360
cg17055145
cg17055734
cg17055959
cg17057965
cg17058777
cg17061853
cg17063018
cg17063929
cg17065601
cg17066382
cg17067005
cg17067528
cg17067942
cg17067993
cg17071536
cg17071957
cg17072268
cg17073891
cg17074212
cg17076012
cg17076921
cg17078393
cg17079378
cg17080180
cg17080277
cg17083853
cg17083925
cg17084151
cg17084361
cg17085299
cg17088290
cg17090012
cg17091770
cg17092062
cg17093267
cg17095279
cg17095731
cg17095753
cg17095936
cg17096191
cg17099569
cg17100200
cg17100322
cg17102807
cg17103109
cg17105014
cg17108383
cg17108819
cg17109273
cg17111669
cg17114257
cg17115258
cg17118262
cg17119387
cg17119559
cg17119688
cg17122244
cg17122311
cg17124509
cg17124700
cg17125623
cg17127132
cg17127587
cg17127769
cg17127823
cg17129141
cg17129388
cg17130791
cg17132967
cg17133183
cg17133388
cg17135325
cg17136126
cg17138359
cg17140815
cg17141902
cg17142134
cg17142149
cg17142183
cg17142470
cg17145652
cg17145806
cg17146877
cg17150465
cg17154022
cg17155167
cg17155596
cg17158059
cg17159242
cg17159537
cg17161537
cg17162024
cg17162271
cg17163751
cg17164340
cg17164520
cg17165266
cg17165284
cg17165760
cg17166338
cg17166812
cg17168535
cg17169613
cg17169998
cg17170504
cg17171485
cg17171916
cg17173423
cg17176395
cg17176732
cg17177336
cg17177660
cg17177699
cg17177829
cg17178336
cg17178888
cg17179099
cg17179881
cg17181653
cg17183546
cg17183991
cg17185543
cg17185639
cg17186163
cg17186444
cg17186803
cg17188046
cg17188169
cg17189058
cg17189494
cg17189778
cg17190608
cg17191178
cg17191715
cg17192247
cg17194182
cg17196716
cg17197538
cg17198372
cg17198722
cg17199483
cg17199658
cg17200465
cg17204557
cg17205788
cg17206029
cg17207590
cg17208363
cg17210604
cg17213552
cg17214107
cg17215680
cg17217654
cg17217677
cg17223189
cg17225169
cg17228833
cg17229197
cg17229388
cg17231524
cg17232861
cg17233506
cg17233601
cg17233935
cg17234150
cg17236617
cg17237063
cg17237813
cg17237881
cg17238009
cg17239761
cg17240454
cg17240496
cg17240836
cg17240987
cg17241013
cg17241310
cg17241657
cg17243643
cg17248183
cg17250929
cg17251713
cg17252960
cg17253459
cg17255302
cg17256157
cg17256555
cg17257175
cg17258195
cg17259265
cg17259741
cg17260124
cg17260449
cg17260725
cg17260954
cg17261830
cg17263089
cg17264470
cg17264618
cg17266238
cg17267493
cg17267907
cg17269277
cg17269548
cg17272094
cg17272491
cg17272843
cg17274064
cg17274742
cg17277529
cg17277939
cg17279839
cg17280624
cg17281600
cg17283268
cg17285325
cg17286491
cg17286640
cg17289734
cg17291001
cg17293470
cg17293641
cg17294081
cg17296078
cg17296166
cg17298704
cg17299712
cg17300307
cg17301902
cg17302852
cg17303299
cg17304433
cg17304878
cg17305187
cg17306637
cg17307280
cg17316750
cg17317962
cg17319849
cg17321617
cg17324128
cg17324707
cg17327492
cg17327630
cg17328659
cg17329164
cg17329249
cg17329518
cg17330200
cg17332016
cg17333479
cg17336076
cg17338258
cg17338403
cg17339202
cg17341358
cg17341703
cg17342283
cg17342759
cg17345480
cg17346022
cg17346115
cg17347253
cg17347389
cg17347634
cg17349199
cg17349753
cg17350448
cg17351116
cg17351385
cg17352004
cg17353431
cg17354052
cg17354708
cg17356112
cg17356181
cg17356252
cg17356532
cg17356733
cg17357062
cg17357865
cg17357984
cg17361154
cg17361641
cg17364922
cg17366294
cg17366325
cg17367215
cg17371067
cg17371081
cg17376813
cg17378989
cg17380128
cg17383958
cg17384145
cg17384214
cg17385448
cg17385674
cg17386181
cg17386185
cg17386433
cg17386700
cg17386991
cg17387870
cg17387916
cg17388484
cg17389295
cg17389519
cg17391474
cg17391877
cg17391929
cg17393296
cg17397420
cg17397493
cg17398003
cg17398283
cg17398312
cg17398595
cg17398613
cg17399352
cg17400229
cg17403875
cg17404081
cg17404605
cg17404915
cg17405586
cg17407908
cg17408647
cg17408686
cg17409393
cg17410236
cg17412258
cg17412351
cg17412560
cg17413703
cg17414107
cg17414431
cg17415555
cg17415721
cg17416146
cg17416608
cg17417054
cg17417191
cg17420360
cg17421623
cg17422427
cg17423978
cg17425224
cg17425616
cg17428423
cg17428950
cg17429424
cg17430393
cg17431739
cg17436805
cg17439480
cg17439694
cg17441778
cg17445987
cg17446142
cg17451138
cg17452277
cg17452384
cg17453778
cg17455591
cg17456704
cg17457560
cg17460095
cg17460386
cg17460846
cg17461214
cg17463527
cg17465219
cg17465304
cg17465631
cg17465827
cg17466535
cg17466768
cg17468440
cg17468841
cg17469356
cg17469479
cg17469978
cg17470143
cg17470637
cg17470697
cg17471019
cg17471102
cg17471928
cg17474651
cg17475456
cg17475918
cg17477756
cg17480438
cg17482740
cg17483510
cg17484237
cg17488985
cg17489451
cg17489622
cg17489752
cg17489897
cg17491456
cg17496788
cg17496921
cg17497271
cg17498321
cg17498523
cg17499294
cg17500329
cg17500962
cg17501569
cg17502536
cg17503456
cg17503750
cg17504145
cg17504464
cg17505428
cg17505463
cg17505757
cg17506742
cg17509612
cg17509807
cg17509872
cg17511416
cg17518825
cg17518962
cg17518965
cg17520176
cg17522249
cg17522601
cg17523380
cg17524624
cg17524886
cg17525003
cg17525406
cg17526300
cg17527798
cg17530977
cg17532978
cg17533684
cg17533847
cg17534899
cg17536071
cg17536532
cg17536848
cg17539235
cg17541922
cg17542385
cg17542495
cg17542835
cg17543123
cg17547537
cg17550582
cg17552093
cg17552650
cg17554194
cg17556578
cg17558126
cg17559549
cg17559711
cg17560179
cg17560327
cg17560332
cg17560720
cg17561435
cg17561452
cg17563769
cg17565490
cg17567317
cg17568035
cg17568996
cg17569486
cg17571782
cg17572572
cg17572791
cg17574251
cg17575811
cg17578903
cg17580045
cg17582250
cg17582777
cg17586860
cg17587934
cg17589175
cg17589341
cg17592292
cg17592734
cg17592812
cg17593391
cg17597195
cg17598875
cg17599586
cg17601843
cg17602451
cg17603184
cg17605084
cg17605847
cg17606683
cg17606785
cg17606881
cg17607024
cg17607231
cg17607973
cg17608500
cg17610929
cg17611475
cg17612991
cg17614750
cg17615007
cg17616707
cg17617223
cg17618092
cg17619823
cg17624892
cg17625032
cg17626563
cg17627559
cg17628717
cg17630127
cg17631429
cg17638137
cg17638468
cg17639046
cg17639059
cg17639290
cg17640201
cg17640322
cg17641104
cg17641252
cg17642353
cg17644208
cg17644867
cg17647273
cg17647744
cg17648241
cg17648620
cg17651255
cg17651821
cg17653969
cg17655576
cg17655614
cg17657618
cg17659886
cg17660026
cg17660655
cg17661881
cg17662177
cg17663463
cg17663577
cg17665193
cg17665608
cg17667972
cg17669700
cg17671157
cg17675150
cg17675882
cg17676096
cg17676129
cg17676574
cg17677397
cg17677842
cg17679246
cg17680902
cg17682309
cg17682828
cg17683775
cg17685111
cg17685628
cg17686260
cg17686885
cg17687282
cg17687962
cg17688525
cg17691309
cg17692403
cg17693270
cg17693957
cg17694877
cg17696091
cg17697457
cg17698643
cg17699374
cg17701785
cg17701886
cg17703212
cg17703324
cg17703554
cg17703658
cg17704839
cg17705056
cg17705081
cg17706173
cg17709466
cg17709676
cg17709873
cg17709884
cg17710021
cg17710288
cg17711541
cg17711587
cg17711870
cg17714030
cg17714794
cg17714799
cg17714828
cg17717588
cg17718210
cg17718302
cg17718322
cg17718515
cg17720231
cg17720233
cg17723549
cg17724365
cg17725461
cg17725472
cg17725968
cg17726022
cg17727529
cg17729667
cg17729941
cg17731079
cg17731261
cg17732044
cg17732521
cg17733100
cg17733331
cg17736259
cg17738133
cg17738194
cg17738494
cg17740399
cg17740645
cg17741106
cg17741291
cg17741572
cg17742155
cg17742874
cg17745122
cg17746675
cg17747005
cg17747332
cg17749384
cg17749443
cg17749520
cg17749961
cg17751569
cg17751867
cg17753124
cg17754680
cg17754980
cg17755581
cg17756392
cg17757055
cg17758148
cg17758721
cg17759354
cg17765461
cg17767184
cg17767659
cg17767931
cg17769158
cg17769238
cg17770886
cg17771150
cg17771854
cg17774305
cg17774418
cg17775235
cg17775283
cg17775713
cg17776353
cg17777592
cg17778120
cg17778721
cg17778867
cg17780098
cg17783509
cg17784922
cg17786776
cg17787710
cg17788013
cg17788682
cg17788832
cg17790333
cg17791617
cg17791651
cg17791766
cg17791936
cg17792192
cg17793621
cg17794261
cg17795240
cg17795586
cg17797182
cg17797815
cg17800442
cg17801256
cg17802847
cg17803089
cg17803430
cg17803965
cg17804302
cg17804987
cg17805404
cg17806989
cg17808849
cg17809798
cg17810944
cg17811228
cg17812013
cg17812431
cg17813891
cg17814481
cg17815841
cg17818900
cg17819635
cg17820459
cg17820591
cg17820828
cg17823175
cg17823320
cg17824393
cg17826679
cg17827767
cg17829314
cg17829936
cg17830308
cg17830754
cg17832162
cg17832674
cg17833578
cg17834443
cg17834752
cg17836145
cg17838026
cg17838516
cg17838626
cg17838765
cg17839278
cg17839611
cg17841529
cg17843048
cg17843759
cg17846100
cg17847607
cg17849194
cg17849956
cg17850880
cg17851105
cg17853587
cg17854440
cg17854497
cg17858663
cg17860158
cg17860186
cg17861230
cg17863168
cg17864730
cg17865752
cg17866455
cg17867194
cg17868994
cg17869167
cg17870792
cg17872064
cg17872476
cg17872757
cg17875156
cg17877494
cg17877656
cg17878972
cg17880199
cg17880859
cg17881637
cg17884373
cg17885062
cg17886028
cg17886959
cg17887537
cg17889103
cg17890764
cg17891123
cg17891149
cg17891278
cg17892328
cg17892556
cg17894008
cg17895149
cg17895873
cg17896097
cg17896229
cg17896249
cg17897236
cg17897879
cg17901463
cg17902858
cg17903316
cg17903544
cg17904068
cg17904739
cg17904786
cg17904815
cg17905198
cg17906786
cg17907567
cg17910564
cg17913068
cg17914753
cg17915429
cg17917518
cg17918089
cg17918201
cg17918239
cg17918501
cg17918700
cg17919471
cg17920197
cg17921034
cg17921310
cg17922226
cg17923358
cg17926057
cg17926869
cg17927917
cg17928268
cg17929627
cg17935677
cg17936488
cg17938146
cg17939444
cg17940013
cg17940740
cg17941312
cg17942096
cg17942553
cg17943999
cg17945001
cg17946497
cg17946995
cg17947053
cg17947599
cg17948627
cg17950095
cg17952262
cg17959722
cg17960516
cg17961200
cg17963089
cg17963840
cg17964955
cg17965019
cg17965230
cg17966192
cg17966619
cg17969298
cg17971003
cg17974185
cg17976381
cg17976829
cg17977362
cg17977409
cg17978274
cg17979628
cg17980508
cg17981339
cg17982102
cg17982504
cg17982671
cg17983064
cg17983307
cg17987231
cg17989037
cg17989572
cg17990871
cg17991347
cg17992056
cg17993772
cg17993949
cg17997329
cg17998964
cg18001427
cg18003135
cg18003231
cg18003698
cg18003791
cg18003795
cg18006085
cg18006568
cg18008766
cg18009798
cg18011401
cg18013830
cg18014844
cg18015044
cg18015677
cg18016365
cg18017908
cg18022193
cg18022322
cg18022344
cg18022496
cg18022926
cg18023080
cg18023724
cg18027946
cg18031008
cg18034329
cg18034859
cg18036707
cg18042079
cg18042806
cg18043104
cg18043195
cg18043280
cg18043455
cg18043828
cg18044482
cg18047509
cg18047970
cg18049750
cg18050213
cg18053505
cg18053607
cg18055007
cg18055394
cg18056600
cg18058949
cg18059088
cg18059223
cg18059933
cg18060199
cg18061485
cg18062196
cg18063149
cg18064655
cg18070061
cg18071006
cg18071588
cg18074297
cg18075299
cg18075454
cg18079631
cg18081104
cg18081258
cg18081313
cg18081750
cg18081881
cg18084114
cg18084554
cg18084791
cg18084798
cg18085206
cg18085435
cg18085517
cg18087477
cg18087514
cg18088775
cg18089000
cg18089145
cg18089852
cg18090228
cg18091964
cg18094221
cg18096388
cg18098286
cg18099844
cg18103150
cg18104321
cg18105315
cg18105675
cg18106189
cg18107072
cg18107827
cg18108237
cg18108623
cg18109231
cg18109798
cg18110483
cg18110535
cg18112005
cg18112163
cg18112431
cg18113270
cg18113787
cg18114671
cg18117393
cg18117847
cg18118795
cg18119407
cg18119529
cg18119609
cg18121684
cg18123596
cg18123677
cg18123948
cg18124330
cg18124706
cg18125479
cg18127191
cg18127732
cg18128666
cg18129786
cg18130069
cg18130076
cg18133957
cg18133966
cg18135555
cg18137704
cg18138484
cg18138552
cg18139769
cg18139900
cg18140857
cg18142353
cg18145505
cg18145683
cg18146152
cg18149207
cg18149919
cg18150721
cg18151487
cg18152311
cg18152517
cg18152712
cg18152830
cg18153060
cg18153124
cg18159180
cg18160978
cg18164599
cg18168989
cg18170080
cg18172186
cg18173454
cg18174542
cg18175410
cg18176712
cg18176813
cg18177682
cg18178963
cg18180155
cg18180783
cg18181070
cg18181161
cg18182038
cg18182358
cg18182399
cg18184219
cg18187335
cg18189063
cg18189601
cg18189938
cg18190433
cg18191162
cg18192417
cg18194038
cg18195628
cg18197795
cg18197998
cg18199266
cg18201077
cg18201198
cg18202456
cg18204685
cg18205517
cg18206040
cg18208268
cg18211447
cg18212039
cg18213440
cg18215716
cg18216249
cg18217172
cg18219226
cg18219418
cg18219951
cg18220284
cg18220560
cg18221862
cg18221897
cg18222235
cg18223379
cg18224761
cg18226566
cg18230216
cg18230771
cg18231267
cg18233735
cg18234011
cg18235146
cg18236079
cg18236297
cg18236477
cg18236721
cg18236734
cg18237405
cg18239253
cg18239702
cg18239753
cg18240496
cg18241647
cg18242139
cg18242682
cg18244029
cg18244915
cg18247054
cg18247638
cg18248112
cg18249244
cg18250832
cg18251360
cg18253802
cg18254848
cg18263030
cg18263177
cg18263686
cg18264687
cg18265887
cg18267374
cg18267381
cg18270343
cg18271969
cg18272264
cg18273501
cg18273566
cg18275051
cg18277508
cg18277754
cg18279742
cg18282543
cg18282619
cg18283554
cg18284523
cg18285544
cg18285951
cg18286698
cg18287975
cg18289156
cg18289259
cg18292394
cg18292711
cg18294158
cg18294257
cg18294881
cg18296405
cg18299211
cg18303397
cg18304195
cg18304674
cg18305837
cg18306327
cg18307604
cg18307767
cg18312429
cg18312782
cg18312807
cg18313110
cg18313702
cg18317951
cg18320188
cg18320336
cg18321354
cg18325289
cg18328190
cg18328334
cg18328933
cg18329036
cg18329349
cg18330203
cg18330611
cg18331396
cg18333690
cg18333807
cg18333824
cg18335068
cg18335243
cg18335933
cg18337803
cg18338021
cg18338293
cg18338296
cg18338311
cg18340214
cg18341054
cg18342279
cg18342900
cg18343292
cg18343862
cg18344063
cg18344745
cg18345369
cg18345635
cg18346038
cg18347238
cg18349258
cg18349835
cg18350391
cg18350458
cg18353563
cg18354264
cg18354594
cg18356330
cg18356799
cg18357098
cg18357645
cg18359921
cg18360149
cg18361093
cg18362489
cg18364088
cg18364820
cg18368125
cg18370227
cg18370979
cg18371284
cg18371506
cg18372353
cg18374517
cg18379495
cg18380974
cg18380975
cg18381880
cg18382305
cg18383069
cg18383160
cg18383391
cg18384097
cg18384168
cg18384403
cg18387216
cg18388972
cg18389062
cg18389752
cg18389810
cg18390025
cg18392482
cg18392783
cg18393014
cg18393722
cg18394496
cg18394848
cg18396533
cg18396865
cg18397523
cg18397653
cg18399183
cg18399321
cg18399703
cg18401406
cg18403361
cg18403396
cg18408326
cg18408487
cg18409845
cg18410627
cg18411891
cg18412613
cg18412984
cg18413240
cg18413900
cg18414381
cg18414741
cg18414950
cg18416881
cg18417464
cg18418460
cg18418503
cg18419020
cg18420965
cg18422443
cg18422795
cg18424091
cg18424538
cg18427589
cg18428217
cg18428373
cg18428563
cg18429742
cg18430208
cg18431127
cg18432105
cg18432384
cg18433086
cg18433380
cg18433694
cg18434152
cg18435900
cg18436172
cg18437633
cg18438300
cg18438777
cg18440048
cg18440188
cg18440474
cg18441959
cg18442986
cg18443378
cg18445047
cg18449462
cg18450227
cg18452324
cg18452600
cg18453621
cg18454685
cg18456149
cg18457737
cg18457775
cg18458993
cg18459342
cg18462653
cg18463417
cg18463686
cg18464137
cg18464559
cg18466173
cg18468219
cg18468467
cg18468842
cg18468844
cg18469326
cg18470891
cg18472228
cg18473117
cg18473162
cg18474135
cg18474934
cg18477315
cg18481241
cg18482268
cg18484189
cg18485154
cg18485485
cg18485955
cg18486150
cg18487515
cg18488623
cg18488855
cg18489434
cg18489440
cg18489719
cg18490846
cg18491230
cg18493147
cg18493182
cg18493238
cg18493899
cg18495298
cg18495563
cg18497960
cg18499731
cg18501026
cg18502522
cg18503052
cg18503260
cg18503387
cg18504358
cg18504532
cg18505908
cg18506672
cg18506679
cg18507125
cg18508125
cg18508525
cg18509239
cg18509435
cg18511007
cg18511445
cg18511989
cg18512092
cg18515291
cg18515587
cg18516268
cg18519564
cg18521771
cg18521925
cg18524091
cg18525740
cg18528640
cg18530324
cg18530716
cg18530748
cg18533225
cg18533466
cg18534730
cg18534872
cg18535534
cg18536148
cg18538812
cg18540305
cg18540325
cg18540871
cg18542098
cg18546419
cg18546622
cg18548413
cg18552077
cg18552413
cg18552939
cg18555117
cg18555206
cg18555440
cg18555555
cg18556220
cg18556540
cg18557086
cg18557145
cg18561362
cg18564727
cg18565355
cg18565479
cg18565510
cg18567470
cg18568653
cg18568838
cg18570262
cg18573251
cg18573383
cg18575221
cg18576883
cg18577494
cg18579327
cg18579447
cg18580491
cg18581221
cg18581445
cg18585306
cg18587018
cg18587271
cg18587364
cg18587973
cg18589624
cg18589858
cg18591973
cg18592174
cg18592307
cg18593668
cg18595258
cg18596794
cg18601293
cg18601426
cg18602314
cg18602811
cg18602919
cg18604842
cg18604888
cg18606310
cg18607470
cg18609562
cg18611122
cg18611245
cg18611281
cg18611847
cg18613421
cg18616655
cg18618334
cg18618964
cg18619267
cg18619398
cg18619831
cg18621299
cg18623836
cg18624866
cg18626709
cg18627459
cg18627852
cg18628483
cg18630040
cg18630855
cg18632102
cg18632631
cg18633178
cg18634211
cg18635110
cg18636558
cg18636641
cg18638253
cg18638496
cg18638581
cg18638931
cg18640030
cg18641050
cg18641937
cg18644543
cg18646457
cg18651821
cg18652121
cg18652852
cg18652941
cg18653991
cg18654873
cg18655584
cg18655915
cg18656170
cg18660898
cg18661868
cg18665023
cg18665384
cg18665563
cg18666238
cg18668753
cg18669381
cg18669588
cg18670235
cg18671950
cg18672421
cg18674980
cg18675600
cg18676053
cg18676237
cg18676393
cg18676679
cg18676764
cg18676803
cg18677965
cg18678121
cg18678185
cg18678421
cg18678763
cg18679190
cg18680021
cg18680834
cg18688305
cg18689253
cg18690395
cg18691434
cg18692273
cg18692596
cg18693704
cg18694780
cg18695429
cg18695917
cg18697049
cg18699004
cg18699916
cg18700516
cg18700967
cg18701598
cg18702197
cg18702234
cg18704047
cg18704595
cg18705067
cg18705301
cg18705776
cg18708106
cg18710383
cg18710692
cg18710985
cg18711066
cg18712119
cg18712919
cg18714560
cg18715299
cg18715868
cg18717447
cg18718102
cg18719571
cg18719814
cg18722841
cg18727700
cg18728325
cg18728606
cg18729973
cg18730023
cg18731014
cg18731789
cg18731813
cg18732541
cg18735146
cg18738906
cg18740800
cg18741908
cg18741962
cg18742441
cg18742893
cg18743730
cg18746357
cg18748332
cg18750407
cg18750756
cg18750833
cg18750960
cg18752854
cg18752880
cg18753695
cg18754342
cg18755204
cg18755783
cg18757066
cg18758482
cg18759110
cg18759346
cg18760752
cg18762485
cg18763191
cg18765542
cg18766755
cg18766847
cg18766912
cg18768283
cg18769818
cg18770944
cg18771300
cg18772361
cg18773223
cg18776056
cg18776764
cg18777448
cg18777554
cg18779060
cg18780401
cg18780751
cg18783781
cg18783796
cg18787783
cg18787975
cg18788872
cg18788940
cg18790143
cg18792584
cg18793806
cg18794577
cg18795395
cg18796520
cg18797053
cg18797282
cg18798750
cg18799866
cg18801292
cg18801691
cg18801806
cg18804206
cg18805835
cg18806980
cg18807515
cg18808261
cg18809151
cg18809289
cg18809535
cg18811423
cg18813928
cg18815539
cg18815943
cg18818531
cg18821742
cg18822544
cg18824775
cg18825539
cg18825999
cg18826520
cg18828334
cg18829411
cg18830459
cg18833140
cg18834029
cg18838701
cg18839416
cg18840461
cg18841634
cg18841894
cg18841952
cg18844850
cg18846362
cg18847227
cg18848394
cg18849169
cg18851831
cg18854045
cg18854666
cg18855178
cg18856252
cg18858343
cg18860847
cg18862260
cg18864581
cg18865999
cg18869368
cg18870231
cg18870413
cg18870712
cg18871670
cg18873386
cg18875839
cg18876189
cg18876487
cg18877506
cg18877514
cg18878034
cg18878432
cg18878891
cg18881269
cg18881501
cg18881723
cg18883209
cg18884137
cg18884741
cg18885299
cg18885346
cg18885999
cg18886444
cg18887228
cg18888403
cg18888520
cg18888595
cg18891387
cg18891404
cg18894878
cg18895155
cg18895413
cg18895813
cg18896539
cg18896687
cg18901940
cg18901980
cg18902090
cg18902203
cg18904346
cg18905952
cg18906795
cg18907029
cg18908499
cg18909638
cg18910313
cg18913171
cg18913951
cg18915143
cg18915211
cg18915437
cg18917378
cg18919097
cg18920397
cg18920846
cg18923230
cg18925548
cg18925884
cg18928687
cg18930892
cg18931421
cg18931750
cg18931815
cg18931888
cg18931895
cg18932540
cg18934103
cg18934187
cg18936744
cg18937321
cg18938150
cg18938204
cg18939260
cg18940763
cg18942631
cg18943383
cg18943599
cg18946226
cg18946802
cg18947521
cg18950617
cg18952647
cg18953280
cg18954434
cg18956095
cg18956481
cg18958531
cg18958584
cg18959422
cg18959478
cg18960218
cg18962105
cg18963171
cg18963330
cg18963390
cg18963800
cg18964732
cg18967533
cg18967846
cg18971054
cg18971671
cg18972811
cg18973389
cg18977436
cg18978324
cg18979491
cg18979762
cg18979819
cg18982568
cg18983672
cg18984151
cg18984499
cg18986165
cg18986273
cg18986332
cg18986713
cg18986964
cg18987220
cg18988110
cg18989919
cg18992201
cg18992688
cg18993334
cg18994063
cg18995088
cg18996334
cg18996776
cg18997129
cg18997662
cg18997990
cg18999668
cg19000186
cg19001226
cg19001794
cg19002579
cg19005210
cg19005368
cg19006008
cg19007602
cg19007731
cg19008097
cg19008649
cg19008809
cg19009921
cg19011603
cg19012475
cg19014419
cg19016517
cg19017177
cg19017193
cg19017420
cg19018097
cg19019972
cg19020694
cg19021732
cg19023700
cg19025034
cg19025723
cg19026260
cg19026306
cg19027571
cg19028160
cg19028369
cg19028804
cg19029220
cg19029454
cg19030554
cg19032144
cg19033555
cg19034028
cg19035457
cg19035993
cg19037167
cg19038228
cg19038540
cg19042062
cg19042947
cg19042950
cg19044630
cg19044674
cg19046959
cg19047670
cg19049316
cg19051578
cg19055231
cg19055458
cg19055639
cg19056418
cg19058765
cg19061982
cg19062098
cg19062189
cg19063397
cg19063972
cg19064258
cg19067730
cg19070338
cg19070798
cg19070873
cg19070899
cg19072037
cg19073614
cg19075838
cg19078186
cg19081759
cg19088651
cg19091474
cg19091641
cg19093820
cg19094438
cg19096034
cg19096475
cg19096540
cg19098268
cg19098314
cg19098826
cg19099213
cg19099850
cg19100810
cg19101893
cg19102858
cg19103609
cg19103704
cg19104072
cg19105504
cg19105690
cg19107595
cg19108718
cg19108785
cg19109050
cg19109431
cg19110355
cg19110523
cg19110684
cg19112780
cg19114595
cg19118533
cg19118812
cg19120125
cg19120746
cg19123107
cg19123863
cg19124998
cg19125323
cg19125606
cg19125999
cg19128498
cg19130550
cg19132372
cg19132701
cg19133618
cg19133883
cg19133903
cg19135706
cg19135761
cg19135982
cg19136075
cg19136717
cg19138060
cg19138960
cg19139277
cg19139729
cg19141563
cg19144013
cg19145398
cg19147390
cg19147570
cg19148051
cg19149125
cg19149454
cg19149785
cg19150884
cg19154173
cg19154438
cg19155599
cg19157971
cg19159162
cg19160878
cg19161333
cg19162106
cg19162158
cg19166347
cg19166626
cg19166875
cg19167673
cg19168338
cg19168631
cg19170321
cg19172575
cg19175383
cg19177941
cg19180828
cg19182046
cg19182048
cg19184518
cg19184963
cg19185384
cg19186356
cg19187185
cg19187486
cg19188060
cg19188612
cg19189291
cg19190714
cg19191401
cg19191883
cg19192120
cg19192316
cg19194454
cg19194595
cg19195724
cg19196182
cg19196684
cg19201019
cg19201477
cg19202384
cg19203504
cg19205041
cg19205533
cg19206010
cg19206150
cg19207856
cg19208681
cg19208897
cg19210770
cg19211800
cg19211827
cg19215261
cg19216044
cg19216731
cg19216839
cg19217872
cg19219366
cg19219437
cg19219503
cg19219920
cg19220586
cg19220754
cg19220825
cg19221044
cg19221369
cg19221959
cg19222480
cg19223616
cg19224164
cg19224278
cg19224837
cg19226099
cg19226593
cg19228118
cg19229809
cg19229991
cg19230917
cg19233472
cg19233923
cg19234089
cg19234509
cg19235307
cg19236745
cg19237753
cg19237879
cg19238398
cg19238840
cg19239342
cg19240938
cg19241311
cg19241744
cg19242268
cg19243777
cg19246110
cg19248557
cg19250891
cg19250907
cg19252175
cg19252956
cg19254235
cg19254558
cg19255783
cg19255853
cg19256236
cg19257200
cg19257550
cg19258882
cg19259146
cg19262019
cg19264123
cg19264571
cg19267846
cg19273182
cg19275050
cg19278165
cg19278809
cg19279346
cg19279529
cg19280014
cg19280776
cg19280968
cg19282250
cg19282452
cg19282714
cg19282782
cg19283196
cg19286604
cg19286986
cg19287114
cg19287277
cg19288520
cg19289461
cg19290962
cg19292008
cg19292712
cg19296958
cg19297232
cg19297688
cg19297823
cg19298821
cg19301632
cg19302283
cg19304352
cg19304410
cg19305227
cg19306866
cg19306990
cg19307060
cg19308222
cg19310430
cg19311602
cg19311812
cg19313758
cg19317638
cg19317715
cg19318326
cg19318511
cg19319069
cg19319490
cg19320612
cg19324027
cg19324172
cg19324313
cg19324627
cg19324791
cg19325985
cg19326876
cg19327844
cg19328294
cg19329389
cg19329556
cg19332303
cg19335327
cg19337279
cg19337295
cg19339841
cg19339848
cg19342782
cg19343464
cg19345165
cg19345602
cg19346193
cg19348001
cg19350340
cg19351638
cg19352038
cg19352977
cg19353006
cg19355190
cg19355685
cg19355919
cg19356189
cg19356324
cg19357849
cg19357918
cg19358442
cg19358493
cg19362572
cg19363546
cg19364957
cg19366178
cg19367388
cg19368582
cg19369556
cg19369775
cg19370284
cg19370451
cg19370515
cg19371795
cg19372178
cg19373170
cg19376794
cg19378039
cg19378133
cg19379303
cg19382175
cg19382714
cg19383689
cg19384697
cg19388557
cg19389852
cg19390148
cg19391527
cg19392138
cg19393006
cg19393233
cg19394737
cg19395441
cg19398446
cg19398783
cg19399100
cg19399532
cg19400725
cg19400876
cg19401923
cg19402885
cg19403023
cg19403377
cg19404190
cg19404582
cg19404832
cg19404979
cg19407266
cg19407886
cg19408398
cg19409156
cg19410364
cg19410841
cg19412675
cg19413110
cg19418958
cg19419801
cg19420968
cg19421044
cg19421752
cg19423014
cg19423196
cg19423311
cg19425528
cg19426277
cg19426827
cg19427472
cg19427610
cg19428336
cg19428417
cg19430430
cg19430897
cg19432434
cg19432894
cg19433435
cg19434066
cg19434221
cg19434303
cg19434936
cg19435264
cg19435409
cg19436567
cg19437319
cg19438514
cg19439331
cg19439399
cg19441691
cg19445598
cg19447496
cg19447966
cg19448829
cg19448990
cg19450025
cg19451466
cg19452316
cg19453250
cg19455368
cg19456540
cg19459093
cg19459675
cg19461344
cg19461621
cg19461644
cg19462352
cg19463518
cg19464016
cg19464252
cg19465374
cg19466563
cg19468534
cg19469297
cg19470701
cg19471399
cg19475870
cg19478478
cg19478743
cg19479366
cg19481052
cg19481686
cg19481953
cg19482581
cg19483159
cg19485804
cg19486271
cg19486673
cg19490266
cg19491035
cg19496782
cg19497444
cg19502744
cg19504245
cg19504888
cg19506903
cg19507591
cg19510180
cg19510484
cg19510604
cg19510698
cg19510999
cg19511844
cg19512848
cg19514469
cg19514928
cg19514961
cg19515324
cg19515446
cg19515518
cg19516009
cg19517291
cg19517525
cg19521927
cg19522294
cg19522332
cg19523029
cg19523692
cg19524009
cg19524049
cg19525717
cg19526600
cg19526626
cg19528976
cg19529363
cg19530885
cg19531130
cg19531713
cg19532954
cg19534879
cg19534945
cg19535609
cg19536127
cg19537511
cg19538699
cg19539004
cg19539519
cg19540408
cg19545851
cg19546781
cg19547629
cg19548738
cg19549068
cg19552482
cg19553056
cg19553721
cg19554294
cg19555986
cg19556572
cg19557537
cg19559392
cg19560210
cg19560287
cg19560758
cg19560971
cg19561774
cg19562969
cg19564367
cg19564877
cg19566405
cg19567046
cg19568591
cg19569684
cg19570317
cg19570545
cg19570574
cg19571071
cg19572242
cg19572947
cg19573166
cg19573464
cg19574488
cg19576304
cg19576739
cg19578398
cg19579782
cg19580810
cg19584733
cg19584823
cg19584957
cg19585196
cg19585882
cg19586576
cg19586645
cg19587401
cg19587887
cg19589427
cg19591206
cg19591588
cg19591881
cg19592945
cg19593572
cg19594666
cg19594691
cg19595170
cg19596204
cg19596653
cg19596755
cg19598544
cg19601035
cg19601328
cg19603195
cg19604470
cg19612574
cg19614321
cg19615059
cg19616230
cg19618706
cg19620294
cg19622360
cg19623751
cg19624775
cg19626078
cg19629292
cg19630506
cg19630689
cg19632026
cg19632206
cg19632760
cg19635695
cg19635712
cg19635810
cg19635869
cg19636861
cg19637116
cg19638349
cg19639622
cg19642007
cg19642148
cg19644162
cg19645103
cg19646028
cg19649173
cg19652869
cg19653161
cg19654437
cg19655070
cg19657082
cg19658284
cg19662708
cg19663795
cg19663942
cg19664945
cg19668234
cg19668255
cg19669036
cg19669439
cg19670317
cg19674669
cg19675684
cg19676312
cg19678067
cg19679281
cg19680672
cg19682367
cg19684883
cg19685066
cg19685976
cg19686152
cg19688503
cg19690101
cg19690214
cg19690404
cg19691267
cg19691797
cg19692710
cg19693015
cg19693403
cg19694491
cg19695867
cg19696622
cg19697981
cg19700658
cg19703610
cg19703628
cg19703826
cg19704039
cg19706602
cg19706682
cg19709058
cg19709625
cg19712821
cg19713083
cg19713196
cg19713460
cg19714241
cg19714749
cg19716462
cg19717150
cg19717326
cg19718882
cg19721215
cg19721889
cg19722847
cg19723775
cg19724470
cg19728055
cg19728223
cg19728382
cg19728485
cg19728577
cg19729279
cg19730092
cg19731122
cg19731268
cg19734148
cg19734228
cg19738333
cg19740287
cg19740375
cg19740763
cg19742789
cg19744122
cg19744131
cg19744952
cg19746675
cg19747852
cg19751300
cg19751951
cg19752722
cg19754094
cg19756068
cg19759064
cg19761273
cg19762747
cg19763279
cg19763281
cg19764399
cg19764418
cg19764436
cg19764555
cg19766460
cg19767249
cg19769182
cg19770955
cg19771482
cg19771541
cg19771589
cg19776201
cg19776453
cg19777470
cg19777783
cg19778698
cg19779211
cg19780563
cg19781053
cg19781133
cg19781251
cg19782075
cg19783114
cg19784449
cg19784470
cg19784477
cg19786920
cg19789466
cg19789505
cg19790294
cg19791253
cg19791277
cg19793718
cg19794490
cg19795898
cg19796273
cg19797376
cg19797659
cg19798224
cg19799744
cg19800926
cg19801560
cg19803671
cg19803984
cg19807685
cg19814116
cg19815139
cg19815376
cg19815589
cg19815720
cg19815904
cg19815928
cg19816938
cg19817399
cg19819571
cg19819891
cg19822214
cg19823847
cg19824325
cg19824362
cg19824441
cg19826026
cg19830147
cg19831077
cg19831369
cg19831575
cg19832597
cg19832721
cg19835478
cg19836199
cg19836283
cg19837751
cg19837824
cg19839588
cg19839691
cg19840387
cg19840532
cg19841506
cg19843036
cg19843429
cg19845843
cg19846131
cg19846927
cg19847271
cg19848683
cg19850163
cg19850348
cg19850370
cg19850406
cg19851137
cg19853229
cg19853494
cg19853703
cg19853760
cg19854301
cg19855618
cg19856444
cg19856594
cg19857457
cg19857537
cg19857538
cg19857541
cg19859270
cg19861697
cg19862344
cg19863003
cg19863405
cg19863740
cg19863773
cg19864851
cg19866103
cg19867899
cg19868691
cg19868730
cg19869139
cg19872681
cg19872814
cg19873701
cg19873785
cg19875047
cg19875216
cg19875656
cg19876838
cg19881177
cg19881895
cg19882093
cg19883905
cg19884262
cg19884600
cg19884658
cg19885761
cg19886179
cg19889780
cg19890739
cg19890858
cg19891733
cg19894943
cg19895197
cg19896198
cg19896347
cg19899621
cg19899882
cg19902569
cg19903229
cg19903333
cg19904463
cg19904653
cg19905251
cg19905754
cg19906397
cg19906926
cg19910382
cg19911362
cg19912436
cg19913889
cg19914607
cg19914751
cg19917856
cg19918758
cg19921353
cg19921389
cg19921776
cg19923326
cg19923810
cg19928046
cg19928247
cg19928450
cg19930802
cg19931106
cg19932177
cg19937039
cg19939627
cg19939660
cg19941758
cg19944367
cg19945840
cg19946699
cg19947621
cg19948014
cg19948393
cg19948397
cg19949137
cg19949550
cg19950767
cg19951443
cg19953406
cg19954000
cg19954739
cg19955257
cg19955521
cg19957727
cg19959519
cg19961382
cg19961522
cg19963522
cg19963797
cg19964192
cg19965511
cg19965810
cg19966618
cg19968631
cg19969873
cg19971655
cg19971804
cg19972619
cg19972859
cg19973135
cg19973884
cg19974223
cg19976011
cg19976467
cg19977912
cg19979773
cg19979896
cg19981839
cg19985911
cg19986872
cg19987219
cg19987840
cg19988449
cg19994834
cg19995014
cg19996355
cg19998328
cg20000468
cg20001829
cg20002248
cg20006825
cg20008332
cg20009671
cg20010396
cg20010565
cg20011134
cg20011352
cg20011794
cg20011833
cg20011974
cg20015689
cg20015855
cg20016416
cg20016845
cg20016874
cg20017995
cg20018806
cg20019546
cg20021244
cg20022122
cg20022511
cg20022541
cg20023231
cg20023578
cg20025656
cg20025970
cg20028291
cg20028470
cg20029201
cg20029652
cg20030243
cg20030671
cg20033731
cg20034100
cg20035459
cg20041257
cg20041381
cg20042228
cg20043466
cg20044189
cg20047055
cg20047230
cg20047732
cg20050012
cg20050113
cg20050826
cg20051033
cg20051177
cg20051589
cg20052411
cg20052718
cg20053158
cg20053799
cg20055101
cg20057066
cg20059151
cg20059312
cg20060451
cg20062122
cg20063650
cg20065832
cg20066612
cg20066677
cg20070077
cg20070090
cg20073553
cg20074048
cg20074371
cg20074593
cg20074795
cg20077393
cg20080624
cg20082357
cg20082641
cg20083676
cg20083730
cg20083871
cg20084646
cg20085077
cg20088535
cg20088913
cg20088964
cg20089715
cg20090497
cg20091107
cg20091959
cg20092036
cg20092728
cg20095338
cg20095587
cg20096208
cg20097268
cg20098118
cg20098478
cg20098659
cg20098887
cg20099806
cg20100381
cg20102673
cg20103201
cg20103550
cg20103758
cg20104688
cg20104776
cg20109151
cg20112035
cg20113732
cg20114394
cg20116574
cg20117778
cg20118424
cg20119015
cg20119635
cg20119871
cg20120491
cg20122476
cg20122491
cg20123891
cg20125091
cg20125159
cg20126106
cg20126158
cg20131596
cg20131685
cg20131968
cg20133313
cg20134151
cg20134215
cg20135306
cg20139214
cg20140452
cg20141013
cg20141751
cg20141916
cg20142224
cg20143092
cg20147100
cg20149493
cg20149766
cg20149998
cg20150565
cg20150743
cg20154346
cg20158248
cg20158826
cg20159072
cg20161089
cg20161179
cg20162076
cg20162146
cg20162159
cg20162599
cg20163033
cg20163288
cg20164558
cg20164720
cg20166532
cg20166783
cg20169062
cg20171451
cg20172280
cg20173259
cg20175449
cg20176532
cg20176648
cg20176989
cg20178764
cg20180148
cg20182358
cg20184165
cg20185083
cg20188282
cg20189782
cg20189937
cg20191453
cg20193288
cg20193716
cg20195812
cg20199333
cg20199629
cg20200335
cg20202438
cg20203395
cg20203596
cg20203792
cg20209009
cg20210637
cg20216130
cg20216935
cg20217872
cg20218060
cg20222911
cg20224517
cg20225275
cg20225681
cg20225889
cg20225915
cg20226764
cg20227165
cg20227213
cg20227766
cg20228512
cg20229788
cg20233029
cg20234170
cg20234959
cg20235051
cg20239740
cg20239949
cg20240860
cg20241335
cg20244073
cg20247048
cg20247102
cg20247600
cg20249919
cg20251973
cg20252016
cg20253551
cg20253700
cg20254231
cg20256494
cg20256783
cg20259398
cg20259534
cg20261167
cg20261915
cg20263942
cg20264534
cg20264731
cg20264732
cg20267005
cg20268522
cg20269537
cg20269976
cg20270599
cg20271396
cg20273774
cg20275133
cg20275344
cg20276750
cg20277250
cg20277416
cg20277670
cg20278498
cg20279283
cg20281815
cg20282199
cg20283107
cg20284440
cg20284673
cg20286200
cg20287234
cg20287640
cg20288630
cg20289911
cg20289949
cg20289988
cg20291049
cg20291222
cg20291674
cg20291846
cg20295000
cg20295671
cg20300246
cg20300655
cg20301340
cg20302307
cg20303303
cg20304401
cg20305610
cg20305726
cg20308511
cg20308679
cg20308817
cg20311501
cg20311730
cg20312228
cg20312475
cg20312687
cg20314325
cg20314660
cg20315136
cg20315643
cg20315951
cg20317180
cg20318748
cg20319264
cg20319405
cg20322862
cg20322876
cg20322977
cg20324165
cg20325517
cg20326853
cg20326867
cg20328328
cg20329958
cg20330296
cg20330472
cg20331177
cg20334738
cg20337385
cg20339230
cg20339650
cg20340242
cg20340596
cg20342082
cg20342105
cg20345446
cg20345840
cg20345978
cg20346096
cg20346122
cg20346726
cg20347268
cg20349377
cg20349625
cg20349695
cg20352798
cg20353465
cg20356482
cg20357628
cg20357806
cg20358834
cg20359349
cg20361540
cg20362772
cg20366831
cg20366832
cg20366906
cg20367072
cg20367961
cg20368904
cg20368979
cg20369763
cg20370277
cg20371650
cg20371891
cg20372689
cg20373326
cg20375554
cg20375690
cg20376899
cg20377673
cg20377762
cg20377955
cg20379012
cg20379125
cg20380069
cg20383064
cg20385229
cg20387341
cg20387706
cg20391984
cg20392764
cg20394284
cg20395072
cg20395128
cg20395892
cg20395940
cg20398120
cg20398399
cg20399252
cg20401181
cg20401549
cg20401945
cg20402382
cg20404387
cg20406374
cg20406482
cg20406878
cg20411654
cg20414506
cg20415809
cg20416179
cg20416767
cg20419410
cg20420254
cg20420433
cg20422318
cg20423977
cg20424530
cg20425130
cg20425293
cg20426860
cg20427865
cg20427879
cg20429911
cg20430063
cg20430101
cg20430816
cg20433014
cg20434811
cg20436912
cg20437604
cg20439022
cg20441175
cg20442697
cg20443314
cg20444256
cg20447773
cg20449692
cg20449833
cg20450764
cg20451369
cg20451680
cg20451718
cg20451802
cg20452583
cg20456055
cg20458981
cg20461541
cg20466045
cg20466180
cg20468883
cg20469837
cg20470275
cg20472189
cg20472433
cg20473453
cg20476877
cg20477070
cg20477318
cg20478514
cg20481343
cg20482071
cg20482364
cg20483016
cg20483374
cg20483763
cg20484306
cg20484352
cg20485165
cg20488657
cg20491707
cg20492121
cg20492401
cg20492869
cg20492912
cg20492933
cg20495040
cg20496643
cg20497627
cg20498685
cg20500081
cg20500126
cg20503117
cg20503329
cg20504202
cg20506766
cg20506783
cg20507276
cg20509080
cg20512303
cg20513206
cg20514061
cg20516209
cg20518716
cg20519035
cg20520365
cg20520725
cg20520888
cg20523861
cg20524216
cg20525378
cg20525549
cg20526800
cg20530056
cg20530223
cg20535085
cg20535781
cg20536369
cg20537325
cg20537629
cg20537992
cg20538819
cg20540428
cg20540913
cg20541456
cg20542190
cg20543416
cg20543571
cg20544605
cg20545295
cg20546002
cg20550118
cg20550520
cg20551517
cg20552296
cg20555138
cg20555481
cg20555507
cg20556988
cg20557037
cg20557104
cg20557202
cg20557567
cg20559561
cg20559736
cg20566118
cg20567721
cg20570279
cg20571908
cg20572838
cg20573242
cg20573420
cg20576002
cg20576510
cg20576597
cg20579480
cg20580177
cg20582779
cg20582984
cg20583073
cg20583316
cg20584011
cg20585500
cg20586531
cg20587168
cg20587336
cg20587394
cg20587543
cg20587968
cg20588045
cg20588069
cg20588892
cg20590849
cg20591405
cg20592700
cg20595215
cg20595300
cg20597908
cg20598389
cg20603424
cg20603888
cg20609368
cg20610181
cg20610545
cg20612559
cg20612615
cg20613151
cg20613889
cg20615832
cg20615951
cg20616414
cg20616836
cg20617956
cg20618842
cg20622019
cg20622056
cg20623943
cg20624391
cg20625138
cg20627106
cg20627916
cg20629089
cg20629097
cg20630151
cg20630207
cg20630567
cg20630655
cg20632573
cg20633621
cg20633883
cg20633959
cg20634573
cg20636078
cg20637307
cg20637800
cg20638426
cg20639263
cg20640433
cg20641280
cg20641580
cg20641660
cg20642765
cg20643362
cg20644453
cg20644981
cg20645058
cg20645065
cg20645649
cg20646490
cg20647137
cg20647888
cg20648108
cg20648149
cg20648463
cg20648827
cg20649047
cg20649991
cg20651453
cg20651681
cg20652640
cg20652889
cg20654468
cg20655010
cg20655558
cg20656116
cg20657383
cg20661303
cg20663831
cg20663980
cg20664201
cg20664247
cg20668607
cg20669525
cg20670302
cg20672044
cg20672744
cg20673075
cg20673481
cg20673611
cg20674521
cg20674577
cg20675440
cg20676303
cg20676475
cg20676542
cg20678353
cg20681975
cg20683151
cg20684399
cg20684549
cg20684973
cg20687462
cg20688340
cg20691408
cg20691580
cg20692181
cg20692569
cg20693880
cg20695057
cg20695562
cg20695587
cg20696985
cg20697204
cg20699736
cg20700904
cg20701850
cg20702327
cg20707333
cg20707345
cg20708411
cg20712430
cg20713333
cg20713492
cg20714328
cg20715219
cg20715764
cg20716064
cg20716119
cg20716209
cg20716571
cg20716945
cg20717059
cg20718816
cg20720686
cg20721467
cg20723355
cg20724073
cg20725021
cg20727114
cg20727362
cg20728496
cg20728639
cg20731798
cg20732137
cg20732367
cg20736065
cg20737712
cg20739510
cg20740029
cg20743744
cg20744464
cg20744809
cg20747455
cg20748065
cg20750215
cg20751395
cg20752438
cg20755353
cg20757196
cg20757526
cg20757758
cg20757912
cg20758803
cg20760063
cg20761322
cg20764656
cg20767356
cg20767936
cg20768743
cg20769102
cg20769774
cg20769842
cg20770175
cg20770311
cg20770803
cg20771670
cg20772904
cg20773127
cg20774846
cg20775254
cg20775840
cg20775959
cg20776317
cg20777437
cg20778294
cg20778669
cg20779414
cg20780953
cg20781140
cg20781967
cg20782689
cg20784775
cg20785344
cg20786074
cg20787196
cg20788083
cg20789620
cg20789691
cg20790056
cg20790540
cg20791593
cg20791841
cg20792062
cg20792294
cg20792833
cg20793071
cg20795401
cg20795863
cg20795913
cg20797216
cg20797699
cg20797766
cg20798152
cg20801056
cg20802051
cg20802392
cg20803370
cg20804101
cg20804555
cg20807545
cg20807701
cg20808145
cg20811273
cg20811607
cg20812929
cg20813773
cg20815063
cg20816612
cg20821095
cg20822579
cg20822628
cg20824576
cg20825323
cg20828084
cg20830531
cg20831492
cg20831708
cg20832009
cg20832020
cg20833786
cg20835282
cg20837735
cg20839149
cg20839219
cg20840847
cg20842040
cg20843052
cg20845050
cg20847746
cg20848130
cg20849549
cg20849987
cg20850582
cg20850981
cg20851097
cg20851245
cg20852286
cg20854748
cg20855303
cg20855344
cg20855565
cg20856064
cg20856436
cg20856834
cg20857253
cg20857455
cg20858526
cg20859470
cg20861607
cg20862119
cg20862496
cg20864636
cg20865068
cg20866788
cg20867633
cg20868410
cg20869203
cg20869710
cg20870362
cg20870559
cg20872461
cg20876010
cg20877313
cg20878850
cg20879768
cg20879959
cg20880234
cg20881054
cg20881888
cg20881910
cg20882852
cg20884362
cg20884697
cg20885089
cg20886062
cg20887241
cg20887455
cg20888386
cg20888907
cg20890210
cg20891301
cg20891917
cg20892287
cg20893022
cg20895028
cg20895877
cg20896197
cg20897667
cg20899053
cg20899321
cg20900524
cg20902737
cg20903926
cg20904010
cg20906802
cg20907471
cg20908204
cg20908993
cg20909686
cg20910436
cg20910746
cg20913782
cg20914508
cg20916483
cg20916523
cg20917484
cg20918903
cg20919556
cg20919799
cg20922422
cg20923575
cg20924286
cg20925178
cg20925482
cg20925811
cg20925954
cg20925955
cg20927059
cg20930618
cg20931907
cg20932053
cg20932765
cg20935106
cg20937139
cg20938286
cg20938359
cg20939319
cg20940661
cg20945531
cg20947775
cg20948472
cg20950011
cg20950277
cg20951444
cg20951539
cg20951726
cg20951821
cg20953047
cg20955688
cg20955831
cg20956314
cg20956373
cg20957193
cg20959523
cg20959866
cg20964758
cg20965815
cg20966551
cg20966972
cg20967028
cg20967220
cg20969242
cg20969846
cg20970875
cg20972214
cg20972416
cg20972543
cg20972553
cg20973210
cg20974196
cg20975478
cg20977411
cg20977864
cg20979602
cg20979799
cg20979896
cg20980592
cg20981615
cg20981893
cg20982583
cg20985014
cg20986134
cg20987610
cg20988616
cg20988728
cg20991095
cg20991801
cg20993403
cg20994561
cg20994801
cg20998885
cg20999813
cg20999934
cg21000021
cg21003606
cg21004129
cg21006686
cg21008709
cg21008828
cg21010050
cg21010197
cg21010262
cg21011830
cg21012874
cg21016177
cg21017752
cg21019522
cg21019820
cg21020082
cg21020710
cg21021629
cg21022247
cg21022395
cg21022435
cg21023001
cg21023114
cg21023770
cg21024145
cg21026663
cg21028326
cg21029904
cg21030400
cg21030483
cg21030598
cg21032203
cg21032583
cg21033494
cg21033855
cg21034676
cg21035142
cg21037570
cg21038703
cg21038964
cg21039631
cg21039679
cg21039822
cg21041127
cg21043558
cg21043754
cg21044104
cg21045388
cg21045917
cg21046413
cg21046940
cg21047206
cg21048501
cg21048669
cg21049762
cg21051046
cg21051086
cg21051423
cg21052164
cg21053015
cg21053323
cg21053529
cg21053748
cg21057046
cg21057494
cg21060429
cg21060854
cg21061811
cg21062347
cg21063899
cg21065959
cg21065990
cg21066636
cg21067846
cg21068030
cg21068152
cg21068339
cg21069922
cg21070087
cg21072025
cg21073927
cg21075829
cg21076470
cg21080294
cg21081852
cg21081971
cg21084260
cg21085625
cg21086464
cg21087137
cg21087701
cg21089667
cg21090723
cg21091629
cg21091679
cg21092324
cg21092462
cg21092687
cg21093060
cg21094669
cg21096399
cg21096502
cg21096915
cg21096966
cg21097640
cg21098323
cg21099221
cg21099326
cg21099488
cg21101222
cg21104946
cg21105318
cg21109025
cg21111471
cg21111868
cg21112925
cg21114485
cg21115977
cg21116314
cg21116410
cg21117584
cg21119032
cg21120063
cg21120249
cg21120786
cg21122529
cg21122774
cg21123509
cg21123573
cg21126707
cg21126943
cg21129531
cg21130124
cg21130374
cg21132104
cg21132577
cg21134096
cg21137417
cg21137706
cg21137707
cg21137823
cg21140292
cg21142158
cg21142188
cg21142272
cg21142398
cg21144270
cg21144587
cg21145624
cg21146268
cg21148892
cg21151355
cg21152662
cg21152671
cg21153758
cg21154823
cg21161070
cg21161651
cg21163415
cg21164303
cg21165219
cg21165909
cg21166999
cg21167159
cg21168622
cg21168884
cg21169285
cg21171130
cg21171373
cg21172540
cg21173623
cg21176048
cg21177096
cg21178548
cg21179457
cg21180599
cg21182322
cg21182407
cg21182454
cg21183846
cg21183872
cg21184011
cg21184174
cg21184495
cg21185421
cg21187265
cg21194776
cg21195120
cg21195414
cg21196187
cg21197871
cg21197973
cg21198021
cg21200380
cg21200703
cg21201109
cg21201572
cg21201659
cg21203420
cg21206959
cg21207418
cg21207436
cg21208104
cg21209091
cg21209356
cg21210758
cg21210789
cg21211608
cg21211748
cg21212066
cg21212956
cg21215336
cg21218093
cg21218636
cg21219744
cg21222430
cg21223353
cg21223368
cg21224049
cg21224759
cg21226225
cg21226234
cg21226861
cg21228284
cg21229055
cg21229859
cg21230392
cg21230435
cg21232015
cg21232685
cg21233722
cg21235838
cg21237418
cg21237591
cg21238457
cg21238818
cg21240812
cg21241823
cg21242004
cg21243909
cg21244397
cg21244955
cg21245135
cg21245372
cg21245652
cg21246431
cg21246783
cg21248478
cg21248774
cg21250296
cg21250577
cg21250978
cg21252483
cg21255605
cg21255626
cg21255732
cg21256649
cg21256656
cg21257635
cg21258987
cg21259253
cg21260850
cg21261477
cg21262854
cg21263122
cg21263196
cg21264055
cg21264207
cg21264329
cg21265783
cg21269897
cg21269934
cg21270015
cg21270593
cg21271753
cg21272774
cg21273029
cg21273098
cg21273125
cg21274025
cg21274570
cg21275690
cg21277505
cg21279601
cg21279865
cg21279955
cg21280384
cg21280510
cg21281001
cg21281799
cg21282997
cg21283680
cg21284636
cg21284880
cg21287330
cg21288099
cg21289015
cg21289924
cg21290885
cg21291896
cg21291985
cg21295467
cg21296230
cg21296602
cg21296676
cg21298523
cg21299958
cg21300318
cg21300561
cg21301148
cg21301440
cg21302727
cg21303011
cg21303386
cg21304187
cg21305265
cg21306212
cg21306218
cg21306775
cg21307628
cg21307697
cg21309049
cg21309147
cg21311175
cg21312090
cg21312148
cg21319693
cg21319745
cg21321735
cg21321885
cg21322149
cg21324308
cg21325760
cg21329628
cg21330703
cg21331335
cg21331821
cg21332946
cg21333964
cg21335556
cg21335942
cg21336547
cg21337430
cg21339926
cg21341271
cg21341807
cg21342728
cg21347412
cg21348691
cg21349901
cg21350115
cg21350283
cg21351102
cg21351994
cg21353232
cg21355508
cg21358381
cg21359747
cg21360828
cg21361470
cg21363706
cg21363943
cg21364150
cg21365235
cg21365602
cg21366535
cg21366834
cg21367040
cg21367957
cg21368354
cg21369679
cg21369988
cg21370143
cg21371335
cg21372914
cg21373526
cg21374864
cg21375825
cg21376883
cg21377793
cg21378047
cg21378206
cg21379008
cg21379309
cg21379816
cg21380294
cg21380842
cg21383720
cg21387281
cg21387302
cg21388029
cg21389013
cg21389884
cg21391660
cg21395782
cg21395967
cg21399079
cg21399198
cg21400640
cg21400896
cg21401794
cg21402035
cg21402071
cg21404906
cg21405195
cg21406461
cg21407055
cg21407839
cg21409722
cg21409833
cg21410991
cg21412748
cg21413009
cg21413251
cg21414251
cg21415604
cg21415698
cg21416022
cg21416237
cg21416602
cg21418052
cg21418076
cg21419475
cg21420531
cg21421501
cg21421701
cg21422208
cg21422622
cg21424904
cg21426387
cg21428681
cg21429500
cg21430666
cg21431091
cg21432513
cg21432842
cg21432954
cg21433933
cg21434440
cg21434954
cg21435336
cg21435394
cg21438018
cg21439450
cg21440587
cg21443261
cg21443584
cg21448423
cg21449655
cg21449843
cg21450627
cg21451553
cg21452443
cg21452766
cg21453309
cg21457147
cg21458041
cg21458116
cg21458907
cg21459710
cg21459867
cg21459921
cg21460081
cg21460582
cg21461100
cg21462299
cg21463023
cg21465754
cg21466821
cg21468416
cg21472099
cg21472642
cg21474838
cg21475255
cg21475402
cg21476940
cg21478222
cg21478437
cg21478490
cg21480743
cg21481775
cg21484834
cg21484964
cg21486659
cg21486954
cg21487067
cg21487207
cg21488617
cg21489722
cg21489873
cg21491028
cg21491308
cg21492378
cg21493583
cg21493666
cg21494337
cg21494776
cg21495715
cg21497439
cg21500966
cg21501064
cg21503093
cg21504624
cg21504918
cg21505334
cg21505886
cg21508214
cg21509097
cg21509846
cg21510697
cg21511069
cg21512370
cg21513385
cg21514871
cg21515243
cg21515329
cg21515744
cg21516287
cg21516384
cg21516478
cg21516819
cg21517055
cg21518208
cg21518938
cg21518947
cg21519900
cg21522303
cg21522797
cg21522988
cg21523528
cg21526212
cg21529533
cg21529807
cg21530453
cg21530890
cg21533958
cg21537939
cg21538194
cg21539243
cg21540749
cg21541083
cg21542094
cg21542793
cg21544377
cg21545849
cg21546057
cg21546671
cg21547708
cg21547976
cg21548414
cg21548788
cg21549639
cg21549904
cg21550442
cg21550483
cg21552947
cg21553524
cg21553596
cg21554249
cg21554552
cg21557231
cg21559783
cg21561142
cg21565972
cg21566550
cg21567017
cg21567332
cg21570220
cg21570468
cg21570818
cg21571665
cg21571937
cg21572316
cg21572897
cg21572997
cg21573601
cg21574400
cg21574752
cg21575929
cg21576698
cg21577049
cg21578207
cg21578541
cg21578906
cg21581873
cg21584430
cg21584983
cg21586107
cg21587861
cg21588305
cg21589115
cg21589280
cg21591452
cg21591742
cg21595737
cg21596317
cg21596858
cg21597649
cg21599792
cg21600563
cg21601405
cg21602160
cg21602520
cg21604042
cg21604615
cg21604803
cg21604856
cg21605986
cg21606237
cg21607066
cg21607649
cg21608116
cg21608192
cg21608489
cg21609430
cg21610192
cg21610516
cg21611708
cg21612046
cg21613754
cg21614231
cg21614638
cg21615127
cg21615171
cg21615663
cg21616088
cg21618439
cg21618713
cg21621114
cg21621204
cg21621248
cg21623671
cg21624282
cg21624359
cg21624883
cg21625881
cg21626086
cg21627181
cg21628553
cg21629895
cg21631409
cg21631754
cg21633208
cg21634602
cg21636577
cg21637033
cg21638219
cg21639401
cg21639968
cg21640749
cg21642076
cg21642649
cg21643045
cg21643191
cg21643860
cg21644628
cg21644826
cg21649520
cg21650900
cg21651436
cg21652012
cg21652958
cg21655480
cg21655693
cg21656748
cg21657816
cg21658946
cg21660130
cg21660392
cg21660424
cg21660687
cg21660727
cg21663122
cg21663431
cg21663580
cg21664310
cg21664828
cg21665000
cg21665774
cg21666217
cg21666675
cg21667836
cg21667943
cg21669679
cg21671476
cg21672276
cg21673646
cg21675030
cg21678388
cg21680178
cg21680717
cg21681756
cg21682382
cg21682826
cg21682902
cg21684385
cg21685266
cg21685427
cg21685565
cg21686523
cg21686900
cg21686987
cg21688264
cg21688707
cg21690806
cg21690892
cg21692936
cg21693321
cg21693780
cg21694349
cg21695020
cg21696393
cg21697134
cg21697779
cg21698790
cg21700070
cg21700166
cg21703138
cg21703572
cg21705120
cg21707816
cg21709140
cg21710060
cg21712678
cg21712685
cg21713257
cg21713812
cg21715963
cg21716693
cg21717724
cg21718857
cg21721126
cg21721155
cg21721865
cg21722058
cg21722680
cg21723486
cg21727574
cg21728447
cg21729186
cg21730067
cg21731286
cg21732383
cg21736205
cg21736592
cg21740204
cg21742836
cg21743569
cg21743649
cg21743830
cg21745164
cg21745320
cg21746459
cg21746887
cg21747271
cg21750545
cg21750589
cg21750602
cg21750887
cg21751787
cg21753834
cg21754343
cg21755709
cg21756353
cg21759080
cg21762107
cg21762589
cg21765730
cg21768899
cg21769943
cg21769969
cg21770145
cg21770617
cg21771250
cg21772838
cg21774863
cg21781546
cg21783004
cg21784498
cg21784940
cg21785260
cg21785536
cg21787206
cg21787280
cg21787291
cg21789545
cg21790626
cg21792432
cg21792737
cg21794225
cg21795497
cg21796234
cg21796825
cg21800088
cg21800439
cg21801378
cg21802726
cg21803417
cg21803680
cg21804822
cg21808053
cg21815667
cg21816539
cg21817450
cg21818252
cg21820677
cg21820890
cg21824902
cg21825027
cg21828898
cg21829265
cg21830413
cg21831174
cg21832150
cg21832243
cg21833459
cg21835622
cg21835643
cg21836062
cg21837443
cg21838233
cg21838334
cg21840599
cg21842274
cg21842478
cg21842664
cg21844038
cg21844956
cg21845297
cg21846488
cg21846903
cg21849289
cg21850069
cg21850239
cg21850254
cg21852292
cg21856603
cg21858376
cg21859434
cg21860846
cg21861211
cg21862373
cg21869055
cg21869532
cg21870662
cg21870668
cg21870884
cg21872129
cg21872391
cg21872393
cg21874193
cg21875234
cg21877855
cg21878918
cg21879981
cg21880328
cg21880903
cg21885650
cg21885995
cg21888438
cg21890738
cg21892409
cg21892708
cg21893220
cg21896452
cg21898046
cg21900416
cg21902119
cg21902327
cg21902346
cg21902544
cg21903324
cg21905630
cg21906716
cg21907579
cg21908116
cg21908259
cg21909391
cg21910663
cg21911019
cg21912241
cg21912567
cg21914262
cg21917349
cg21918026
cg21921474
cg21922574
cg21922731
cg21922841
cg21925493
cg21926138
cg21926612
cg21927363
cg21927975
cg21929875
cg21929993
cg21930712
cg21931212
cg21932800
cg21932814
cg21935083
cg21935292
cg21937169
cg21937886
cg21939221
cg21939482
cg21942082
cg21942438
cg21942546
cg21942576
cg21943652
cg21944455
cg21944757
cg21946698
cg21948169
cg21948655
cg21948783
cg21949305
cg21949781
cg21950493
cg21950518
cg21951612
cg21954346
cg21955402
cg21958798
cg21959619
cg21960110
cg21961766
cg21964481
cg21965997
cg21966410
cg21968169
cg21968580
cg21968796
cg21970438
cg21972382
cg21972430
cg21973276
cg21973517
cg21973800
cg21974239
cg21974766
cg21974996
cg21975377
cg21978299
cg21979032
cg21982518
cg21983579
cg21984310
cg21985356
cg21988041
cg21988465
cg21989094
cg21989500
cg21991396
cg21991830
cg21992250
cg21993406
cg22001782
cg22004151
cg22005565
cg22006386
cg22007326
cg22009138
cg22009489
cg22009923
cg22010317
cg22012054
cg22012981
cg22013966
cg22016571
cg22016649
cg22016818
cg22017387
cg22019980
cg22021786
cg22022041
cg22023770
cg22024281
cg22024657
cg22024876
cg22025233
cg22026853
cg22029275
cg22030890
cg22031736
cg22034555
cg22035229
cg22036233
cg22036988
cg22037121
cg22037648
cg22037919
cg22038738
cg22039287
cg22040627
cg22041635
cg22041658
cg22043361
cg22044848
cg22045288
cg22048492
cg22050705
cg22050893
cg22051636
cg22051763
cg22051865
cg22052955
cg22054164
cg22054191
cg22055427
cg22058458
cg22061523
cg22062068
cg22062239
cg22063056
cg22063653
cg22063989
cg22064129
cg22064451
cg22064942
cg22065439
cg22065500
cg22066521
cg22067472
cg22068038
cg22068211
cg22068473
cg22068764
cg22074467
cg22074858
cg22077101
cg22077553
cg22080282
cg22081096
cg22082243
cg22082462
cg22083047
cg22083639
cg22083798
cg22084336
cg22084611
cg22085335
cg22088368
cg22088594
cg22090592
cg22091798
cg22093158
cg22096513
cg22100821
cg22101098
cg22101147
cg22103585
cg22103999
cg22105022
cg22105582
cg22108175
cg22108265
cg22110492
cg22111003
cg22113807
cg22114222
cg22115808
cg22116290
cg22117143
cg22120948
cg22122449
cg22123464
cg22125370
cg22125922
cg22126032
cg22126266
cg22127491
cg22129364
cg22130834
cg22131172
cg22131691
cg22134325
cg22136326
cg22136365
cg22136753
cg22138278
cg22138461
cg22139563
cg22139878
cg22140675
cg22141781
cg22143352
cg22148243
cg22148652
cg22150335
cg22151768
cg22152192
cg22152328
cg22152667
cg22153116
cg22153481
cg22153873
cg22154562
cg22155248
cg22156632
cg22158923
cg22158956
cg22161476
cg22161874
cg22165175
cg22165507
cg22165685
cg22166290
cg22168676
cg22169418
cg22170618
cg22171829
cg22172230
cg22172494
cg22174355
cg22175764
cg22175811
cg22176017
cg22176097
cg22176895
cg22177707
cg22178085
cg22179082
cg22181664
cg22182110
cg22182666
cg22182945
cg22182975
cg22183626
cg22183706
cg22183849
cg22184145
cg22185378
cg22186533
cg22187094
cg22187630
cg22187826
cg22188058
cg22188495
cg22189019
cg22189286
cg22189618
cg22189725
cg22190090
cg22190114
cg22190291
cg22190705
cg22190861
cg22192762
cg22193702
cg22194129
cg22194305
cg22195268
cg22197033
cg22197708
cg22197787
cg22197830
cg22198425
cg22198623
cg22199080
cg22199118
cg22199779
cg22201387
cg22209624
cg22211866
cg22213042
cg22214414
cg22215192
cg22215520
cg22215728
cg22220722
cg22223602
cg22224704
cg22226765
cg22226839
cg22227058
cg22227965
cg22228134
cg22228205
cg22228296
cg22229034
cg22229142
cg22230395
cg22231902
cg22232206
cg22232859
cg22233974
cg22234344
cg22234962
cg22236626
cg22238923
cg22241124
cg22242539
cg22243662
cg22243733
cg22243844
cg22244118
cg22244122
cg22244418
cg22247240
cg22248011
cg22252999
cg22253036
cg22253945
cg22254104
cg22255355
cg22258437
cg22262140
cg22262168
cg22262549
cg22264436
cg22264946
cg22266967
cg22267176
cg22268164
cg22268231
cg22269795
cg22271212
cg22272545
cg22274662
cg22276571
cg22281080
cg22281207
cg22282672
cg22282941
cg22283058
cg22283148
cg22284302
cg22284975
cg22285621
cg22285897
cg22286764
cg22289115
cg22289360
cg22289810
cg22289837
cg22290566
cg22294577
cg22294908
cg22295573
cg22296149
cg22297305
cg22298088
cg22298208
cg22305782
cg22307649
cg22307908
cg22308759
cg22309489
cg22309826
cg22311533
cg22313024
cg22313025
cg22315542
cg22318304
cg22318989
cg22319147
cg22319470
cg22320000
cg22321558
cg22322184
cg22325572
cg22325646
cg22325703
cg22325715
cg22325823
cg22328890
cg22332306
cg22333016
cg22333868
cg22333888
cg22334000
cg22334665
cg22335340
cg22335801
cg22336401
cg22336633
cg22337624
cg22338307
cg22339278
cg22339744
cg22340747
cg22341104
cg22341310
cg22343001
cg22344641
cg22346765
cg22349489
cg22354595
cg22356117
cg22359217
cg22359606
cg22362636
cg22366626
cg22367264
cg22367970
cg22367989
cg22368262
cg22368307
cg22369818
cg22370370
cg22373097
cg22373112
cg22374901
cg22375192
cg22375610
cg22376897
cg22377142
cg22377237
cg22377389
cg22377963
cg22377998
cg22378065
cg22379207
cg22380033
cg22381196
cg22381955
cg22384366
cg22385477
cg22385764
cg22386311
cg22386774
cg22387994
cg22388943
cg22391400
cg22392276
cg22392666
cg22392708
cg22395019
cg22395192
cg22396353
cg22396691
cg22396755
cg22397447
cg22397854
cg22398616
cg22401066
cg22402007
cg22403851
cg22404646
cg22405555
cg22406518
cg22407458
cg22407504
cg22407574
cg22409223
cg22409383
cg22411068
cg22411207
cg22412741
cg22415472
cg22416721
cg22417398
cg22417789
cg22418360
cg22418909
cg22419075
cg22421699
cg22421766
cg22424108
cg22424444
cg22424746
cg22425806
cg22427279
cg22428102
cg22429822
cg22430790
cg22432269
cg22432367
cg22436229
cg22437284
cg22437699
cg22438324
cg22438810
cg22441882
cg22442090
cg22442730
cg22443330
cg22444610
cg22445920
cg22448677
cg22449114
cg22449795
cg22451189
cg22458065
cg22459146
cg22459359
cg22459930
cg22461018
cg22461615
cg22461835
cg22462235
cg22463915
cg22464182
cg22464186
cg22464423
cg22467216
cg22467534
cg22467567
cg22468055
cg22468123
cg22468803
cg22469141
cg22469841
cg22470827
cg22472290
cg22473095
cg22473973
cg22474507
cg22475430
cg22476251
cg22476295
cg22477592
cg22477971
cg22478328
cg22479947
cg22482381
cg22484793
cg22484980
cg22485810
cg22487322
cg22490255
cg22492020
cg22492966
cg22493172
cg22494492
cg22495120
cg22495124
cg22495162
cg22496254
cg22496683
cg22496859
cg22497867
cg22498251
cg22498840
cg22499237
cg22499964
cg22500004
cg22501393
cg22502171
cg22502502
cg22505977
cg22506059
cg22506453
cg22510412
cg22510943
cg22511262
cg22511633
cg22511947
cg22512531
cg22517351
cg22518733
cg22520471
cg22521310
cg22524267
cg22524514
cg22527345
cg22527415
cg22529861
cg22532997
cg22533573
cg22534509
cg22536398
cg22539738
cg22541143
cg22543648
cg22544376
cg22545356
cg22546318
cg22549408
cg22552168
cg22552669
cg22552684
cg22552966
cg22555495
cg22559669
cg22560190
cg22562335
cg22563182
cg22563697
cg22563815
cg22566906
cg22568540
cg22568695
cg22571217
cg22571530
cg22572159
cg22572214
cg22572779
cg22573917
cg22575540
cg22577136
cg22578610
cg22579849
cg22580173
cg22580353
cg22580372
cg22580512
cg22580905
cg22582569
cg22584138
cg22584335
cg22585269
cg22585988
cg22587514
cg22587758
cg22591065
cg22593785
cg22594309
cg22598028
cg22598563
cg22598744
cg22601215
cg22601917
cg22603964
cg22605063
cg22605342
cg22605643
cg22606062
cg22606869
cg22607339
cg22609068
cg22609576
cg22609784
cg22610305
cg22613010
cg22614355
cg22617367
cg22619018
cg22619563
cg22620680
cg22621695
cg22621736
cg22622495
cg22623062
cg22624926
cg22625415
cg22627427
cg22627950
cg22628694
cg22628840
cg22628873
cg22628926
cg22630160
cg22630748
cg22631938
cg22632663
cg22633722
cg22634689
cg22635155
cg22636253
cg22637507
cg22637834
cg22637941
cg22638542
cg22639768
cg22640452
cg22642718
cg22643217
cg22646528
cg22646710
cg22646937
cg22647018
cg22650146
cg22654935
cg22655224
cg22657536
cg22658979
cg22658985
cg22659356
cg22659426
cg22660544
cg22660578
cg22663080
cg22663117
cg22665276
cg22667787
cg22668533
cg22670329
cg22670349
cg22670733
cg22671726
cg22672790
cg22674717
cg22675150
cg22677246
cg22678136
cg22679003
cg22679120
cg22680204
cg22680812
cg22681784
cg22682953
cg22685251
cg22685463
cg22686523
cg22688260
cg22689690
cg22691736
cg22692158
cg22699062
cg22699362
cg22700017
cg22704775
cg22705225
cg22705929
cg22705954
cg22708853
cg22708914
cg22709192
cg22710329
cg22716127
cg22718139
cg22719586
cg22719623
cg22721186
cg22721827
cg22722454
cg22722802
cg22722822
cg22723026
cg22724153
cg22726338
cg22727416
cg22728790
cg22730004
cg22730042
cg22730357
cg22730830
cg22731373
cg22732515
cg22732672
cg22733478
cg22734085
cg22734315
cg22734480
cg22736107
cg22736323
cg22736354
cg22737001
cg22740783
cg22740835
cg22744680
cg22745747
cg22747092
cg22748452
cg22748573
cg22748850
cg22750254
cg22751696
cg22752533
cg22753607
cg22753768
cg22757447
cg22759185
cg22759686
cg22760576
cg22762180
cg22762309
cg22762951
cg22763181
cg22764338
cg22764341
cg22764925
cg22766145
cg22767079
cg22767735
cg22769406
cg22771603
cg22772698
cg22772878
cg22774012
cg22774127
cg22774472
cg22775000
cg22775896
cg22776578
cg22777952
cg22778145
cg22778180
cg22778981
cg22780428
cg22780475
cg22781236
cg22781397
cg22782492
cg22783258
cg22783363
cg22784047
cg22788223
cg22789545
cg22791453
cg22792432
cg22792910
cg22792938
cg22793458
cg22794078
cg22796458
cg22797169
cg22797991
cg22799132
cg22799321
cg22799850
cg22799917
cg22800191
cg22800631
cg22801690
cg22802439
cg22802739
cg22805308
cg22805517
cg22805632
cg22807551
cg22807700
cg22807823
cg22808175
cg22809047
cg22812892
cg22813220
cg22814247
cg22814929
cg22815110
cg22815214
cg22815534
cg22816171
cg22820108
cg22821324
cg22821606
cg22821834
cg22821930
cg22825487
cg22825979
cg22826936
cg22827290
cg22827524
cg22827640
cg22828602
cg22828804
cg22830590
cg22830895
cg22831263
cg22831514
cg22832044
cg22833027
cg22833175
cg22833292
cg22836153
cg22836229
cg22836370
cg22836470
cg22837289
cg22838674
cg22841169
cg22842233
cg22843446
cg22844623
cg22845362
cg22853986
cg22854223
cg22854546
cg22855405
cg22857604
cg22857957
cg22858288
cg22858308
cg22858728
cg22858861
cg22861316
cg22862656
cg22863122
cg22864416
cg22867063
cg22870256
cg22870280
cg22873668
cg22873892
cg22874046
cg22874560
cg22874695
cg22874960
cg22875391
cg22876908
cg22878324
cg22879289
cg22879515
cg22880820
cg22881914
cg22882178
cg22884082
cg22885821
cg22885965
cg22886005
cg22886089
cg22889448
cg22889570
cg22892110
cg22892237
cg22892904
cg22901146
cg22901840
cg22902083
cg22903365
cg22903370
cg22905097
cg22905968
cg22906389
cg22907065
cg22908581
cg22909609
cg22909962
cg22913584
cg22915732
cg22916109
cg22917082
cg22917487
cg22918700
cg22919370
cg22919728
cg22920417
cg22920538
cg22920873
cg22925006
cg22925639
cg22926560
cg22927043
cg22927134
cg22930187
cg22932215
cg22932819
cg22933847
cg22936016
cg22937320
cg22937804
cg22938407
cg22939715
cg22940152
cg22940789
cg22940988
cg22941086
cg22946150
cg22946876
cg22947000
cg22949637
cg22950347
cg22950391
cg22954265
cg22954818
cg22956254
cg22956315
cg22956483
cg22956956
cg22957381
cg22959932
cg22960185
cg22960284
cg22960501
cg22960952
cg22963452
cg22967016
cg22967284
cg22967298
cg22968401
cg22968727
cg22970435
cg22971191
cg22972055
cg22973038
cg22973042
cg22974215
cg22975568
cg22975712
cg22975913
cg22978941
cg22979433
cg22980079
cg22980351
cg22981461
cg22982528
cg22983092
cg22983460
cg22983529
cg22983885
cg22984616
cg22986077
cg22986271
cg22986999
cg22988566
cg22991148
cg22992570
cg22994720
cg22995106
cg22995176
cg22996555
cg22997415
cg22998811
cg22998840
cg23001457
cg23001650
cg23002761
cg23002907
cg23003832
cg23003881
cg23004625
cg23006204
cg23009046
cg23013392
cg23013864
cg23013931
cg23018448
cg23018891
cg23020402
cg23022999
cg23026920
cg23026995
cg23029193
cg23029491
cg23029494
cg23029519
cg23030090
cg23032316
cg23033024
cg23033845
cg23033866
cg23034818
cg23035555
cg23036025
cg23036555
cg23037133
cg23037403
cg23040064
cg23042138
cg23043119
cg23043245
cg23043438
cg23045073
cg23045373
cg23047271
cg23047681
cg23048366
cg23050981
cg23051598
cg23051655
cg23051664
cg23054437
cg23054676
cg23054883
cg23055159
cg23055678
cg23057732
cg23058901
cg23060239
cg23061257
cg23061578
cg23062876
cg23064554
cg23065097
cg23066860
cg23066879
cg23067535
cg23069305
cg23070249
cg23070585
cg23073111
cg23074401
cg23074453
cg23074747
cg23075286
cg23075568
cg23076086
cg23078294
cg23079782
cg23080667
cg23081213
cg23082632
cg23082877
cg23083672
cg23087084
cg23087130
cg23088430
cg23089298
cg23089438
cg23089840
cg23090046
cg23090824
cg23091824
cg23092072
cg23092086
cg23092823
cg23093462
cg23093496
cg23095584
cg23096553
cg23096644
cg23097006
cg23097681
cg23099347
cg23099349
cg23101680
cg23104823
cg23104955
cg23106559
cg23106779
cg23106864
cg23109191
cg23109897
cg23110514
cg23110832
cg23111544
cg23112213
cg23113963
cg23114594
cg23114866
cg23116589
cg23118151
cg23121547
cg23123262
cg23123362
cg23123694
cg23124451
cg23124755
cg23126915
cg23126947
cg23126949
cg23127998
cg23128056
cg23128146
cg23129478
cg23130254
cg23131007
cg23131777
cg23131950
cg23134169
cg23134520
cg23137494
cg23137807
cg23140706
cg23141333
cg23141855
cg23142900
cg23142935
cg23142964
cg23143093
cg23144899
cg23146358
cg23147597
cg23149053
cg23150219
cg23150609
cg23152667
cg23152772
cg23154002
cg23154064
cg23154272
cg23158022
cg23158811
cg23159296
cg23159337
cg23159857
cg23162441
cg23163471
cg23163573
cg23163644
cg23164327
cg23165541
cg23166289
cg23172864
cg23173032
cg23173910
cg23174481
cg23175281
cg23178308
cg23179168
cg23179321
cg23180270
cg23180365
cg23180489
cg23181133
cg23181138
cg23181170
cg23182539
cg23185262
cg23185402
cg23185657
cg23186643
cg23187653
cg23188547
cg23189044
cg23190203
cg23191772
cg23191950
cg23192899
cg23196133
cg23196831
cg23197881
cg23202277
cg23202409
cg23205183
cg23207527
cg23207616
cg23207985
cg23207990
cg23208152
cg23208881
cg23211240
cg23213170
cg23213217
cg23213688
cg23214267
cg23214764
cg23216015
cg23216184
cg23217005
cg23218877
cg23219570
cg23219720
cg23221013
cg23221122
cg23222573
cg23226134
cg23228048
cg23228178
cg23230018
cg23231873
cg23232084
cg23233234
cg23234154
cg23234510
cg23234999
cg23235603
cg23239039
cg23239052
cg23239396
cg23239444
cg23239828
cg23239842
cg23240895
cg23240961
cg23242017
cg23242898
cg23243617
cg23244421
cg23244913
cg23246978
cg23248452
cg23248587
cg23248865
cg23250700
cg23254045
cg23256150
cg23256971
cg23257840
cg23258063
cg23260026
cg23260799
cg23261102
cg23261233
cg23262918
cg23263923
cg23264413
cg23264519
cg23265096
cg23266266
cg23267110
cg23268677
cg23269225
cg23269489
cg23271318
cg23272214
cg23273333
cg23273897
cg23274030
cg23274123
cg23274244
cg23276695
cg23278885
cg23279136
cg23280339
cg23280807
cg23281417
cg23282559
cg23282674
cg23282771
cg23282949
cg23283495
cg23283875
cg23285573
cg23286660
cg23287547
cg23290344
cg23291865
cg23293787
cg23297477
cg23299127
cg23300372
cg23300897
cg23301687
cg23303074
cg23303408
cg23303782
cg23306832
cg23307264
cg23309825
cg23310538
cg23311549
cg23311628
cg23316360
cg23317501
cg23318804
cg23320056
cg23320649
cg23322112
cg23322316
cg23322523
cg23323671
cg23323711
cg23323879
cg23324259
cg23324787
cg23325242
cg23325932
cg23326197
cg23326301
cg23326689
cg23326785
cg23328124
cg23328404
cg23333306
cg23333420
cg23335946
cg23337289
cg23337382
cg23337754
cg23338195
cg23338993
cg23345864
cg23346960
cg23347400
cg23347911
cg23347958
cg23349242
cg23349790
cg23350087
cg23350274
cg23350446
cg23350580
cg23352030
cg23352579
cg23352695
cg23352747
cg23353982
cg23355492
cg23355725
cg23356993
cg23357981
cg23360251
cg23361608
cg23362667
cg23363832
cg23364287
cg23365832
cg23366119
cg23366752
cg23367478
cg23370883
cg23372001
cg23376526
cg23377693
cg23378094
cg23378495
cg23381116
cg23382741
cg23384185
cg23384620
cg23389061
cg23390397
cg23391006
cg23391785
cg23392730
cg23392782
cg23393291
cg23397015
cg23398173
cg23398241
cg23398385
cg23400451
cg23401756
cg23402444
cg23403256
cg23404467
cg23407670
cg23408913
cg23410627
cg23411876
cg23412777
cg23412850
cg23412875
cg23413307
cg23414387
cg23414431
cg23418591
cg23422659
cg23423382
cg23424268
cg23424962
cg23426587
cg23427565
cg23427666
cg23428445
cg23429696
cg23430634
cg23430664
cg23431988
cg23432345
cg23433532
cg23433607
cg23434459
cg23434919
cg23435440
cg23435746
cg23439277
cg23440155
cg23441167
cg23441208
cg23442323
cg23444894
cg23445511
cg23446109
cg23447996
cg23448096
cg23451311
cg23452458
cg23455517
cg23455614
cg23455897
cg23456306
cg23456692
cg23458892
cg23459997
cg23460697
cg23462402
cg23464269
cg23470272
cg23471482
cg23472215
cg23473726
cg23473849
cg23473904
cg23475963
cg23476955
cg23477967
cg23478284
cg23479658
cg23480499
cg23481221
cg23481748
cg23484278
cg23486067
cg23487586
cg23488190
cg23489497
cg23490074
cg23491309
cg23492043
cg23493704
cg23494853
cg23495059
cg23495733
cg23496260
cg23499956
cg23502772
cg23503501
cg23504246
cg23504707
cg23506842
cg23507131
cg23508052
cg23508540
cg23508786
cg23509064
cg23509869
cg23512028
cg23512958
cg23513504
cg23513644
cg23513690
cg23514672
cg23517548
cg23517605
cg23517677
cg23519022
cg23519969
cg23520347
cg23521069
cg23521281
cg23523368
cg23525180
cg23526055
cg23527067
cg23528708
cg23530288
cg23530850
cg23533073
cg23534142
cg23536300
cg23538064
cg23538854
cg23539753
cg23539966
cg23540518
cg23540651
cg23540745
cg23543604
cg23545272
cg23547073
cg23547429
cg23548479
cg23548920
cg23555120
cg23557926
cg23558650
cg23559331
cg23560113
cg23563234
cg23566335
cg23566503
cg23568913
cg23570261
cg23571457
cg23571857
cg23574449
cg23575320
cg23576473
cg23577242
cg23579062
cg23580000
cg23580945
cg23581186
cg23582408
cg23582919
cg23583739
cg23585575
cg23587449
cg23587532
cg23588553
cg23588893
cg23591853
cg23591869
cg23594876
cg23595927
cg23596123
cg23599056
cg23599843
cg23602533
cg23602684
cg23606023
cg23606079
cg23609672
cg23609821
cg23610018
cg23610820
cg23610841
cg23612220
cg23613030
cg23613177
cg23613305
cg23613317
cg23614979
cg23615676
cg23616741
cg23617121
cg23617760
cg23618830
cg23619829
cg23620639
cg23621689
cg23621817
cg23625458
cg23626798
cg23627134
cg23628240
cg23629183
cg23629496
cg23631636
cg23632840
cg23637791
cg23637943
cg23639989
cg23640092
cg23640701
cg23640903
cg23641145
cg23641264
cg23641267
cg23642747
cg23643330
cg23644127
cg23644213
cg23645091
cg23651356
cg23651728
cg23652526
cg23652939
cg23653008
cg23653187
cg23653712
cg23654219
cg23654545
cg23655719
cg23656380
cg23656386
cg23657252
cg23657409
cg23660191
cg23660999
cg23661676
cg23662675
cg23663332
cg23663476
cg23665568
cg23665603
cg23667407
cg23667432
cg23667933
cg23668257
cg23668631
cg23670203
cg23671708
cg23673107
cg23674788
cg23674882
cg23679085
cg23679141
cg23679724
cg23680518
cg23680936
cg23681213
cg23681243
cg23683201
cg23684521
cg23685580
cg23686014
cg23687186
cg23687319
cg23687960
cg23689916
cg23690380
cg23692497
cg23694248
cg23695504
cg23696618
cg23696712
cg23696834
cg23696886
cg23696949
cg23698058
cg23698287
cg23698956
cg23698969
cg23699324
cg23700778
cg23702568
cg23704082
cg23704362
cg23704703
cg23705973
cg23706211
cg23706422
cg23707493
cg23707905
cg23709121
cg23709838
cg23710218
cg23713520
cg23713742
cg23717696
cg23719124
cg23719367
cg23721140
cg23722792
cg23723933
cg23724447
cg23727043
cg23727583
cg23731764
cg23732024
cg23732182
cg23733753
cg23735442
cg23737055
cg23737768
cg23738770
cg23739036
cg23739862
cg23740844
cg23741330
cg23743114
cg23744433
cg23746359
cg23748737
cg23749046
cg23749163
cg23749760
cg23750142
cg23750556
cg23751724
cg23751922
cg23752923
cg23752985
cg23753610
cg23756219
cg23756272
cg23758485
cg23759214
cg23759710
cg23760945
cg23761196
cg23761264
cg23762517
cg23764381
cg23765993
cg23767977
cg23769143
cg23771603
cg23771661
cg23771929
cg23772500
cg23772557
cg23773532
cg23776012
cg23776217
cg23776892
cg23777956
cg23779106
cg23779331
cg23780937
cg23780947
cg23786576
cg23788167
cg23790767
cg23792364
cg23792978
cg23795623
cg23796040
cg23797100
cg23799276
cg23799313
cg23801057
cg23806715
cg23807009
cg23807559
cg23807646
cg23808301
cg23812886
cg23813257
cg23813564
cg23815000
cg23815491
cg23816572
cg23817637
cg23818978
cg23820285
cg23822915
cg23824713
cg23824815
cg23827867
cg23828212
cg23828595
cg23829949
cg23830037
cg23830326
cg23832061
cg23833452
cg23833896
cg23834593
cg23835812
cg23836174
cg23837897
cg23838179
cg23838531
cg23839398
cg23839680
cg23841186
cg23843505
cg23843812
cg23844090
cg23845507
cg23845773
cg23850212
cg23850272
cg23850377
cg23851011
cg23854009
cg23854921
cg23855093
cg23855121
cg23855392
cg23855566
cg23855818
cg23855989
cg23858074
cg23858360
cg23858565
cg23859078
cg23861715
cg23862908
cg23863670
cg23864823
cg23865067
cg23865698
cg23866755
cg23867494
cg23867624
cg23868119
cg23871933
cg23873703
cg23874078
cg23877385
cg23877786
cg23877831
cg23878206
cg23879147
cg23881601
cg23881725
cg23881971
cg23882824
cg23886551
cg23886755
cg23887102
cg23887396
cg23888423
cg23889010
cg23889021
cg23889093
cg23889771
cg23894003
cg23894058
cg23894539
cg23896056
cg23897067
cg23898073
cg23900225
cg23901896
cg23902550
cg23904249
cg23905308
cg23906144
cg23906291
cg23906760
cg23909343
cg23909633
cg23910243
cg23910835
cg23911465
cg23911972
cg23912721
cg23912823
cg23913400
cg23915008
cg23915111
cg23916158
cg23916751
cg23916845
cg23916948
cg23917399
cg23918047
cg23918676
cg23919568
cg23920441
cg23920917
cg23921534
cg23921699
cg23922081
cg23922454
cg23922708
cg23922914
cg23923462
cg23926526
cg23926715
cg23927367
cg23933345
cg23934633
cg23935746
cg23936476
cg23938476
cg23940655
cg23941599
cg23943360
cg23943801
cg23947872
cg23948756
cg23948874
cg23950724
cg23953133
cg23953396
cg23953831
cg23957084
cg23957424
cg23957915
cg23959705
cg23960723
cg23963136
cg23964386
cg23966705
cg23967169
cg23968383
cg23968678
cg23970089
cg23970338
cg23970523
cg23970785
cg23972869
cg23973000
cg23973566
cg23974202
cg23977670
cg23978322
cg23978557
cg23979923
cg23983173
cg23983340
cg23983449
cg23983884
cg23984059
cg23984434
cg23986186
cg23988310
cg23989635
cg23993660
cg23995753
cg23996241
cg23996306
cg23998987
cg24000099
cg24000189
cg24001070
cg24003306
cg24003542
cg24006341
cg24006361
cg24008892
cg24009109
cg24009736
cg24010336
cg24010952
cg24012034
cg24012157
cg24012708
cg24012887
cg24012925
cg24014020
cg24014661
cg24016044
cg24019564
cg24019851
cg24022301
cg24022829
cg24023606
cg24024214
cg24027342
cg24027679
cg24028122
cg24030425
cg24030449
cg24030609
cg24030627
cg24030630
cg24031606
cg24034289
cg24034992
cg24035370
cg24035962
cg24038764
cg24041453
cg24041977
cg24041995
cg24042452
cg24043192
cg24043307
cg24046110
cg24046474
cg24051818
cg24053375
cg24053587
cg24053619
cg24054653
cg24056562
cg24056567
cg24058120
cg24058132
cg24059075
cg24060938
cg24063470
cg24068372
cg24068708
cg24069559
cg24070847
cg24073022
cg24073051
cg24073161
cg24075743
cg24076392
cg24076399
cg24076830
cg24076884
cg24077317
cg24078828
cg24079455
cg24080529
cg24081819
cg24082826
cg24084891
cg24085207
cg24085258
cg24087944
cg24088229
cg24088408
cg24088438
cg24088639
cg24088751
cg24091474
cg24091698
cg24092253
cg24092914
cg24098302
cg24098951
cg24100167
cg24101359
cg24101388
cg24101578
cg24101873
cg24102360
cg24103438
cg24104611
cg24105685
cg24105933
cg24107142
cg24107581
cg24107665
cg24109894
cg24110050
cg24110063
cg24110916
cg24113449
cg24115040
cg24115571
cg24115593
cg24115627
cg24116028
cg24116886
cg24117442
cg24117468
cg24120841
cg24121001
cg24121436
cg24122922
cg24123124
cg24124398
cg24124789
cg24124977
cg24125648
cg24126851
cg24127874
cg24127989
cg24130043
cg24132694
cg24133115
cg24134767
cg24136586
cg24137081
cg24139421
cg24139739
cg24141135
cg24142014
cg24142106
cg24145210
cg24146166
cg24147596
cg24148044
cg24150528
cg24154474
cg24155668
cg24158546
cg24160158
cg24164563
cg24165760
cg24166097
cg24166628
cg24167037
cg24167841
cg24167928
cg24169822
cg24169915
cg24170090
cg24170535
cg24171152
cg24172553
cg24173049
cg24176037
cg24176563
cg24178740
cg24181591
cg24182328
cg24183173
cg24183484
cg24183958
cg24189717
cg24192663
cg24194132
cg24194539
cg24194775
cg24196046
cg24197445
cg24198678
cg24198840
cg24199834
cg24200059
cg24202119
cg24204740
cg24205633
cg24206256
cg24206694
cg24207176
cg24208172
cg24208206
cg24210717
cg24211388
cg24211742
cg24214470
cg24215443
cg24215727
cg24216294
cg24216701
cg24216915
cg24217726
cg24217877
cg24219058
cg24219638
cg24219962
cg24220122
cg24222324
cg24222435
cg24229819
cg24229963
cg24231716
cg24234277
cg24235037
cg24235633
cg24236559
cg24236938
cg24237439
cg24237576
cg24238205
cg24239808
cg24240626
cg24241455
cg24242194
cg24242519
cg24243265
cg24243406
cg24244000
cg24247865
cg24248317
cg24249486
cg24249775
cg24250393
cg24251035
cg24252723
cg24254120
cg24254206
cg24256211
cg24257768
cg24262376
cg24262469
cg24264578
cg24265806
cg24266238
cg24266542
cg24267801
cg24269276
cg24269657
cg24269846
cg24270244
cg24272559
cg24272907
cg24273512
cg24274272
cg24274600
cg24275354
cg24276445
cg24276491
cg24278076
cg24278423
cg24283842
cg24284910
cg24286301
cg24286767
cg24287460
cg24289167
cg24290574
cg24291845
cg24292612
cg24293567
cg24297976
cg24298280
cg24300924
cg24302095
cg24304712
cg24304714
cg24305835
cg24306924
cg24307225
cg24309555
cg24310246
cg24311282
cg24311382
cg24313770
cg24315815
cg24315860
cg24317255
cg24318412
cg24319545
cg24320643
cg24321030
cg24322623
cg24323031
cg24323434
cg24323726
cg24324379
cg24325790
cg24326142
cg24329374
cg24329717
cg24329794
cg24330042
cg24330485
cg24331079
cg24331162
cg24332422
cg24332433
cg24333473
cg24334790
cg24334879
cg24334983
cg24335149
cg24335895
cg24336531
cg24337809
cg24338843
cg24340657
cg24340926
cg24341129
cg24341177
cg24341220
cg24341236
cg24341536
cg24341800
cg24341944
cg24342628
cg24343515
cg24345138
cg24345247
cg24345793
cg24346429
cg24346637
cg24349555
cg24352530
cg24352688
cg24352736
cg24353217
cg24353466
cg24353833
cg24354652
cg24355006
cg24355048
cg24355174
cg24356544
cg24356797
cg24357161
cg24358465
cg24358529
cg24362016
cg24362401
cg24362726
cg24363955
cg24364574
cg24365013
cg24365867
cg24371157
cg24371225
cg24371383
cg24373308
cg24373760
cg24376537
cg24377133
cg24378421
cg24382521
cg24384676
cg24385322
cg24386906
cg24387380
cg24387818
cg24388263
cg24389347
cg24389359
cg24391122
cg24392274
cg24392479
cg24392574
cg24394865
cg24396745
cg24399106
cg24399405
cg24399529
cg24400943
cg24401441
cg24401912
cg24402880
cg24403722
cg24404909
cg24405636
cg24407065
cg24407308
cg24408199
cg24408313
cg24408511
cg24408817
cg24409107
cg24411312
cg24414089
cg24414383
cg24415468
cg24417499
cg24420778
cg24421410
cg24422489
cg24423088
cg24424381
cg24426405
cg24427660
cg24428042
cg24428760
cg24428913
cg24429836
cg24430616
cg24432073
cg24432916
cg24433189
cg24434118
cg24435704
cg24438217
cg24438655
cg24441911
cg24442290
cg24443136
cg24443250
cg24443885
cg24443925
cg24444408
cg24445405
cg24446548
cg24447042
cg24447890
cg24448231
cg24448259
cg24449371
cg24450157
cg24450312
cg24450631
cg24453353
cg24453664
cg24454143
cg24454435
cg24454579
cg24456340
cg24457403
cg24457521
cg24459023
cg24459209
cg24459563
cg24461814
cg24467291
cg24468890
cg24469114
cg24469803
cg24469977
cg24471268
cg24471555
cg24471867
cg24471894
cg24473385
cg24473633
cg24474182
cg24474998
cg24475171
cg24476569
cg24477567
cg24478145
cg24478387
cg24478630
cg24480194
cg24480859
cg24481633
cg24482053
cg24482234
cg24484103
cg24484296
cg24485466
cg24488435
cg24489015
cg24489237
cg24490338
cg24490859
cg24492022
cg24493940
cg24494008
cg24494556
cg24495017
cg24496423
cg24496666
cg24497270
cg24497819
cg24497877
cg24498554
cg24499411
cg24499839
cg24500683
cg24502084
cg24504986
cg24505122
cg24505341
cg24505527
cg24506604
cg24507762
cg24509668
cg24511534
cg24511869
cg24512303
cg24512400
cg24512973
cg24513045
cg24514921
cg24515202
cg24516061
cg24516901
cg24517042
cg24517609
cg24520070
cg24520800
cg24522076
cg24523000
cg24523456
cg24523758
cg24524435
cg24525573
cg24526899
cg24527001
cg24528447
cg24528523
cg24529858
cg24530795
cg24532476
cg24532669
cg24535573
cg24541550
cg24543400
cg24545967
cg24546463
cg24546942
cg24547948
cg24549085
cg24549507
cg24552431
cg24555600
cg24555656
cg24556026
cg24558204
cg24560809
cg24562819
cg24568646
cg24573310
cg24573501
cg24574111
cg24576270
cg24576425
cg24576735
cg24577137
cg24579667
cg24579896
cg24580001
cg24580056
cg24580185
cg24580526
cg24580782
cg24582500
cg24585690
cg24587268
cg24588599
cg24592207
cg24592364
cg24593475
cg24594997
cg24595957
cg24596472
cg24596576
cg24599942
cg24602243
cg24603941
cg24605304
cg24606773
cg24607398
cg24607535
cg24608308
cg24611631
cg24612198
cg24612772
cg24613957
cg24615044
cg24615251
cg24616461
cg24616736
cg24618244
cg24618716
cg24619694
cg24620905
cg24621042
cg24621354
cg24623271
cg24623694
cg24624841
cg24625128
cg24625388
cg24626923
cg24628744
cg24631950
cg24633242
cg24633648
cg24635866
cg24636657
cg24638647
cg24641352
cg24641737
cg24642468
cg24642516
cg24642523
cg24642820
cg24643262
cg24645221
cg24646414
cg24646513
cg24648061
cg24648715
cg24649346
cg24649641
cg24649713
cg24650229
cg24650353
cg24650394
cg24650501
cg24651706
cg24652271
cg24652919
cg24653181
cg24653967
cg24654547
cg24655310
cg24659201
cg24660086
cg24661752
cg24662718
cg24662961
cg24664861
cg24664957
cg24668150
cg24670151
cg24670715
cg24673765
cg24674220
cg24674703
cg24675098
cg24677780
cg24678320
cg24678429
cg24679082
cg24680602
cg24680924
cg24682149
cg24683061
cg24685926
cg24686224
cg24686358
cg24686542
cg24687051
cg24687335
cg24687764
cg24688248
cg24690731
cg24691255
cg24691453
cg24691461
cg24691578
cg24692716
cg24693053
cg24693368
cg24693620
cg24693909
cg24694549
cg24695828
cg24697184
cg24697329
cg24697682
cg24698622
cg24703717
cg24705286
cg24709471
cg24710073
cg24710886
cg24711626
cg24712395
cg24713080
cg24713204
cg24714666
cg24715106
cg24715245
cg24715735
cg24719575
cg24719601
cg24719984
cg24723331
cg24724583
cg24727182
cg24727203
cg24727568
cg24728447
cg24730207
cg24731756
cg24733384
cg24734575
cg24735489
cg24735937
cg24736099
cg24737900
cg24738006
cg24739326
cg24743283
cg24743310
cg24744425
cg24745738
cg24747122
cg24747396
cg24748786
cg24748945
cg24749970
cg24750391
cg24751129
cg24754277
cg24758027
cg24759821
cg24762359
cg24762437
cg24765005
cg24765079
cg24765446
cg24767315
cg24768561
cg24769045
cg24770649
cg24770850
cg24774956
cg24776019
cg24776407
cg24777065
cg24777710
cg24777762
cg24777950
cg24778383
cg24779015
cg24779040
cg24781100
cg24783979
cg24789424
cg24791546
cg24792272
cg24792360
cg24792749
cg24793265
cg24793470
cg24793903
cg24794433
cg24794531
cg24794734
cg24794758
cg24794992
cg24796403
cg24797830
cg24797967
cg24798047
cg24800810
cg24800887
cg24801210
cg24805239
cg24807354
cg24808674
cg24809640
cg24809768
cg24812103
cg24812167
cg24812523
cg24813163
cg24813212
cg24815853
cg24816298
cg24816455
cg24816866
cg24817430
cg24818418
cg24818434
cg24820250
cg24820508
cg24820809
cg24821554
cg24822446
cg24823993
cg24824266
cg24824840
cg24825722
cg24826645
cg24826867
cg24829483
cg24831427
cg24832140
cg24833277
cg24834740
cg24835159
cg24836175
cg24836583
cg24838010
cg24840099
cg24841244
cg24844534
cg24845207
cg24847163
cg24847572
cg24849648
cg24851490
cg24852661
cg24854010
cg24855780
cg24856383
cg24856732
cg24857117
cg24857545
cg24858591
cg24859228
cg24860534
cg24861272
cg24862483
cg24866437
cg24867501
cg24868271
cg24868525
cg24870273
cg24870391
cg24871743
cg24873414
cg24874111
cg24875415
cg24877842
cg24879335
cg24879595
cg24880821
cg24881834
cg24883276
cg24883732
cg24884084
cg24886748
cg24887211
cg24888049
cg24889366
cg24889744
cg24890043
cg24890286
cg24890446
cg24891133
cg24892074
cg24892510
cg24893837
cg24895052
cg24896109
cg24898753
cg24898863
cg24899750
cg24901042
cg24901474
cg24903376
cg24903794
cg24904765
cg24905739
cg24906202
cg24906992
cg24907852
cg24908058
cg24908499
cg24909445
cg24909737
cg24909975
cg24910675
cg24911803
cg24912023
cg24912560
cg24914244
cg24914860
cg24916177
cg24917645
cg24919884
cg24919972
cg24920358
cg24921089
cg24921858
cg24922045
cg24923526
cg24924631
cg24924779
cg24926042
cg24926276
cg24926780
cg24928161
cg24928378
cg24928687
cg24929737
cg24929834
cg24930915
cg24934431
cg24935900
cg24936630
cg24937126
cg24937706
cg24938727
cg24939733
cg24940601
cg24941797
cg24946133
cg24946408
cg24946544
cg24947394
cg24949049
cg24949344
cg24949488
cg24950749
cg24951114
cg24956866
cg24957950
cg24958765
cg24959428
cg24964364
cg24964368
cg24965984
cg24966460
cg24968336
cg24968786
cg24970539
cg24971490
cg24974130
cg24974477
cg24974599
cg24975222
cg24975564
cg24975769
cg24975842
cg24977027
cg24977709
cg24979630
cg24980458
cg24980583
cg24981018
cg24983959
cg24986572
cg24986868
cg24987170
cg24987706
cg24988345
cg24989962
cg24990612
cg24991452
cg24993443
cg24994350
cg24995240
cg24995381
cg24995798
cg24995836
cg24997562
cg24997944
cg24999727
cg24999924
cg25000382
cg25003924
cg25004981
cg25006823
cg25007250
cg25007680
cg25010118
cg25011395
cg25013053
cg25013058
cg25013838
cg25013852
cg25014318
cg25017250
cg25017304
cg25017837
cg25018329
cg25018755
cg25018881
cg25020204
cg25020459
cg25020850
cg25021182
cg25021247
cg25022327
cg25023057
cg25023245
cg25023829
cg25023941
cg25023994
cg25025866
cg25026013
cg25026754
cg25027167
cg25027501
cg25028542
cg25032865
cg25033144
cg25033972
cg25033993
cg25034557
cg25040733
cg25040783
cg25041148
cg25041439
cg25042226
cg25043279
cg25044651
cg25047001
cg25047102
cg25047378
cg25048564
cg25050026
cg25053301
cg25053891
cg25053900
cg25054311
cg25055403
cg25055477
cg25057743
cg25058957
cg25059428
cg25059436
cg25059792
cg25059899
cg25060020
cg25060573
cg25061755
cg25063710
cg25066857
cg25067197
cg25068445
cg25070010
cg25070480
cg25070637
cg25071429
cg25072179
cg25072962
cg25076881
cg25077654
cg25077752
cg25081201
cg25082710
cg25083781
cg25084220
cg25084525
cg25084878
cg25085950
cg25086702
cg25086957
cg25087423
cg25088874
cg25089231
cg25092328
cg25092540
cg25093045
cg25094569
cg25094927
cg25095380
cg25095612
cg25095814
cg25095951
cg25096582
cg25097436
cg25097676
cg25098095
cg25098401
cg25098644
cg25100404
cg25101056
cg25101936
cg25103286
cg25104030
cg25104511
cg25106358
cg25106814
cg25107791
cg25107978
cg25109024
cg25110234
cg25111781
cg25112044
cg25112191
cg25112853
cg25115460
cg25117362
cg25117976
cg25118574
cg25119415
cg25122941
cg25123470
cg25124030
cg25124223
cg25124433
cg25125453
cg25126052
cg25126812
cg25128803
cg25130333
cg25131727
cg25132078
cg25133016
cg25133685
cg25133753
cg25134071
cg25136045
cg25136310
cg25136687
cg25138936
cg25139619
cg25140370
cg25140501
cg25140571
cg25141490
cg25141674
cg25141720
cg25141995
cg25142416
cg25145670
cg25148589
cg25149155
cg25149927
cg25151295
cg25151806
cg25152348
cg25152631
cg25152942
cg25153340
cg25156443
cg25157408
cg25157874
cg25159539
cg25159610
cg25159668
cg25160554
cg25162301
cg25162794
cg25162921
cg25163134
cg25163476
cg25165199
cg25165880
cg25166896
cg25167447
cg25167643
cg25167838
cg25169784
cg25171089
cg25172835
cg25173010
cg25174591
cg25175370
cg25176823
cg25177139
cg25177452
cg25178645
cg25179291
cg25179963
cg25181284
cg25181693
cg25182523
cg25182621
cg25186143
cg25186211
cg25189085
cg25191725
cg25192419
cg25193494
cg25194415
cg25195673
cg25198545
cg25201363
cg25201980
cg25202404
cg25203561
cg25203856
cg25203980
cg25206802
cg25208892
cg25211525
cg25214346
cg25215340
cg25216696
cg25217357
cg25217765
cg25218351
cg25219047
cg25219134
cg25219333
cg25221254
cg25221625
cg25225073
cg25226014
cg25226247
cg25226891
cg25227148
cg25228126
cg25228746
cg25229015
cg25229172
cg25229305
cg25229706
cg25229964
cg25230532
cg25232934
cg25234611
cg25234963
cg25239996
cg25241845
cg25242557
cg25243721
cg25245322
cg25248094
cg25249068
cg25250358
cg25250998
cg25251635
cg25255679
cg25255854
cg25256723
cg25257360
cg25258291
cg25259754
cg25261329
cg25261908
cg25263140
cg25263559
cg25264554
cg25266232
cg25267732
cg25268451
cg25268678
cg25268718
cg25270201
cg25270252
cg25274750
cg25276849
cg25277950
cg25282410
cg25282780
cg25283338
cg25284492
cg25287375
cg25288155
cg25290938
cg25291907
cg25293251
cg25294646
cg25298754
cg25299176
cg25299676
cg25300386
cg25300941
cg25301180
cg25302370
cg25302419
cg25303383
cg25304860
cg25306927
cg25307641
cg25307902
cg25308542
cg25309588
cg25310567
cg25313204
cg25314216
cg25315362
cg25316166
cg25316898
cg25317260
cg25322008
cg25322211
cg25323711
cg25324046
cg25325612
cg25327013
cg25327247
cg25329939
cg25332298
cg25335775
cg25336198
cg25336579
cg25340056
cg25340403
cg25341032
cg25341653
cg25341726
cg25344367
cg25344639
cg25344672
cg25345005
cg25345738
cg25346576
cg25346972
cg25349574
cg25350411
cg25351036
cg25352650
cg25355065
cg25355803
cg25356214
cg25356886
cg25358289
cg25358938
cg25359581
cg25361106
cg25361844
cg25363317
cg25363445
cg25366404
cg25368212
cg25368651
cg25370441
cg25371038
cg25371088
cg25371182
cg25371560
cg25372103
cg25372135
cg25372195
cg25372693
cg25374813
cg25374854
cg25375711
cg25375764
cg25376316
cg25377358
cg25378769
cg25383093
cg25383242
cg25384157
cg25384595
cg25385272
cg25388528
cg25391023
cg25392935
cg25395108
cg25396537
cg25397076
cg25397562
cg25397779
cg25398949
cg25399367
cg25400358
cg25402049
cg25404088
cg25406518
cg25406735
cg25409040
cg25410279
cg25411534
cg25411725
cg25412384
cg25412453
cg25413757
cg25414165
cg25415932
cg25416014
cg25416363
cg25416372
cg25417405
cg25418748
cg25418831
cg25420398
cg25420583
cg25420952
cg25421002
cg25421647
cg25421694
cg25422943
cg25423111
cg25423402
cg25423576
cg25424525
cg25424556
cg25425005
cg25425074
cg25425078
cg25426302
cg25426743
cg25427580
cg25428293
cg25428451
cg25429010
cg25430696
cg25431974
cg25432323
cg25432696
cg25432997
cg25433648
cg25434223
cg25436946
cg25437385
cg25438054
cg25438415
cg25438440
cg25438963
cg25443975
cg25446086
cg25447894
cg25448636
cg25450806
cg25454755
cg25454890
cg25455753
cg25456959
cg25457027
cg25457331
cg25459323
cg25459778
cg25461905
cg25461934
cg25462303
cg25463135
cg25463409
cg25463428
cg25463779
cg25464840
cg25465406
cg25465634
cg25466368
cg25466974
cg25467603
cg25468723
cg25470175
cg25475171
cg25475443
cg25476145
cg25477181
cg25477904
cg25477928
cg25478157
cg25478603
cg25479216
cg25481253
cg25482967
cg25483003
cg25483839
cg25484319
cg25484373
cg25484904
cg25485128
cg25485913
cg25487438
cg25488021
cg25488082
cg25488206
cg25488547
cg25490410
cg25490411
cg25492727
cg25494064
cg25494227
cg25494789
cg25495394
cg25499017
cg25499099
cg25500285
cg25500444
cg25501446
cg25503559
cg25505610
cg25505974
cg25506900
cg25507001
cg25509184
cg25510610
cg25511429
cg25511807
cg25512587
cg25513133
cg25514304
cg25514503
cg25515063
cg25516544
cg25519930
cg25522312
cg25523185
cg25523753
cg25524350
cg25524473
cg25526759
cg25527547
cg25530169
cg25533361
cg25533774
cg25535027
cg25536300
cg25536676
cg25537724
cg25537774
cg25537962
cg25538571
cg25539131
cg25543604
cg25543676
cg25544551
cg25545088
cg25545182
cg25546588
cg25547939
cg25548825
cg25549230
cg25549459
cg25551168
cg25552492
cg25552889
cg25553916
cg25554036
cg25555137
cg25556101
cg25557858
cg25558099
cg25559100
cg25559625
cg25560840
cg25563456
cg25563642
cg25564800
cg25565479
cg25567232
cg25568243
cg25569462
cg25569582
cg25572812
cg25573386
cg25574024
cg25574548
cg25575065
cg25575359
cg25577842
cg25580018
cg25580076
cg25583174
cg25584626
cg25587233
cg25589890
cg25590938
cg25591670
cg25591867
cg25593040
cg25593948
cg25595446
cg25596297
cg25598083
cg25599211
cg25599242
cg25600606
cg25602457
cg25604883
cg25605045
cg25605408
cg25607161
cg25608041
cg25608949
cg25611931
cg25612145
cg25612480
cg25616762
cg25619607
cg25620220
cg25622628
cg25623459
cg25629118
cg25629694
cg25631352
cg25632001
cg25632203
cg25634666
cg25635316
cg25635352
cg25635500
cg25636075
cg25637824
cg25638984
cg25640176
cg25645462
cg25645748
cg25650110
cg25650811
cg25651505
cg25651984
cg25653103
cg25655096
cg25657700
cg25657834
cg25658980
cg25661781
cg25661884
cg25662535
cg25662680
cg25664034
cg25664725
cg25665528
cg25665697
cg25667202
cg25668368
cg25668626
cg25670376
cg25670900
cg25671438
cg25671651
cg25672287
cg25673373
cg25674286
cg25675349
cg25677688
cg25677709
cg25680829
cg25681177
cg25682080
cg25682559
cg25682936
cg25683012
cg25683185
cg25685640
cg25685838
cg25687894
cg25689649
cg25689955
cg25690265
cg25691167
cg25692323
cg25692621
cg25694542
cg25697314
cg25699533
cg25705900
cg25707005
cg25708912
cg25710140
cg25711779
cg25713185
cg25713309
cg25714610
cg25716286
cg25716740
cg25716871
cg25717844
cg25718402
cg25718438
cg25720804
cg25722142
cg25723866
cg25724441
cg25725843
cg25729068
cg25729716
cg25729765
cg25729957
cg25732252
cg25734864
cg25735280
cg25736482
cg25737491
cg25737664
cg25737836
cg25738273
cg25739003
cg25741319
cg25741452
cg25741794
cg25742201
cg25743584
cg25745343
cg25746138
cg25750259
cg25750404
cg25751295
cg25752527
cg25753817
cg25755261
cg25756129
cg25757737
cg25758314
cg25759381
cg25759517
cg25760229
cg25762395
cg25762706
cg25763788
cg25764464
cg25764570
cg25766046
cg25766774
cg25769980
cg25770411
cg25771195
cg25775449
cg25776555
cg25778166
cg25778479
cg25780543
cg25781123
cg25781162
cg25781202
cg25782229
cg25782563
cg25784308
cg25784394
cg25785378
cg25786436
cg25786862
cg25787984
cg25788012
cg25791888
cg25799433
cg25799986
cg25802093
cg25802424
cg25802871
cg25803423
cg25803583
cg25806808
cg25808839
cg25808906
cg25809905
cg25811575
cg25811820
cg25812668
cg25812776
cg25813714
cg25813820
cg25814686
cg25816468
cg25817752
cg25820693
cg25820971
cg25821963
cg25822709
cg25823578
cg25824226
cg25824330
cg25826526
cg25827112
cg25827666
cg25828381
cg25829226
cg25829729
cg25830052
cg25831111
cg25832796
cg25833031
cg25834275
cg25834568
cg25835225
cg25836159
cg25836271
cg25836301
cg25836326
cg25839227
cg25840094
cg25841091
cg25841987
cg25842356
cg25842633
cg25843439
cg25847835
cg25848060
cg25849332
cg25852472
cg25852715
cg25852941
cg25853020
cg25853078
cg25853833
cg25854162
cg25856179
cg25856383
cg25856811
cg25857886
cg25858682
cg25859012
cg25860314
cg25861458
cg25864727
cg25866075
cg25869832
cg25870263
cg25870420
cg25875213
cg25881193
cg25882056
cg25882366
cg25884854
cg25885108
cg25885771
cg25886284
cg25886875
cg25887294
cg25887739
cg25889160
cg25890048
cg25892041
cg25892434
cg25894551
cg25896975
cg25898500
cg25902460
cg25902889
cg25903122
cg25903375
cg25903497
cg25905459
cg25905648
cg25905812
cg25906332
cg25906419
cg25907916
cg25908985
cg25909811
cg25910443
cg25912611
cg25912717
cg25913233
cg25915982
cg25917510
cg25918245
cg25919221
cg25920792
cg25921910
cg25922239
cg25922353
cg25923018
cg25923856
cg25924032
cg25927124
cg25928444
cg25928579
cg25929421
cg25932713
cg25932752
cg25933726
cg25934198
cg25935911
cg25936385
cg25937494
cg25937832
cg25938646
cg25941716
cg25942450
cg25943131
cg25943276
cg25943702
cg25944700
cg25945303
cg25945374
cg25945961
cg25946374
cg25946389
cg25946758
cg25946952
cg25947945
cg25948180
cg25948993
cg25949363
cg25951582
cg25953146
cg25954162
cg25954354
cg25955816
cg25955899
cg25955969
cg25956985
cg25957124
cg25957967
cg25958361
cg25959506
cg25960313
cg25960567
cg25961684
cg25964007
cg25965576
cg25969212
cg25969673
cg25971347
cg25973092
cg25974617
cg25974764
cg25974870
cg25975818
cg25978208
cg25979644
cg25982743
cg25983380
cg25984124
cg25985103
cg25985437
cg25985488
cg25985778
cg25989745
cg25990230
cg25990314
cg25990647
cg25993152
cg25993718
cg25994725
cg25995212
cg25995460
cg25995916
cg25996835
cg25999015
cg25999267
cg25999486
cg25999867
cg26001030
cg26001336
cg26003813
cg26005082
cg26007077
cg26008464
cg26012103
cg26014197
cg26014796
cg26015133
cg26018901
cg26020513
cg26021103
cg26021476
cg26021627
cg26022315
cg26023204
cg26023389
cg26023751
cg26024206
cg26024531
cg26024843
cg26025891
cg26025944
cg26029248
cg26029902
cg26033681
cg26033710
cg26035366
cg26035463
cg26035633
cg26036443
cg26039806
cg26043257
cg26043391
cg26044825
cg26045205
cg26045220
cg26045434
cg26049501
cg26050734
cg26052367
cg26053864
cg26054395
cg26054540
cg26055770
cg26057752
cg26059153
cg26059632
cg26060255
cg26061772
cg26062856
cg26063872
cg26065841
cg26065952
cg26066361
cg26069252
cg26069745
cg26071823
cg26071978
cg26073060
cg26073856
cg26074851
cg26079320
cg26079992
cg26081162
cg26081812
cg26082838
cg26083396
cg26087862
cg26088104
cg26089280
cg26090652
cg26090660
cg26091119
cg26091142
cg26091510
cg26091679
cg26091688
cg26091981
cg26093148
cg26093687
cg26093711
cg26095194
cg26096837
cg26097271
cg26099316
cg26102760
cg26104204
cg26104206
cg26105232
cg26106720
cg26107778
cg26109803
cg26111030
cg26111757
cg26112353
cg26112639
cg26113512
cg26114571
cg26116103
cg26116400
cg26116551
cg26117023
cg26117431
cg26119740
cg26119796
cg26123414
cg26124016
cg26125443
cg26125600
cg26127679
cg26128092
cg26128441
cg26129270
cg26129916
cg26130726
cg26131019
cg26131911
cg26132665
cg26132853
cg26133068
cg26134665
cg26135325
cg26135716
cg26136776
cg26137790
cg26137794
cg26138224
cg26139360
cg26141626
cg26143719
cg26144265
cg26145103
cg26145228
cg26147132
cg26147338
cg26147480
cg26147657
cg26149550
cg26149678
cg26149738
cg26150490
cg26151310
cg26151675
cg26152597
cg26153631
cg26153642
cg26154999
cg26155152
cg26155617
cg26158194
cg26158980
cg26159905
cg26159933
cg26160573
cg26162582
cg26162695
cg26163537
cg26164184
cg26164310
cg26165608
cg26168249
cg26168975
cg26170257
cg26170660
cg26171231
cg26172108
cg26174387
cg26174752
cg26177629
cg26179948
cg26180557
cg26181372
cg26183662
cg26185508
cg26186727
cg26187237
cg26189983
cg26190136
cg26194560
cg26195577
cg26195812
cg26196700
cg26197220
cg26198776
cg26198807
cg26199493
cg26200580
cg26200585
cg26201213
cg26201579
cg26202340
cg26203861
cg26205131
cg26206598
cg26207503
cg26208930
cg26209058
cg26209676
cg26212229
cg26212924
cg26215428
cg26215727
cg26217633
cg26218269
cg26219051
cg26220985
cg26221491
cg26221631
cg26222045
cg26222229
cg26222407
cg26223987
cg26226968
cg26227005
cg26227465
cg26228569
cg26229274
cg26229607
cg26229648
cg26232005
cg26232187
cg26232558
cg26233209
cg26233253
cg26233468
cg26233529
cg26233914
cg26235710
cg26238727
cg26239051
cg26239233
cg26240353
cg26240433
cg26240939
cg26244225
cg26245202
cg26246138
cg26246296
cg26248486
cg26251101
cg26251865
cg26252167
cg26255649
cg26256793
cg26258330
cg26258845
cg26259363
cg26259575
cg26259610
cg26259865
cg26260201
cg26260350
cg26261431
cg26264314
cg26265187
cg26266098
cg26267038
cg26267310
cg26267341
cg26267561
cg26270746
cg26271255
cg26272237
cg26276530
cg26277709
cg26277809
cg26279025
cg26282150
cg26282384
cg26284390
cg26285698
cg26286036
cg26287783
cg26287988
cg26288160
cg26289824
cg26289880
cg26292028
cg26292864
cg26293512
cg26294551
cg26295990
cg26297688
cg26298099
cg26299767
cg26301689
cg26301777
cg26301908
cg26303908
cg26304237
cg26306976
cg26309134
cg26309498
cg26309951
cg26312150
cg26312920
cg26315493
cg26315802
cg26316946
cg26317056
cg26317111
cg26320696
cg26323655
cg26324201
cg26324973
cg26328002
cg26328611
cg26331192
cg26331247
cg26332534
cg26333317
cg26333591
cg26333641
cg26335299
cg26336164
cg26336277
cg26339797
cg26344532
cg26347745
cg26349773
cg26350286
cg26350691
cg26352374
cg26353877
cg26354238
cg26354398
cg26354413
cg26356176
cg26357241
cg26357453
cg26357744
cg26358059
cg26358246
cg26359204
cg26359240
cg26360732
cg26361780
cg26361928
cg26363196
cg26365553
cg26365668
cg26365854
cg26366091
cg26368842
cg26369642
cg26369667
cg26371206
cg26372517
cg26372557
cg26374101
cg26376809
cg26377677
cg26379475
cg26380756
cg26381263
cg26381783
cg26382071
cg26384034
cg26385222
cg26385286
cg26385743
cg26387998
cg26388152
cg26389232
cg26390526
cg26391080
cg26392924
cg26393983
cg26394380
cg26394737
cg26394940
cg26399035
cg26399113
cg26399201
cg26401870
cg26402828
cg26403198
cg26404725
cg26406994
cg26408003
cg26408937
cg26409237
cg26410550
cg26411702
cg26412379
cg26413355
cg26413827
cg26414720
cg26414731
cg26415633
cg26416466
cg26417554
cg26421123
cg26422060
cg26422832
cg26424013
cg26424956
cg26426223
cg26426582
cg26427308
cg26428825
cg26430450
cg26431343
cg26436158
cg26436315
cg26446827
cg26449836
cg26450541
cg26450769
cg26450866
cg26451923
cg26453588
cg26453670
cg26453990
cg26454191
cg26454299
cg26456957
cg26457013
cg26459500
cg26461352
cg26461637
cg26464596
cg26465611
cg26465666
cg26466094
cg26466858
cg26470338
cg26471020
cg26471445
cg26473272
cg26475085
cg26475097
cg26477793
cg26478074
cg26478992
cg26482939
cg26484333
cg26486663
cg26486702
cg26488636
cg26489108
cg26490839
cg26491213
cg26491425
cg26491484
cg26493932
cg26499286
cg26499611
cg26500816
cg26502489
cg26504021
cg26504906
cg26506209
cg26507094
cg26508537
cg26509022
cg26511075
cg26511321
cg26512148
cg26514492
cg26514942
cg26516759
cg26516764
cg26516941
cg26516954
cg26519339
cg26520371
cg26521404
cg26521448
cg26523005
cg26523389
cg26524263
cg26524899
cg26525091
cg26526440
cg26527984
cg26528713
cg26530200
cg26530341
cg26530497
cg26531804
cg26532905
cg26533949
cg26534508
cg26535072
cg26536164
cg26537639
cg26538116
cg26538214
cg26538349
cg26538442
cg26540127
cg26540515
cg26541516
cg26542130
cg26542888
cg26545162
cg26545968
cg26547788
cg26548883
cg26550234
cg26551843
cg26553682
cg26555310
cg26556719
cg26556918
cg26557658
cg26561254
cg26561611
cg26561773
cg26563737
cg26565838
cg26565975
cg26567442
cg26568669
cg26568722
cg26570233
cg26571739
cg26574610
cg26575445
cg26577178
cg26577529
cg26578617
cg26580095
cg26581729
cg26583078
cg26586164
cg26590537
cg26591879
cg26594445
cg26594488
cg26596161
cg26599006
cg26601286
cg26605086
cg26606064
cg26606552
cg26607785
cg26608032
cg26608199
cg26608332
cg26608667
cg26609631
cg26609691
cg26610808
cg26611683
cg26614073
cg26614346
cg26615126
cg26615712
cg26615830
cg26616347
cg26617508
cg26619317
cg26620157
cg26620356
cg26620959
cg26623224
cg26623286
cg26624118
cg26624134
cg26624273
cg26624294
cg26624914
cg26625319
cg26626042
cg26626089
cg26627486
cg26628634
cg26628847
cg26631477
cg26632776
cg26634132
cg26635603
cg26637069
cg26637901
cg26640549
cg26643856
cg26644395
cg26644504
cg26645834
cg26646370
cg26646411
cg26646980
cg26647453
cg26647600
cg26648592
cg26649005
cg26649834
cg26651073
cg26651233
cg26651830
cg26655138
cg26656113
cg26656135
cg26656452
cg26657648
cg26660414
cg26660631
cg26661257
cg26661481
cg26661623
cg26661897
cg26665419
cg26666286
cg26667975
cg26668713
cg26670626
cg26672426
cg26673195
cg26674132
cg26674929
cg26675077
cg26675382
cg26675934
cg26677448
cg26677874
cg26678313
cg26679231
cg26680127
cg26681081
cg26681123
cg26682500
cg26682717
cg26683005
cg26683023
cg26685339
cg26687173
cg26689483
cg26692016
cg26697117
cg26698580
cg26699283
cg26701198
cg26701826
cg26702875
cg26703664
cg26704579
cg26705553
cg26705561
cg26706003
cg26706070
cg26709720
cg26709863
cg26709950
cg26710722
cg26711820
cg26715540
cg26716323
cg26717133
cg26717786
cg26718420
cg26718574
cg26718585
cg26721264
cg26721993
cg26723847
cg26727372
cg26728422
cg26729026
cg26736450
cg26738010
cg26738080
cg26738880
cg26741595
cg26743024
cg26745032
cg26745540
cg26746469
cg26747293
cg26750002
cg26750139
cg26750319
cg26750747
cg26751195
cg26751631
cg26752657
cg26753137
cg26753512
cg26754448
cg26755793
cg26756083
cg26756862
cg26757053
cg26757673
cg26757722
cg26757793
cg26759551
cg26759925
cg26760212
cg26762198
cg26763524
cg26764244
cg26764555
cg26767761
cg26767897
cg26770281
cg26770882
cg26771272
cg26774312
cg26774430
cg26775866
cg26776069
cg26776924
cg26777475
cg26778754
cg26778807
cg26778908
cg26780333
cg26780404
cg26781150
cg26781575
cg26781886
cg26782833
cg26783353
cg26783856
cg26787239
cg26787505
cg26788107
cg26788215
cg26789453
cg26790059
cg26790132
cg26791659
cg26791905
cg26792080
cg26792365
cg26793710
cg26794638
cg26796190
cg26796283
cg26798786
cg26799474
cg26799802
cg26802333
cg26803305
cg26803566
cg26804057
cg26805528
cg26806924
cg26808784
cg26809210
cg26809911
cg26809968
cg26810336
cg26812418
cg26813458
cg26813908
cg26815021
cg26815229
cg26815414
cg26817382
cg26817573
cg26820922
cg26822175
cg26822601
cg26823505
cg26824091
cg26824467
cg26825412
cg26826852
cg26829131
cg26829318
cg26829529
cg26831415
cg26831968
cg26832142
cg26832154
cg26832211
cg26832879
cg26833169
cg26833602
cg26838900
cg26839325
cg26840318
cg26842024
cg26843008
cg26843567
cg26845278
cg26845300
cg26845838
cg26847093
cg26847490
cg26847866
cg26848126
cg26848248
cg26850145
cg26850503
cg26850754
cg26851374
cg26851800
cg26852159
cg26853640
cg26853855
cg26855724
cg26856388
cg26861460
cg26862286
cg26863324
cg26864028
cg26864061
cg26866014
cg26866325
cg26868799
cg26869604
cg26870337
cg26870566
cg26872475
cg26872564
cg26873164
cg26875522
cg26879282
cg26884154
cg26884376
cg26884581
cg26885858
cg26887625
cg26889928
cg26889990
cg26891849
cg26894575
cg26895595
cg26896762
cg26897054
cg26898166
cg26898336
cg26900034
cg26900154
cg26904212
cg26904406
cg26907768
cg26907889
cg26908611
cg26909237
cg26909431
cg26910205
cg26910651
cg26911140
cg26911787
cg26912636
cg26916607
cg26916927
cg26917625
cg26917999
cg26918442
cg26918645
cg26920757
cg26924825
cg26926521
cg26927807
cg26928603
cg26928682
cg26928972
cg26929490
cg26929536
cg26932976
cg26934034
cg26937148
cg26937500
cg26940261
cg26940725
cg26942392
cg26943001
cg26944151
cg26946769
cg26949796
cg26952188
cg26952662
cg26954174
cg26955512
cg26955850
cg26956535
cg26960719
cg26962295
cg26963271
cg26964415
cg26964989
cg26965059
cg26966384
cg26967875
cg26968812
cg26970800
cg26974738
cg26975609
cg26976437
cg26977045
cg26979012
cg26979339
cg26980692
cg26981881
cg26982998
cg26984624
cg26984805
cg26985138
cg26985201
cg26985289
cg26986236
cg26987645
cg26989103
cg26989531
cg26990660
cg26991199
cg26991946
cg26993951
cg27000831
cg27003571
cg27003827
cg27005053
cg27005179
cg27005181
cg27007358
cg27009703
cg27011042
cg27012203
cg27014642
cg27015047
cg27015174
cg27015931
cg27016307
cg27016494
cg27016609
cg27016863
cg27016990
cg27018070
cg27019278
cg27020281
cg27020690
cg27022827
cg27024922
cg27025856
cg27026509
cg27027803
cg27028749
cg27032184
cg27032352
cg27033479
cg27034836
cg27035169
cg27035806
cg27037648
cg27038197
cg27038439
cg27039606
cg27040030
cg27040423
cg27041096
cg27042767
cg27043141
cg27043427
cg27043582
cg27043630
cg27043873
cg27049761
cg27050763
cg27050793
cg27056119
cg27056145
cg27056559
cg27056853
cg27060381
cg27061366
cg27061947
cg27062284
cg27062617
cg27063607
cg27063986
cg27065979
cg27067618
cg27067621
cg27068170
cg27069263
cg27069753
cg27071517
cg27072323
cg27072387
cg27074297
cg27076046
cg27076139
cg27076799
cg27077685
cg27079104
cg27081230
cg27083787
cg27087525
cg27087572
cg27087809
cg27088655
cg27088844
cg27088877
cg27089714
cg27089973
cg27090024
cg27090087
cg27090216
cg27091233
cg27091343
cg27091703
cg27091787
cg27092035
cg27094076
cg27094188
cg27096144
cg27100123
cg27104271
cg27105123
cg27106233
cg27108154
cg27109647
cg27109971
cg27114026
cg27114086
cg27114120
cg27116713
cg27118809
cg27118825
cg27119222
cg27119451
cg27120999
cg27121132
cg27124774
cg27126442
cg27127056
cg27132814
cg27133864
cg27138018
cg27138584
cg27140220
cg27140880
cg27141427
cg27143049
cg27143938
cg27144162
cg27144395
cg27146152
cg27147004
cg27147306
cg27149093
cg27152280
cg27153400
cg27154163
cg27155653
cg27157038
cg27158143
cg27158867
cg27159719
cg27160701
cg27161973
cg27164762
cg27165888
cg27167439
cg27167601
cg27168073
cg27168844
cg27169020
cg27170159
cg27170298
cg27173322
cg27176392
cg27176536
cg27177839
cg27180443
cg27181079
cg27182551
cg27182555
cg27183007
cg27185377
cg27187881
cg27188703
cg27190239
cg27190537
cg27193335
cg27194614
cg27194921
cg27195224
cg27195917
cg27196102
cg27196129
cg27196467
cg27196745
cg27198071
cg27198824
cg27199523
cg27201297
cg27202708
cg27204739
cg27205791
cg27207041
cg27207274
cg27208307
cg27210136
cg27210390
cg27210447
cg27210766
cg27212099
cg27212359
cg27212977
cg27214365
cg27214652
cg27214774
cg27215108
cg27217148
cg27218220
cg27219973
cg27221338
cg27222589
cg27223047
cg27223827
cg27225570
cg27226214
cg27226618
cg27226949
cg27227156
cg27227786
cg27227797
cg27234090
cg27235662
cg27236973
cg27238470
cg27239147
cg27239157
cg27239921
cg27241190
cg27242945
cg27243140
cg27244432
cg27244482
cg27246571
cg27247832
cg27248887
cg27250462
cg27250759
cg27250927
cg27253386
cg27254601
cg27256309
cg27257408
cg27257987
cg27258399
cg27258787
cg27261136
cg27262488
cg27263448
cg27264345
cg27265637
cg27268486
cg27268717
cg27269917
cg27269921
cg27270218
cg27270684
cg27271368
cg27271445
cg27272402
cg27274028
cg27274728
cg27276456
cg27277403
cg27278294
cg27278802
cg27279652
cg27281008
cg27281093
cg27284019
cg27285056
cg27285278
cg27285599
cg27285720
cg27286107
cg27286999
cg27287498
cg27287808
cg27288777
cg27289104
cg27291231
cg27291501
cg27292431
cg27293353
cg27294629
cg27297176
cg27298262
cg27298559
cg27299588
cg27301343
cg27303880
cg27304754
cg27305303
cg27305662
cg27305895
cg27308387
cg27309253
cg27310234
cg27310686
cg27313662
cg27315279
cg27316224
cg27316956
cg27318281
cg27318318
cg27318546
cg27319898
cg27320127
cg27321538
cg27321931
cg27321979
cg27322545
cg27323780
cg27324619
cg27327588
cg27329371
cg27331144
cg27333993
cg27336379
cg27337148
cg27339143
cg27341860
cg27342122
cg27342801
cg27345286
cg27345534
cg27345946
cg27347104
cg27348440
cg27349244
cg27349746
cg27351358
cg27352063
cg27352136
cg27352992
cg27360003
cg27360098
cg27360282
cg27360560
cg27361716
cg27363310
cg27363486
cg27365426
cg27366669
cg27367554
cg27367952
cg27368011
cg27371741
cg27372468
cg27375072
cg27376271
cg27376817
cg27377213
cg27377450
cg27378216
cg27378424
cg27379417
cg27379587
cg27380758
cg27382389
cg27383362
cg27383744
cg27383956
cg27387222
cg27388462
cg27388792
cg27389185
cg27390220
cg27393372
cg27394038
cg27394046
cg27394486
cg27394563
cg27394566
cg27395450
cg27397287
cg27398499
cg27398547
cg27400772
cg27401095
cg27402949
cg27403635
cg27403822
cg27404050
cg27406727
cg27409012
cg27412093
cg27412902
cg27413025
cg27413508
cg27413543
cg27416067
cg27416437
cg27417997
cg27418851
cg27419217
cg27420123
cg27420236
cg27425193
cg27426707
cg27427207
cg27429194
cg27431150
cg27431247
cg27431396
cg27431859
cg27433062
cg27433088
cg27436184
cg27437944
cg27440002
cg27440834
cg27441551
cg27442349
cg27443224
cg27444994
cg27445265
cg27446185
cg27446233
cg27447599
cg27447740
cg27449489
cg27449959
cg27453644
cg27456885
cg27457941
cg27458888
cg27459381
cg27461196
cg27462160
cg27462371
cg27462398
cg27462969
cg27464755
cg27465531
cg27465566
cg27465569
cg27465849
cg27465858
cg27467734
cg27470406
cg27470554
cg27472032
cg27472295
cg27475152
cg27477205
cg27477594
cg27477990
cg27478651
cg27478659
cg27480700
cg27485235
cg27485921
cg27486427
cg27488807
cg27489994
cg27490193
cg27491887
cg27493997
cg27494383
cg27495845
cg27495908
cg27496506
cg27497687
cg27497781
cg27497900
cg27498304
cg27501380
cg27501458
cg27504117
cg27504299
cg27504805
cg27504991
cg27505538
cg27507704
cg27508002
cg27508071
cg27508821
cg27510871
cg27512828
cg27514224
cg27518692
cg27519140
cg27519236
cg27519373
cg27519424
cg27520502
cg27522780
cg27523951
cg27524460
cg27525902
cg27529628
cg27532722
cg27533013
cg27534796
cg27535305
cg27537453
cg27537561
cg27537600
cg27538954
cg27539233
cg27541374
cg27541515
cg27541541
cg27542948
cg27543230
cg27544190
cg27546237
cg27546682
cg27547703
cg27549944
cg27550442
cg27550918
cg27552599
cg27553433
cg27553637
cg27553955
cg27554769
cg27554782
cg27555365
cg27555479
cg27555776
cg27556566
cg27557143
cg27557796
cg27558666
cg27559343
cg27560292
cg27560864
cg27560922
cg27561006
cg27561421
cg27562023
cg27563210
cg27563778
cg27566805
cg27567335
cg27573806
cg27573888
cg27574244
cg27575501
cg27579745
cg27581839
cg27582235
cg27583030
cg27583102
cg27584171
cg27584469
cg27586455
cg27588902
cg27589921
cg27590397
cg27591196
cg27592112
cg27592318
cg27596068
cg27600136
cg27600794
cg27601516
cg27601582
cg27603796
cg27606341
cg27607639
cg27608154
cg27609819
cg27610250
cg27610561
cg27611665
cg27611781
cg27613076
cg27614038
cg27619475
cg27622610
cg27623214
cg27625732
cg27626102
cg27626299
cg27626318
cg27626424
cg27626899
cg27627570
cg27628312
cg27631256
cg27631817
cg27633903
cg27634151
cg27635271
cg27635983
cg27637521
cg27638597
cg27638672
cg27638713
cg27641018
cg27643859
cg27644292
cg27648946
cg27649653
cg27649764
cg27650175
cg27650434
cg27651218
cg27652350
cg27653134
cg27654142
cg27655855
cg27655905
cg27657283
cg27661264
cg27662379
cg27662877
cg27665659
