# Supplementary material for: Network analysis of aging acceleration reveals systematic properties of 11 types of cancers
Source: FEBS Open Bio. 2019 Jun 24;9(7):1292–304. doi: 10.1002/2211-5463.12679 (PMC6609580; doi:10.1002/2211-5463.12679)
Supplement: Supplementary file 8 — Data S1. The programs of this work (summarized in Table S1). [file FEB4-9-1292-s008.zip › Script/mrmr3.m]

function y = mrmr3(C,Y,kk )
%function y=mRMR0(C,Y,kk)
[a,b]=size(C);
if nargin<3
    kk=b;
end
kk=min(kk,500);

for i=1:b
    F1(i)=abs(loginformation1(C(:,i),Y));
% 	F1(i)=abs(corr(C(:,i),Y));
end
F2=F1;E2=-ones(b,b);
if b<=1
    y=1;
else
    t=zeros(1,b);
     i=1;
    [d,e]=max(F1);
    y(i)=e;
    t(e)=1;
    
    while i<kk
        F1=F2;
        for j=1:b
            if t(j)==1
                continue;
            end
            temp1=0;
            for k=1:length(y)
                if E2(j,y(k))<0
					E2(j,y(k))=loginformation1(C(:,j),[C(:,y(k))]);E2(y(k),j)=E2(j,y(k));
% 					E2(j,y(k))=corr(C(:,j),[C(:,y(k))]);E2(y(k),j)=E2(j,y(k));
				end
				temp1=temp1+E2(j,y(k));
            end
            
            F1(j)=F1(j)-temp1/i;
        end
        temp1=find(t==0);
        [d,e]=max(F1(temp1));
        
        t(temp1(e))=1;        
        i=i+1;
        y(i)=temp1(e); %disp(i);
    end
end
end
