# Supplementary material for: Network analysis of aging acceleration reveals systematic properties of 11 types of cancers
Source: FEBS Open Bio. 2019 Jun 24;9(7):1292–304. doi: 10.1002/2211-5463.12679 (PMC6609580; doi:10.1002/2211-5463.12679)
Supplement: Supplementary file 8 — Data S1. The programs of this work (summarized in Table S1). [file FEB4-9-1292-s008.zip › Script/pairmeexclinical2d.txt]

TCGA-44-2665-11	lung adenocarcinoma	55
TCGA-44-2668-11	lung adenocarcinoma	51
TCGA-A6-2675-11	colon adenocarcinoma	78
TCGA-A6-2682-11	colon adenocarcinoma	70
TCGA-A6-2684-11	colon adenocarcinoma	75
TCGA-A6-2685-11	colon adenocarcinoma	48
TCGA-A6-2686-11	colon adenocarcinoma	81
TCGA-AA-3655-11	colon adenocarcinoma	68
TCGA-AA-3660-11	colon adenocarcinoma	51
TCGA-AA-3663-11	colon adenocarcinoma	42
TCGA-AA-3697-11	colon adenocarcinoma	77
TCGA-AA-3712-11	colon adenocarcinoma	65
TCGA-AA-3713-11	colon adenocarcinoma	68
TCGA-38-4632-11	lung adenocarcinoma	42
TCGA-73-4676-11	lung adenocarcinoma	45
TCGA-B0-4712-11	kidney clear cell carcinoma	76
TCGA-CZ-4863-11	kidney clear cell carcinoma	51
TCGA-CZ-4864-11	kidney clear cell carcinoma	86
TCGA-CZ-4865-11	kidney clear cell carcinoma	70
TCGA-B0-5402-11	kidney clear cell carcinoma	64
TCGA-CZ-5451-11	kidney clear cell carcinoma	74
TCGA-CZ-5452-11	kidney clear cell carcinoma	69
TCGA-CZ-5453-11	kidney clear cell carcinoma	67
TCGA-CZ-5454-11	kidney clear cell carcinoma	63
TCGA-CZ-5455-11	kidney clear cell carcinoma	63
TCGA-CZ-5456-11	kidney clear cell carcinoma	57
TCGA-CZ-5457-11	kidney clear cell carcinoma	62
TCGA-CZ-5458-11	kidney clear cell carcinoma	43
TCGA-CZ-5461-11	kidney clear cell carcinoma	52
TCGA-CZ-5462-11	kidney clear cell carcinoma	83
TCGA-CZ-5463-11	kidney clear cell carcinoma	76
TCGA-CZ-5465-11	kidney clear cell carcinoma	76
TCGA-CZ-5466-11	kidney clear cell carcinoma	67
TCGA-CZ-5467-11	kidney clear cell carcinoma	86
TCGA-CZ-5468-11	kidney clear cell carcinoma	84
TCGA-CZ-5469-11	kidney clear cell carcinoma	41
TCGA-CZ-5470-11	kidney clear cell carcinoma	72
TCGA-44-5645-11	lung adenocarcinoma	61
TCGA-A6-5667-11	colon adenocarcinoma	40
TCGA-B0-5711-11	kidney clear cell carcinoma	50
TCGA-B0-5712-11	kidney clear cell carcinoma	68
TCGA-CH-5761-11	prostate adenocarcinoma	61
TCGA-CH-5767-11	prostate adenocarcinoma	66
TCGA-CH-5768-11	prostate adenocarcinoma	72
TCGA-CH-5769-11	prostate adenocarcinoma	48
TCGA-BQ-5875-11	kidney papillary cell carcinoma	66
TCGA-BQ-5877-11	kidney papillary cell carcinoma	60
TCGA-BQ-5878-11	kidney papillary cell carcinoma	79
TCGA-BQ-5879-11	kidney papillary cell carcinoma	32
TCGA-BQ-5882-11	kidney papillary cell carcinoma	54
TCGA-BQ-5884-11	kidney papillary cell carcinoma	59
TCGA-BQ-5887-11	kidney papillary cell carcinoma	54
TCGA-BQ-5888-11	kidney papillary cell carcinoma	74
TCGA-BQ-5890-11	kidney papillary cell carcinoma	69
TCGA-BQ-5891-11	kidney papillary cell carcinoma	57
TCGA-BQ-5894-11	kidney papillary cell carcinoma	42
TCGA-50-5930-11	lung adenocarcinoma	47
TCGA-50-5931-11	lung adenocarcinoma	75
TCGA-50-5932-11	lung adenocarcinoma	75
TCGA-50-5933-11	lung adenocarcinoma	72
TCGA-50-5935-11	lung adenocarcinoma	86
TCGA-50-5936-11	lung adenocarcinoma	58
TCGA-50-5939-11	lung adenocarcinoma	85
TCGA-DZ-6131-11	kidney papillary cell carcinoma	31
TCGA-DZ-6132-11	kidney papillary cell carcinoma	69
TCGA-DZ-6133-11	kidney papillary cell carcinoma	66
TCGA-DZ-6134-11	kidney papillary cell carcinoma	69
TCGA-44-6145-11	lung adenocarcinoma	62
TCGA-44-6146-11	lung adenocarcinoma	64
TCGA-44-6147-11	lung adenocarcinoma	67
TCGA-44-6148-11	lung adenocarcinoma	60
TCGA-G9-6333-11	prostate adenocarcinoma	66
TCGA-G9-6342-11	prostate adenocarcinoma	61
TCGA-G9-6348-11	prostate adenocarcinoma	68
TCGA-G9-6351-11	prostate adenocarcinoma	51
TCGA-G9-6356-11	prostate adenocarcinoma	60
TCGA-G9-6362-11	prostate adenocarcinoma	57
TCGA-G9-6363-11	prostate adenocarcinoma	64
TCGA-G9-6365-11	prostate adenocarcinoma	71
TCGA-G9-6384-11	prostate adenocarcinoma	53
TCGA-G9-6496-11	prostate adenocarcinoma	61
TCGA-G9-6499-11	prostate adenocarcinoma	66
TCGA-AZ-6598-11	colon adenocarcinoma	77
TCGA-AZ-6599-11	colon adenocarcinoma	72
TCGA-AZ-6600-11	colon adenocarcinoma	64
TCGA-AZ-6601-11	colon adenocarcinoma	68
TCGA-49-6745-11	lung adenocarcinoma	82
TCGA-44-6778-11	lung adenocarcinoma	59
TCGA-GL-6846-11	kidney papillary cell carcinoma	52
TCGA-CV-6933-11	head & neck squamous cell carcinoma	53
TCGA-CV-6934-11	head & neck squamous cell carcinoma	66
TCGA-CV-6935-11	head & neck squamous cell carcinoma	67
TCGA-CV-6936-11	head & neck squamous cell carcinoma	68
TCGA-CV-6938-11	head & neck squamous cell carcinoma	87
TCGA-CV-6939-11	head & neck squamous cell carcinoma	60
TCGA-CV-6943-11	head & neck squamous cell carcinoma	74
TCGA-CV-6955-11	head & neck squamous cell carcinoma	74
TCGA-CV-6956-11	head & neck squamous cell carcinoma	67
TCGA-CV-6959-11	head & neck squamous cell carcinoma	48
TCGA-CV-6961-11	head & neck squamous cell carcinoma	61
TCGA-CV-6962-11	head & neck squamous cell carcinoma	65
TCGA-BQ-7044-11	kidney papillary cell carcinoma	73
TCGA-BQ-7045-11	kidney papillary cell carcinoma	78
TCGA-BQ-7046-11	kidney papillary cell carcinoma	61
TCGA-BQ-7051-11	kidney papillary cell carcinoma	74
TCGA-BQ-7055-11	kidney papillary cell carcinoma	73
TCGA-BQ-7059-11	kidney papillary cell carcinoma	71
TCGA-BQ-7061-11	kidney papillary cell carcinoma	83
TCGA-CV-7101-11	head & neck squamous cell carcinoma	80
TCGA-CV-7103-11	head & neck squamous cell carcinoma	49
TCGA-EJ-7123-11	prostate adenocarcinoma	59
TCGA-EJ-7125-11	prostate adenocarcinoma	44
TCGA-CV-7178-11	head & neck squamous cell carcinoma	64
TCGA-HC-7211-11	prostate adenocarcinoma	62
TCGA-CV-7235-11	head & neck squamous cell carcinoma	67
TCGA-CV-7238-11	head & neck squamous cell carcinoma	69
TCGA-CV-7245-11	head & neck squamous cell carcinoma	62
TCGA-CV-7250-11	head & neck squamous cell carcinoma	64
TCGA-CV-7255-11	head & neck squamous cell carcinoma	32
TCGA-EJ-7317-11	prostate adenocarcinoma	71
TCGA-EJ-7327-11	prostate adenocarcinoma	61
TCGA-EJ-7328-11	prostate adenocarcinoma	70
TCGA-EJ-7331-11	prostate adenocarcinoma	64
TCGA-HC-7737-11	prostate adenocarcinoma	55
TCGA-HC-7742-11	prostate adenocarcinoma	58
TCGA-HC-7745-11	prostate adenocarcinoma	65
TCGA-HC-7752-11	prostate adenocarcinoma	61
TCGA-EJ-7781-11	prostate adenocarcinoma	65
TCGA-EJ-7782-11	prostate adenocarcinoma	71
TCGA-EJ-7784-11	prostate adenocarcinoma	63
TCGA-EJ-7785-11	prostate adenocarcinoma	54
TCGA-EJ-7786-11	prostate adenocarcinoma	62
TCGA-EJ-7789-11	prostate adenocarcinoma	66
TCGA-EJ-7792-11	prostate adenocarcinoma	53
TCGA-EJ-7794-11	prostate adenocarcinoma	67
TCGA-HC-7819-11	prostate adenocarcinoma	53
TCGA-BH-A0AU-11	breast invasive carcinoma	45
TCGA-BH-A0AZ-11	breast invasive carcinoma	47
TCGA-BH-A0B3-11	breast invasive carcinoma	53
TCGA-BH-A0B8-11	breast invasive carcinoma	64
TCGA-BH-A0BA-11	breast invasive carcinoma	51
TCGA-BH-A0BC-11	breast invasive carcinoma	60
TCGA-BH-A0BJ-11	breast invasive carcinoma	41
TCGA-BH-A0BM-11	breast invasive carcinoma	54
TCGA-BH-A0BS-11	breast invasive carcinoma	55
TCGA-BH-A0BT-11	breast invasive carcinoma	56
TCGA-BH-A0BZ-11	breast invasive carcinoma	59
TCGA-BH-A0C0-11	breast invasive carcinoma	62
TCGA-BH-A0C3-11	breast invasive carcinoma	47
TCGA-A7-A0D9-11	breast invasive carcinoma	37
TCGA-A7-A0DC-11	breast invasive carcinoma	63
TCGA-BH-A0DG-11	breast invasive carcinoma	30
TCGA-BH-A0DH-11	breast invasive carcinoma	63
TCGA-BH-A0DK-11	breast invasive carcinoma	49
TCGA-BH-A0DP-11	breast invasive carcinoma	60
TCGA-BH-A0DQ-11	breast invasive carcinoma	42
TCGA-BH-A0DV-11	breast invasive carcinoma	54
TCGA-BH-A0E0-11	breast invasive carcinoma	38
TCGA-BH-A0E1-11	breast invasive carcinoma	52
TCGA-BH-A0H7-11	breast invasive carcinoma	65
TCGA-BH-A0H9-11	breast invasive carcinoma	69
TCGA-BH-A0HA-11	breast invasive carcinoma	31
TCGA-BH-A0HK-11	breast invasive carcinoma	81
TCGA-CU-A0YN-11	bladder urothelial carcinoma	60
TCGA-CU-A0YR-11	bladder urothelial carcinoma	83
TCGA-BC-A10Q-11	liver hepatocellular carcinoma	72
TCGA-BC-A10R-11	liver hepatocellular carcinoma	66
TCGA-BC-A10T-11	liver hepatocellular carcinoma	76
TCGA-BC-A10U-11	liver hepatocellular carcinoma	69
TCGA-BC-A10W-11	liver hepatocellular carcinoma	50
TCGA-BC-A10X-11	liver hepatocellular carcinoma	52
TCGA-BC-A10Y-11	liver hepatocellular carcinoma	76
TCGA-BC-A10Z-11	liver hepatocellular carcinoma	62
TCGA-BC-A110-11	liver hepatocellular carcinoma	51
TCGA-DD-A113-11	liver hepatocellular carcinoma	55
TCGA-DD-A114-11	liver hepatocellular carcinoma	42
TCGA-DD-A116-11	liver hepatocellular carcinoma	68
TCGA-DD-A118-11	liver hepatocellular carcinoma	77
TCGA-DD-A119-11	liver hepatocellular carcinoma	40
TCGA-DD-A11A-11	liver hepatocellular carcinoma	67
TCGA-DD-A11B-11	liver hepatocellular carcinoma	73
TCGA-DD-A11C-11	liver hepatocellular carcinoma	69
TCGA-DD-A11D-11	liver hepatocellular carcinoma	57
TCGA-EP-A12J-11	liver hepatocellular carcinoma	62
TCGA-A7-A13E-11	breast invasive carcinoma	62
TCGA-A7-A13F-11	breast invasive carcinoma	44
TCGA-A7-A13G-11	breast invasive carcinoma	79
TCGA-BL-A13J-11	bladder urothelial carcinoma	65
TCGA-E2-A15I-11	breast invasive carcinoma	44
TCGA-E2-A15K-11	breast invasive carcinoma	58
TCGA-E2-A1BC-11	breast invasive carcinoma	63
TCGA-EM-A1CS-11	thyroid carcinoma	55
TCGA-EM-A1CT-11	thyroid carcinoma	76
TCGA-EM-A1CU-11	thyroid carcinoma	31
TCGA-EM-A1CV-11	thyroid carcinoma	32
TCGA-EM-A1CW-11	thyroid carcinoma	39
TCGA-DD-A1EB-11	liver hepatocellular carcinoma	72
TCGA-DD-A1EC-11	liver hepatocellular carcinoma	20
TCGA-DD-A1EE-11	liver hepatocellular carcinoma	73
TCGA-DD-A1EG-11	liver hepatocellular carcinoma	76
TCGA-DD-A1EH-11	liver hepatocellular carcinoma	23
TCGA-DD-A1EI-11	liver hepatocellular carcinoma	46
TCGA-DD-A1EJ-11	liver hepatocellular carcinoma	71
TCGA-DD-A1EL-11	liver hepatocellular carcinoma	23
TCGA-BH-A1EN-11	breast invasive carcinoma	78
TCGA-BH-A1EO-11	breast invasive carcinoma	68
TCGA-BH-A1ET-11	breast invasive carcinoma	55
TCGA-BH-A1EU-11	breast invasive carcinoma	83
TCGA-BH-A1EV-11	breast invasive carcinoma	45
TCGA-BH-A1EW-11	breast invasive carcinoma	38
TCGA-BH-A1F0-11	breast invasive carcinoma	80
TCGA-BH-A1F2-11	breast invasive carcinoma	53
TCGA-BH-A1F6-11	breast invasive carcinoma	51
TCGA-BH-A1F8-11	breast invasive carcinoma	90
TCGA-BH-A1FB-11	breast invasive carcinoma	60
TCGA-BH-A1FC-11	breast invasive carcinoma	78
TCGA-BH-A1FD-11	breast invasive carcinoma	68
TCGA-BH-A1FE-11	breast invasive carcinoma	31
TCGA-BH-A1FG-11	breast invasive carcinoma	88
TCGA-BH-A1FH-11	breast invasive carcinoma	47
TCGA-BH-A1FJ-11	breast invasive carcinoma	66
TCGA-BH-A1FM-11	breast invasive carcinoma	44
TCGA-BH-A1FN-11	breast invasive carcinoma	34
TCGA-BH-A1FR-11	breast invasive carcinoma	73
TCGA-DO-A1JZ-11	thyroid carcinoma	23
TCGA-E2-A1L7-11	breast invasive carcinoma	40
TCGA-E2-A1LB-11	breast invasive carcinoma	41
TCGA-E2-A1LS-11	breast invasive carcinoma	46
TCGA-E9-A1N4-11	breast invasive carcinoma	41
TCGA-E9-A1N5-11	breast invasive carcinoma	45
TCGA-E9-A1N6-11	breast invasive carcinoma	52
TCGA-E9-A1NA-11	breast invasive carcinoma	58
TCGA-E9-A1ND-11	breast invasive carcinoma	75
TCGA-E9-A1NF-11	breast invasive carcinoma	60
TCGA-E9-A1NG-11	breast invasive carcinoma	62
TCGA-E9-A1R7-11	breast invasive carcinoma	64
TCGA-E9-A1RB-11	breast invasive carcinoma	40
TCGA-E9-A1RC-11	breast invasive carcinoma	56
TCGA-E9-A1RD-11	breast invasive carcinoma	67
TCGA-E9-A1RF-11	breast invasive carcinoma	68
TCGA-E9-A1RH-11	breast invasive carcinoma	63
TCGA-E9-A1RI-11	breast invasive carcinoma	43
TCGA-EM-A1YC-11	thyroid carcinoma	71
TCGA-BH-A203-11	breast invasive carcinoma	78
TCGA-BH-A204-11	breast invasive carcinoma	80
TCGA-BH-A208-11	breast invasive carcinoma	48
TCGA-BH-A209-11	breast invasive carcinoma	77
TCGA-BT-A20N-11	bladder urothelial carcinoma	72
TCGA-BT-A20R-11	bladder urothelial carcinoma	79
TCGA-BT-A20U-11	bladder urothelial carcinoma	70
TCGA-BT-A20W-11	bladder urothelial carcinoma	71
TCGA-BC-A216-11	liver hepatocellular carcinoma	62
TCGA-FV-A23B-11	liver hepatocellular carcinoma	70
TCGA-AC-A23H-11	breast invasive carcinoma	90
TCGA-EP-A26S-11	liver hepatocellular carcinoma	70
TCGA-BJ-A28R-11	thyroid carcinoma	38
TCGA-BJ-A28W-11	thyroid carcinoma	32
TCGA-BJ-A28X-11	thyroid carcinoma	32
TCGA-BJ-A290-11	thyroid carcinoma	70
TCGA-GD-A2C5-11	bladder urothelial carcinoma	53
TCGA-GE-A2C6-11	thyroid carcinoma	33
TCGA-AC-A2FB-11	breast invasive carcinoma	65
TCGA-AC-A2FF-11	breast invasive carcinoma	40
TCGA-AC-A2FM-11	breast invasive carcinoma	87
TCGA-ES-A2HT-11	liver hepatocellular carcinoma	54
TCGA-E8-A2JQ-11	thyroid carcinoma	18
TCGA-H2-A2K9-11	thyroid carcinoma	25
TCGA-BD-A2L6-11	liver hepatocellular carcinoma	69
TCGA-BT-A2LA-11	bladder urothelial carcinoma	54
TCGA-ET-A2N5-11	thyroid carcinoma	46
TCGA-BJ-A2N7-11	thyroid carcinoma	30
TCGA-BJ-A2N8-11	thyroid carcinoma	30
TCGA-BJ-A2N9-11	thyroid carcinoma	42
TCGA-BJ-A2NA-11	thyroid carcinoma	77
TCGA-FV-A2QR-11	liver hepatocellular carcinoma	75
TCGA-DD-A39V-11	liver hepatocellular carcinoma	77
TCGA-DD-A39W-11	liver hepatocellular carcinoma	29
TCGA-DD-A39X-11	liver hepatocellular carcinoma	78
TCGA-DD-A39Z-11	liver hepatocellular carcinoma	43
TCGA-DD-A3A1-11	liver hepatocellular carcinoma	65
TCGA-DD-A3A2-11	liver hepatocellular carcinoma	76
TCGA-DD-A3A3-11	liver hepatocellular carcinoma	45
TCGA-GC-A3BM-11	bladder urothelial carcinoma	70
TCGA-ET-A3DP-11	thyroid carcinoma	43
TCGA-ET-A3DW-11	thyroid carcinoma	64
TCGA-BD-A3EP-11	liver hepatocellular carcinoma	75
TCGA-EL-A3GZ-11	thyroid carcinoma	34
TCGA-EL-A3H1-11	thyroid carcinoma	66
TCGA-EL-A3H2-11	thyroid carcinoma	58
TCGA-EL-A3H7-11	thyroid carcinoma	36
TCGA-IG-A3I8-11	esophageal carcinoma	51
TCGA-EL-A3MW-11	thyroid carcinoma	55
TCGA-EL-A3MX-11	thyroid carcinoma	66
TCGA-EL-A3MY-11	thyroid carcinoma	81
TCGA-EL-A3N2-11	thyroid carcinoma	24
TCGA-EL-A3N3-11	thyroid carcinoma	53
TCGA-GD-A3OP-11	bladder urothelial carcinoma	84
TCGA-GD-A3OQ-11	bladder urothelial carcinoma	48
TCGA-BJ-A3PR-11	thyroid carcinoma	69
TCGA-BJ-A3PU-11	thyroid carcinoma	52
TCGA-H2-A3RI-11	thyroid carcinoma	29
TCGA-EM-A3ST-11	thyroid carcinoma	62
TCGA-EL-A3T0-11	thyroid carcinoma	45
TCGA-EL-A3T1-11	thyroid carcinoma	38
TCGA-EL-A3T2-11	thyroid carcinoma	55
TCGA-EL-A3T3-11	thyroid carcinoma	63
TCGA-EL-A3T6-11	thyroid carcinoma	34
TCGA-EL-A3T7-11	thyroid carcinoma	47
TCGA-EL-A3T8-11	thyroid carcinoma	36
TCGA-EL-A3TA-11	thyroid carcinoma	42
TCGA-EL-A3TB-11	thyroid carcinoma	47
TCGA-FY-A3TY-11	thyroid carcinoma	61
TCGA-GC-A3WC-11	bladder urothelial carcinoma	80
TCGA-K4-A3WV-11	bladder urothelial carcinoma	77
TCGA-EL-A3ZG-11	thyroid carcinoma	15
TCGA-EL-A3ZH-11	thyroid carcinoma	42
TCGA-EL-A3ZK-11	thyroid carcinoma	41
TCGA-EL-A3ZL-11	thyroid carcinoma	34
TCGA-EL-A3ZO-11	thyroid carcinoma	79
TCGA-EL-A3ZP-11	thyroid carcinoma	19
TCGA-L5-A43C-11	esophageal carcinoma	81
TCGA-L5-A4OF-11	esophageal carcinoma	63
TCGA-L5-A4OG-11	esophageal carcinoma	79
TCGA-L5-A4OJ-11	esophageal carcinoma	70
TCGA-L5-A4OM-11	esophageal carcinoma	54
TCGA-L5-A4OQ-11	esophageal carcinoma	75
TCGA-K4-A54R-11	bladder urothelial carcinoma	59
TCGA-K4-A5RI-11	bladder urothelial carcinoma	67
TCGA-GC-A6I3-11	bladder urothelial carcinoma	90
TCGA-IC-A6RE-11	esophageal carcinoma	59
TCGA-IC-A6RF-11	esophageal carcinoma	69
TCGA-V5-A7RE-11	esophageal carcinoma	45
TCGA-V5-AASX-11	esophageal carcinoma	74
