# Supplementary material for: Network analysis of aging acceleration reveals systematic properties of 11 types of cancers
Source: FEBS Open Bio. 2019 Jun 24;9(7):1292–304. doi: 10.1002/2211-5463.12679 (PMC6609580; doi:10.1002/2211-5463.12679)
Supplement: Supplementary file 8 — Data S1. The programs of this work (summarized in Table S1). [file FEB4-9-1292-s008.zip › Script/roc1.m]

function auc=roc1(sp1,se1)
sp1=1-sp1;
[d,e]=sort(sp1);sp1=[0;d;1];se1=[0;se1(e);1];
B=unique(sp1);
auc=0;
for i=1:length(B)-1
	t1=find(sp1==B(i));
	t2=find(sp1==B(i+1));
	auc=auc+(B(i+1)-B(i))*(mean(se1(t1))+mean(se1(t2)))/2;
end
plot(sp1,se1);
hold on;
plot([0:.1:1],[0:.1:1],'r');
xlabel('1-specificity');ylabel('sensitivity');title(['AUC=',num2str(auc)]);
end
