# Supplementary material for: Network analysis of aging acceleration reveals systematic properties of 11 types of cancers
Source: FEBS Open Bio. 2019 Jun 24;9(7):1292–304. doi: 10.1002/2211-5463.12679 (PMC6609580; doi:10.1002/2211-5463.12679)
Supplement: Supplementary file 8 — Data S1. The programs of this work (summarized in Table S1). [file FEB4-9-1292-s008.zip › Script/step1_data_normalization.m]

%The process of data standardization in each tissue, where C1 represents DNAm values of
%adjacent normal tissues and C2 represents DNAm values of cancers.

for i=1:11
    t1=find(strcmp(E.textdata(:,2),b{i}));  %t1 is the index of all samples in one cancer.
    for j=1:size(C1,2)
        C2(t1,j)=C2(t1,j)-mean(C1(t1,j));   %the DNAm values of cancer are performed z-score normalization based on the mean and standard deviation of the adjacent normal tissue
        if std(C1(t1,j))>0
            C2(t1,j)=C2(t1,j)/std(C1(t1,j));
        end
    end
    C1(t1,:)=zscore(C1(t1,:));    %DNAm values of adjacent normal tissues are performed z-score normalization
    D=pca(C1(t1,:));
    D=C1(t1,:)*D(:,1:3);     %D represents the top 3 principal component of the adjacent normal tissue
    for j=1:size(C1,2)
        [b2,bint,r]=regress(C2(t1,j),D);   %The process of SVD normalization
        C2(t1,j)=r;
        [b2,bint,r]=regress(C1(t1,j),D);
        C1(t1,j)=r;
    end
    for j=1:size(C1,2)
        C2(t1,j)=C2(t1,j)-mean(C1(t1,j));  %the DNAm values of cancer are performed z-score normalization based on the mean and standard deviation of the adjacent normal tissue
        if std(C1(t1,j))>0
            C2(t1,j)=C2(t1,j)/std(C1(t1,j));
        end
    end
    disp(i);
end
