# Supplementary material for: Network analysis of aging acceleration reveals systematic properties of 11 types of cancers
Source: FEBS Open Bio. 2019 Jun 24;9(7):1292–304. doi: 10.1002/2211-5463.12679 (PMC6609580; doi:10.1002/2211-5463.12679)
Supplement: Supplementary file 8 — Data S1. The programs of this work (summarized in Table S1). [file FEB4-9-1292-s008.zip › Script/step1_modeling_age_predictor.m]

% Read raw data
%M is the normalized methylation data of normal tissues after zscore, SVD and szcore methods
%M_tum is the normalized methylation data of cancers after zscore, SVD and szcore methods
E=importdata('pairmeexclinical2d.txt')
clinical=unique(E.textdata(:,2))
age=E.data;
age_lable=zeros(333,1);
age_lable(age>60)=1;
kind=unique(clinical); %11 types of cancers

% Divide training data sets and test data sets
t=find(strcmp(clinical,kind(2))); 
T1=[t;find(strcmp(clinical,kind(8)))];  %T1 is the label of test data sets
T2=(1:333);
T2(T1)=[];                      %T2 is the label of training data sets 
Traindata=M(T2,:); %Training data sets
Testdata=M(T1,:);  %Test data sets
Trainage=age_lable(T2);
Testage=age_lable(T1);

%% Sort DNAm sites in ascending order of p value and perform nine-fold cross validation 
%Each time one tissue was selected from the nine tissues in the training data set as a temporary test data set and the remaining 8 tissues as temporary training data sets.
Trainkind=kind;
Trainkind([2,8])=[];  
Trainclinical=clinical(T2);
P=ones(9,size(Traindata,2));
Ranked=ones(9,size(Traindata,2));
False0=ones(9,537);
False1=ones(9,537);
for i=1:9
    t=find(strcmp(Trainclinical,Trainkind(i)));
    testdata=Traindata(t,:);
    testage=Trainage(t);
    traindata=Traindata;
    traindata(t,:)=[];
    trainage=Trainage;
    trainage(t)=[];
    % Sort DNAm sites of the temporary training data sets
    p=ones(1,size(traindata,2));
    for i2=1:size(traindata,2)
         if std(traindata(:,i2))==0
             p(i2)=1;
         else p(i2)=kruskalwallis(traindata(:,i2),trainage,'off');
         end
    end
    [B,ranked] = sort(p);
    P(i,:)=p;
    Ranked(i,:)=ranked;
    
    traindata2=traindata(:,ranked);
    testdata2=testdata(:,ranked);
    false0=ones(1,537);
    false1=ones(1,537);
    for j=1:537
        Mdl = fitrsvm(traindata2(:,1:j),trainage);
        agefit=predict(Mdl,testdata2(:,1:j));
        t1=find(agefit>0.5);
        t0=find(agefit<=0.5);
        agefit(t1)=1;
        agefit(t0)=0;
        false0(j)=sum(agefit(testage==0)~=0)/length(find(testage==0));
        false1(j)=sum(agefit(testage==1)~=1)/length(find(testage==1));
    end
    False0(i,:)=false0;
    False1(i,:)=false1;
    disp(i)
end
F=mean([False0;False1]);
plot(F)  % Plot Figure 2: the learning curve
N=find(F==min(F));
% Perform nine-fold cross-validation and select the top 15 genes. The cross-validation error rate is 0.2722.


%%  Error rate of test data sets
p=ones(1,size(Traindata,2));
    for i=1:size(Traindata,2)
         if std(Traindata(:,i))==0
             p(i)=1;
         else p(i)=kruskalwallis(Traindata(:,i),Trainage,'off');
         end
    end
    [B,ranked] = sort(p);

Traindata2=Traindata(:,ranked);% Rank is the sort result of the training data sets
Testdata2=Testdata(:,ranked);
M2=M(:,ranked);
M_tum2=M_tum(:,ranked);
Mdl = fitrsvm(Traindata2(:,1:N),Trainage);%N is a model selected by nine-fold cross-validation, N=15
agefit1=predict(Mdl,Testdata2(:,1:N));
agefit=predict(Mdl,M2(:,1:N));
agefit_tum=predict(Mdl,M_tum2(:,1:N));
t1=find(agefit1>0.5);
t0=find(agefit1<=0.5);
agefit1(t1)=1;
agefit1(t0)=0;
false0=sum(agefit1(Testage==0)~=0)/length(find(Testage==0));
false1=sum(agefit1(Testage==1)~=1)/length(find(Testage==1)) ;    
f=(false0+false1)/2;
median(agefit_tum)-median(agefit)
mean(agefit_tum)-mean(agefit)
%p_sign=signtest(agefit_tum,agefit)
p_kw=kruskalwallis([agefit_tum;agefit],[ones(333,1);zeros(333,1)])  % Plot Figure 3: the significance of aging acceleration
age_acc=agefit_tum-agefit;
% Select the 15th model, error rate of the test data sets is 0.2648,aging acceleration,median=0.1415,mean= 0.3828;p_sign =1.2507e-04;p_kw =9.7924e-07


%% Plot the ROC curve
Traindata2=Traindata(:,ranked);
Testdata2=Testdata(:,ranked);
f=ones(1,537);
false0=zeros(1,537);
false1=zeros(1,537);
for i=1:537    
    Mdl = fitrsvm(Traindata2(:,1:i),Trainage);  %ÓÃfitrcsvËãÁ¬ÐøµÄ´ò·Ö
    agefit1=predict(Mdl,Testdata2(:,1:i));
    t1=find(agefit1>0.5);
    t0=find(agefit1<=0.5);
    agefit1(t1)=1;
    agefit1(t0)=0;
    false0(i)=sum(agefit1(Testage==0)~=0)/length(find(Testage==0));
    false1(i)=sum(agefit1(Testage==1)~=1)/length(find(Testage==1)) ;    
    f=mean([false0;false1]);
    disp(i)
end
auc=roc1((1-false1)',(1-false0)')  % Plot the ROC curve Figure 2b   
