# Supplementary material for: Network analysis of aging acceleration reveals systematic properties of 11 types of cancers
Source: FEBS Open Bio. 2019 Jun 24;9(7):1292–304. doi: 10.1002/2211-5463.12679 (PMC6609580; doi:10.1002/2211-5463.12679)
Supplement: Supplementary file 8 — Data S1. The programs of this work (summarized in Table S1). [file FEB4-9-1292-s008.zip › Script/step2_bipartite_networks.m]

%% associate mutations with expressions using the Kruskal-Wallis test.The significant edges are used to construct bipartite networks 
% associate aging acceleration related mutation modules and expression modules
load('kind.mat');%11 types of cancers
load('clinical.mat');
load('mutation.mat');
load('D.mat');      %the expression data of cancer minus the expression data of adjacent normal tissues
load('Mu_Idx.mat'); %the mutation sets selected in step2_identity_mutation_set_lasso_5.m
load('Ex_Idx.mat'); %the expression sets selected in step2_identity_mutation_set_lasso_5.m
P_11={};
Idx_11={};
  for i=1:11
    t=find(strcmp(clinical,kind(i))); %t1 is the index of all samples in one cancer.
    mu_idx=Mu_Idx{i};
    mu=mutation(t,mu_idx);
    ex_idx=Ex_Idx{i};
    d=D(t,ex_idx);
    P=ones(size(mu,2),size(d,2));
    Idx={};
    for j=1:size(mu,2)
        p=ones(1,size(d,2));
        if sum(mu(:,j))==0
        else for k=1:size(d,2)
                if sum(d(:,k))==0
                    p(k)=1;
                else p(k)= kruskalwallis(d(:,k),mu(:,j),'off');
                end
              end
       end
      P(j,:)=p;
      fdr=mafdr(p,'BHFDR', 1);  %fdr adjustment
      idx=intersect(find(p<0.05),find(fdr<0.2));
      Idx{j}=idx;
    end
    P_11{i}=P;
    Idx_11{i}=Idx;
    disp(i);
  end


% select the mutation-expression edges
%the mutation linked with experssions is save in Mu_link_11
%the experssions linked with mutation are save in Ex_each_mu_11
Ex_each_mu_11={};Mu_link_11={};
for i=1:11
    ex_idx=Ex_Idx{i};
    mu_idx=Mu_Idx{i};
    Idx=Idx_11{i};
    ex_each_mu={};
    mu_link=[];
    for j=1:length(mu_idx)
        idx=Idx{j};
        ex_each_mu{j}=ex_idx(idx);
        if length(idx)~=0   %Determine whether this mutation has a differential expression connection
           mu_link=[mu_link;j];
        end
    end
    mu_link=mu_idx(mu_link);
    
Ex_each_mu_11{i}=ex_each_mu;
Mu_link_11{i}=mu_link;
end
