# Supplementary material for: Network analysis of aging acceleration reveals systematic properties of 11 types of cancers
Source: FEBS Open Bio. 2019 Jun 24;9(7):1292–304. doi: 10.1002/2211-5463.12679 (PMC6609580; doi:10.1002/2211-5463.12679)
Supplement: Supplementary file 8 — Data S1. The programs of this work (summarized in Table S1). [file FEB4-9-1292-s008.zip › Script/step2_identity_ex_set__lasso_5.m]

%%Read Row data and median normalization; 
%data represents the expression values of adjacent normal tissues
%data_tum represents the expression values of cancers
%E represents the median normalized expression values of adjacent normal tissues
%E_tum represents the median normalized expression values of cancers
E=zeros(size(data,1),size(data,2));
E_tum=zeros(size(data,1),size(data,2));
for i=1:size(data,2)
    t=find(data(:,i)~=0);
    E(:,i)=data(:,i)/median(data(t,i));
    t2=find(data_tum(:,i)~=0);
    E_tum(:,i)=data_tum(:,i)/median(data_tum(t2,i));
end
E=E';
E_tum=E_tum';
D=E_tum-E;   % the expression data of cancer minus the expression data of adjacent normal tissues

%% identify aging acceleration associated expression modules
age_acc=load('age_acc.mat'); %the aging acceleration calculated in step1_modeling_age_predictor.m 
load('kind.mat');
load('clinical.mat');
Ex_Idx={};Error={};
for i=1:11
    t=find(strcmp(clinical,kind{i}));
    d=D(t,:);
    acc=age_acc(t);
    [B,FitInfo]=lasso(d,acc,'Alpha',1,'CV',5);  %  Alpha = 1 represents lasso regression
    error=FitInfo.MSE;
    Error{i}=error;
    N=find(error==min(error(1:end-1)), 1, 'last' );  %select the model with minimum mean square error(MSE) and minimal complexity
    ex_idx=find(B(:,N)~=0);                          %select expression sets
    Ex_Idx{i}=ex_idx;
    disp(i);
end
