# Supplementary material for: Network analysis of aging acceleration reveals systematic properties of 11 types of cancers
Source: FEBS Open Bio. 2019 Jun 24;9(7):1292–304. doi: 10.1002/2211-5463.12679 (PMC6609580; doi:10.1002/2211-5463.12679)
Supplement: Supplementary file 8 — Data S1. The programs of this work (summarized in Table S1). [file FEB4-9-1292-s008.zip › Script/step2_identity_mutation_set_lasso_5.m]

%% Read row data
%The mutation matrix was a 0 or 1 matrix: if a gene occurred non-synonymous mutation in a sample, the value was set to 1; otherwise, was set to 0. 
panmutation2d1=importdata('panmutation2d.txt');
panmutation2d=panmutation2d1+1;
mutation=zeros(333,max(panmutation2d(:,2)));
for i=1:size(panmutation2d,1)
	mutation(panmutation2d(i,1),panmutation2d(i,2))=1;
end

%% identify aging acceleration associated mutation modules
age_acc=load('age_acc.mat'); %%the aging acceleration calculated in step1_modeling_age_predictor.m 
load('kind.mat');
load('clinical.mat');
Mu_Idx={};Error={};
for i=1:11
    t=find(strcmp(clinical,kind{i}));
    mu=mutation(t,:);
    acc=age_acc(t);
    [B,FitInfo]=lasso(mu,acc,'Alpha',1,'CV',5);  %  Alpha = 1 represents lasso regression
    error=FitInfo.MSE;
    Error{i}=error;
    N=find(error==min(error(1:end-1)), 1, 'last' );  %select the model with minimum mean square error(MSE) and minimal complexity
    mu_idx=find(B(:,N)~=0);                          %select mutation sets
    Mu_Idx{i}=mu_idx;
    disp(i);
end
