# Supplementary material for: Network analysis of aging acceleration reveals systematic properties of 11 types of cancers
Source: FEBS Open Bio. 2019 Jun 24;9(7):1292–304. doi: 10.1002/2211-5463.12679 (PMC6609580; doi:10.1002/2211-5463.12679)
Supplement: Supplementary file 8 — Data S1. The programs of this work (summarized in Table S1). [file FEB4-9-1292-s008.zip › Script/step3_associate_mutation_expression.m]

%% associate aging acceleration related mutation sets with differential expression modules using the eQTL method
% identify differential expressions as candidate genes: signtest and fold_change.
%E represents the median normalized expression values of adjacent normal tissues
%E_tum represents the median normalized expression values of cancers
%D represents the expression data of cancer minus the expression data of adjacent normal tissues
Diff_ex_gene={};  %the identified candidate genes are saved in Diff_ex_gene
for i=1:11
    t=find(strcmp(clinical,kind(i)));
    p=ones(1,size(E,2));
    fold_change=ones(1,size(E,2));
    for j=1:size(E,2)
        p(j)=signtest(E_tum(t,j),E(t,j));
        fold_change(j)=mean(E_tum(t,j))/mean(E(t,j));
    end
    f=mafdr(p,'BHFDR',1);
    idx1=intersect(find(p<0.05),find(f<0.2));
    idx2=union(find(fold_change>2),find(fold_change<0.5));
    diff_ex_gene=intersect(idx1,idx2);
    Diff_ex_gene{i}=diff_ex_gene;
    disp(i)
end

%the eQTL method identify differential expression modules associated with mutations
%the sorted results of p-value in the Kruskal-Wallis test are saved in Idx_Dmu
%the sorted results of mRMR are saved in Y_Dmu
%the mutation associated differential expressions are saved in Ex_mu_module_11
Idx_Dmu={};Y_Dmu={};F={};Ex_mu_module_11={};
for i=1:11
    diff_ex_gene=Diff_ex_gene{i};
    if isempty(diff_ex_gene)
       Idx_Dmu{i}=[];Y_Dmu{i}=[];F{i}=[];Ex_mu_module_11{i}=[]; 
       disp(i)
    else
    mu_idx=Mu_Idx{i};
    t=find(strcmp(clinical,kind(i)));
    mu=mutation(t,mu_idx);
    
    d=D(t,diff_ex_gene);
    Idx2=ones(length(mu_idx),size(d,2));
    Y2=ones(length(mu_idx),min(size(d,2),500));
    M=ones(length(mu_idx),min(size(d,2),500));
    Ex_mu_module={};
    for j=1:length(mu_idx)
        p=ones(1,size(d,2));
        if std(mu(:,j))==0
            
        else for k=1:size(d,2)
                p(k)=kruskalwallis(d(:,k),mu(:,j),'off');
             end
        end
        [b,idx]=sort(p); % in an ascending order
        d2=d(:,idx);
        d_discrete=d2*0;   %The data of sorted genes was executed ternary discretization (by mean±std/2: 1,0,-1).
        d_discrete(d2>0.5)=1;
        d_discrete(d2<-0.5)=-1;

        y=mrmr3(d_discrete(:,1:min(size(d,2),500)),mu(:,j)); % Rank the expressions according both to their relevance to the mutation and to the redundancy among the expressions
        d2=d2(:,y);
        Idx2(j,:)=idx;
        Y2(j,:)=y;
       
        %leave-one-out cross validation (LOOCV) 
        Fitmu=ones(size(t,1),length(y));
            
            for m=1:size(t,1) 
                testex=d2(m,:);
                testmu=mu(m,:);
                trainex=d2;
                trainex(m,:)=[];
                trainmu=mu;
                trainmu(m,:)=[];
                fitmu=ones(1,length(y));
                for n=1:length(y)
                    Mdl=fitcsvm(trainex(:,1:n),trainmu(:,j));
                    fitmu(n)=predict(Mdl,testex(:,1:n));
                end
               Fitmu(m,:)=fitmu;
            end
             false0=ones(1,length(y));
             false1=ones(1,length(y));
                 for i1=1:length(y)
                     fitmu=Fitmu(:,i1);
                     
                     false0(i1)=sum(fitmu(mu(:,j)==0)~=0)/length(find(mu(:,j)==0));
                     false1(i1)=sum(fitmu(mu(:,j)==1)~=1)/length(find(mu(:,j)==1));
                 end
                 mean2=mean([false0;false1]);
                 M(j,:)=mean2;
                 N=find(mean2==min(mean2), 1 );
                 ex_mu_module=diff_ex_gene;
                 ex_mu_module=ex_mu_module(idx);
                 ex_mu_module=ex_mu_module(y);
                 Ex_mu_module{j}=ex_mu_module(1:N);
                 disp([i,j]);     
    end
    Ex_mu_module_11{i}=Ex_mu_module;     
    Idx_Dmu{i}=Idx2;Y_Dmu{i}=Y2;F{i}=M;
    end         
end
