# Supplementary material for: Network analysis of aging acceleration reveals systematic properties of 11 types of cancers
Source: FEBS Open Bio. 2019 Jun 24;9(7):1292–304. doi: 10.1002/2211-5463.12679 (PMC6609580; doi:10.1002/2211-5463.12679)
Supplement: Supplementary file 8 — Data S1. The programs of this work (summarized in Table S1). [file FEB4-9-1292-s008.zip › Script/step4_enrichment_analysis.m]

%The enrichment analysis of differential expression modules identified in step3
load('Ex_mu_module_11.mat'); %the mutation associated differential expressions
load('mu_idx.mat');    %the mutation sets selected in step2_identity_mutation_set_lasso_5.m
Pathway_idx={};
P=ones(11,186);
FDR=ones(11,186);
for i=1:11
    mu_idx=Mu_Idx{i};
    ex_mu_module_11=Ex_mu_module_11{i};
    t=[];
    for j=1:length(mu_idx)
        ex_mu_module=ex_mu_module_11{j};
        t=[t,ex_mu_module];
    end
     T=unique(t);
     p=ex_kegg(T);   %change the function name:ex_kegg or ex_bp
     P(i,:)=p;
     fdr=mafdr(p,'BHFDR', 1);
     FDR(i,:)=fdr;
     pathway_idx=intersect(find(p<0.05),find(fdr<0.2));
     Pathway_idx{i}=pathway_idx;
     disp(i);
end


%the corr of the GO BP terms or KEGG pathways
t=[];
for i=1:11
    pathway_idx=Pathway_idx{i};
    t=[t;pathway_idx];
end
t=unique(t);
k=[1,5,7,8,9,10,11];
FDR_kegg=ones(7,177);
for i=1:7
    fdr=FDR(k(i),:);
    fdr_kegg=fdr(t);
    FDR_kegg(i,:)=fdr_kegg;
end
FDR_kegg2=1-FDR_kegg;

R=zeros(7,7);
k=[5,7,8,9,10,11];
R=zeros(7,7);
 for i=1:7
    fdr1=FDR_kegg2(i,:);
    for j=1:7
        fdr2=FDR_kegg2(j,:);
        R(i,j)=corr(fdr1',fdr2');
    end
end
