# Supplementary material for: Network analysis of aging acceleration reveals systematic properties of 11 types of cancers
Source: FEBS Open Bio. 2019 Jun 24;9(7):1292–304. doi: 10.1002/2211-5463.12679 (PMC6609580; doi:10.1002/2211-5463.12679)
Supplement: Supplementary file 8 — Data S1. The programs of this work (summarized in Table S1). [file FEB4-9-1292-s008.zip › Script/step5_ks_aging_similarity.m]

%% The analysis was performed using differential expression modules
load('D.mat');  % the expression data of cancer minus the expression data of adjacent normal tissues
load('Mu_Idx.mat');%the mutation sets selected in step2_identity_mutation_set_lasso_5.m
load('Ex_mu_module_11.mat.mat'); %the mutation associated differential expressions 
load('kind.mat');
load('clinical.mat');
load('age_acc.mat'); %the aging acceleration calculated in step1_modeling_age_predictor.m 
sum_ks2=zeros(11,11);
D2=D*0;
D2(D>0)=1;
for i=1:10
    t1=find(strcmp(clinical,kind(i)));
    mu_idx1=Mu_Idx{i};
    
    ex_mu_module_11=Ex_mu_module_11{i};
    t=[];
    for i2=1:length(mu_idx1)
        ex_mu_module=ex_mu_module_11{i2};
        t=[t,ex_mu_module];
    end
    d_idx1=unique(t);
    d1=D2(t1,d_idx1);
    ac1=age_acc(t1);   
    acc_t1=find(ac1>0);   %Label with aging acceleration
    notacc_t1=find(ac1<=0); %Label with non-aging acceleration
    accd1=d1(acc_t1,:);
    notaccd1=d1(notacc_t1,:);

    
     for j=i+1:11
         t2=find(strcmp(clinical,kind(j)));
         mu_idx2=Mu_Idx{j};
         ex_mu_module_11=Ex_mu_module_11{j};
         t=[];
         for j2=1:length(mu_idx2)
             ex_mu_module=ex_mu_module_11{j2};
             t=[t,ex_mu_module];
         end
         d_idx2=unique(t);
         d2=D2(t2,d_idx2);
    
         ac2=age_acc(t2);   
         acc_t2=find(ac2>0);   %Label with aging acceleration
         notacc_t2=find(ac2<=0); %Label with non-aging acceleration
         accd2=d2(acc_t2,:);
         notaccd2=d2(notacc_t2,:);
         sum_ks=[];
         
            for k=1:length(d_idx1)
                accF1=sum(accd1(:,k))/length(acc_t1);
                notaccF1=sum(notaccd1(:,k))/length(notacc_t1);
                accks=[];notaccks=[];
                    for m=1:length(d_idx2)
                        accF2=sum(accd2(:,m))/length(acc_t2);
                        notaccF2=sum(notaccd2(:,m))/length(notacc_t2);
                        accks(m)=1-abs(accF1-accF2);         %ks is the difference between the two groups, 1-ks is the similarity between the two groups
                        notaccks(m)=1-abs(notaccF1-notaccF2);
                    end
              
                    diff_ks=abs(accks-notaccks);
                    sum_ks(k)=sum(diff_ks);
            end
            sum_ks2(i,j)=sum(sum_ks)/(log(length(d_idx1))+log(length(d_idx2)));
     end

end
